# Supplementary material for: Getting everyone to agree on gene signatures for murine macrophage polarization in vitro
Source: PLoS One. 2024 Feb 8;19(2):e0297872. doi: 10.1371/journal.pone.0297872 (PMC10852255; doi:10.1371/journal.pone.0297872)
Supplement: S1 File — (XLSX) [file pone.0297872.s001.xlsx]

## Sheet: IFN UP
Name	RRA Score
Irf1	9.59615e-14
Gbp5	1.01236e-12
Batf2	3.74845e-12
Gbp2	4.28613e-12
Irgm1	6.80224e-12
Ifi47	2.469e-11
Igtp	4.91716e-11
Gbp3	8.24512e-11
Iigp1	1.24502e-10
Cnn3	1.74978e-10
Calhm6	1.78889e-10
Nampt	2.31188e-10
Serpina3g	2.86383e-10
Rmdn3	3.40292e-10
Gbp7	5.1779e-10
Fgl2	7.96412e-10
Dtx3l	9.34252e-10
Cxcl10	1.02965e-09
Nod1	1.20733e-09
Gbp6	1.46007e-09
Arhgef3	1.61408e-09
Rnf19b	2.06142e-09
Tap1	2.81992e-09
Parp9	3.01078e-09
Gbp9	3.34332e-09
Casp4	4.12474e-09
Inpp5b	4.36785e-09
Gbp4	6.01252e-09
Irgm2	8.05756e-09
Pla2g4a	8.49854e-09
Samhd1	9.24922e-09
Gm12185	1.24943e-08
Nlrc5	1.37059e-08
Sp140	1.42237e-08
Wars	1.53581e-08
Peli1	2.63741e-08
Serpina3f	3.32316e-08
Parp11	3.80561e-08
Atp11b	4.11019e-08
Cd274	4.20692e-08
Max	4.37839e-08
Socs1	4.82687e-08
Gm8995	5.27541e-08
Tmem67	5.35456e-08
Slco3a1	5.53272e-08
Fcgr4	5.96306e-08
Ggct	6.22355e-08
Tapbpl	7.70637e-08
Casp1	8.76708e-08
Mlkl	8.90831e-08
Parp14	9.22426e-08
Il27	9.83504e-08
Herc6	1.08012e-07
Gm5431	1.26942e-07
Sp110	1.3774e-07
Vps54	1.38581e-07
Zyx	1.41169e-07
Apobec3	1.48326e-07
F830016B08Rik	1.64205e-07
Cd69	1.80234e-07
Gm4951	1.89287e-07
Nos2	1.95781e-07
Ifih1	2.0104e-07
Acod1	2.04312e-07
Ifi203	2.06965e-07
Ctsc	2.1036e-07
Stat3	2.1365e-07
Ifi211	2.31212e-07
Zfp281	2.34892e-07
Tnfsf10	2.37758e-07
Ifi205	2.39774e-07
Clic5	2.54144e-07
Psmb9	2.55368e-07
Gna13	3.02961e-07
Sectm1a	3.20543e-07
Themis2	3.3252e-07
Rhoh	3.62958e-07
Slamf8	3.78566e-07
Nod2	3.91917e-07
Trafd1	4.01665e-07
Rbbp8	4.08179e-07
Snx10	4.3167e-07
Parp12	4.39084e-07
Trim30a	4.53362e-07
Gca	4.64026e-07
F630111L10Rik	4.80141e-07
Prkx	4.83381e-07
Ifi204	4.86847e-07
P2ry14	4.90198e-07
Trim12c	5.18247e-07
Coa5	5.27035e-07
1600014C10Rik	5.99726e-07
Cxcl9	6.15717e-07
Bst1	6.28438e-07
Arel1	6.36385e-07
Tgtp2	6.87093e-07
Mndal	7.09398e-07
Slfn8	7.21212e-07
Aig1	8.01593e-07
Upp1	8.27416e-07
Il12rb1	8.56628e-07
Gm4841	9.9636e-07
Rab43	1.03934e-06
Stat1	1.11765e-06
Gbp2b	1.30802e-06
Irf8	1.30915e-06
Etv6	1.33354e-06
Icam1	1.34907e-06
Pim1	1.37633e-06
Usp25	1.40991e-06
Cers6	1.42181e-06
Ppt1	1.57176e-06
Zup1	1.58156e-06
Usp12	1.66546e-06
Il15ra	1.68813e-06
Sting1	1.73482e-06
1110038F14Rik	1.75881e-06
Hcar2	1.80101e-06
Enpp4	1.82079e-06
Lyn	1.88396e-06
Tent5c	1.91228e-06
Pdgfc	2.11406e-06
Trim21	2.1478e-06
Pml	2.17542e-06
Ripk2	2.22222e-06
Nuak2	2.26045e-06
Gvin1	2.26411e-06
Plaat3	2.2771e-06
Ogfr	2.27875e-06
Parp8	2.34262e-06
Ccl8	2.36093e-06
Ptgs2	2.36349e-06
Ptpn2	2.37279e-06
Il10ra	2.43118e-06
Parp10	2.47975e-06
Nt5c3	2.59786e-06
Gm38525	2.6125e-06
Trim30b	2.62721e-06
Pcmtd1	2.64611e-06
Il13ra1	2.69537e-06
Trim30c	2.70176e-06
Il18bp	2.73795e-06
Tgs1	2.751e-06
Lcp2	2.7966e-06
Tgtp1	2.8089e-06
Ralgds	3.03015e-06
C1ra	3.12132e-06
Katna1	3.14976e-06
Tlr3	3.70451e-06
Nmi	4.0801e-06
Ptgs2os2	4.28289e-06
Usb1	4.35739e-06
Ilrun	4.36005e-06
Znfx1	4.50781e-06
Lrch1	4.58516e-06
Hrh2	4.63191e-06
Slamf7	4.63398e-06
Hif1a	4.66603e-06
Tifa	4.71665e-06
Abhd16a	4.819e-06
Daxx	4.89286e-06
Lacc1	4.91031e-06
Lap3	4.95612e-06
Cemip2	5.23005e-06
Klrk1	5.26037e-06
Ccrl2	5.29962e-06
Naa25	5.35985e-06
Pphln1	5.45012e-06
Atp8a1	5.58349e-06
Gnb4	5.84585e-06
Olfr56	5.91444e-06
Arid5a	5.98825e-06
Zbp1	6.07637e-06
Otud1	6.17037e-06
St6galnac4	6.17797e-06
A530040E14Rik	6.34582e-06
Clcn7	6.36039e-06
Zbtb5	6.38253e-06
Cd40	6.59434e-06
Mafk	6.6234e-06
Serpinb9	6.83752e-06
Pgs1	7.38089e-06
Cul2	7.38778e-06
Tap2	7.53478e-06
Slfn2	7.86557e-06
Tox4	7.89238e-06
Naaa	8.30305e-06
Rhbdf2	8.39323e-06
Creb3	8.82451e-06
Ltb4r1	8.83039e-06
Igf2bp2	8.98277e-06
Ifi209	9.00806e-06
Il4ra	9.04092e-06
Hk3	9.27229e-06
Rnase6	9.49226e-06
G3bp2	9.82481e-06
Tpst1	1.01155e-05
Rcbtb1	1.01644e-05
Lrrc8c	1.0548e-05
Socs3	1.05641e-05
Prpf38a	1.21348e-05
Azi2	1.30617e-05
Dbnl	1.33853e-05
Mov10	1.3861e-05
Rnf114	1.39944e-05
Ifit2	1.49763e-05
C130026I21Rik	1.62645e-05
Xkr8	1.68554e-05
Tmod3	1.72495e-05
Vcpip1	1.76602e-05
Psmb10	1.8678e-05
Tmbim6	1.89419e-05
Rnf217	2.00283e-05
Triobp	2.06919e-05
Kars	2.09969e-05
Ifi213	2.12912e-05
Myd88	2.12976e-05
Akt3	2.14546e-05
Rap2c	2.17201e-05
Uba7	2.18473e-05
Cyld	2.25643e-05
Trim30d	2.28483e-05
Sco1	2.48961e-05
A530032D15Rik	2.54021e-05
Crem	2.54126e-05
Tmem229b	2.54329e-05
Ciita	2.55037e-05
Spata13	2.60339e-05
Rnf135	2.68536e-05
Med13	2.74303e-05
Creb5	2.77849e-05
Tnfrsf1a	2.78126e-05
Tmbim4	2.80741e-05
Rnf14	2.8101e-05
Tgm2	2.86758e-05
AW112010	2.91382e-05
Gvin2	2.99837e-05
Slfn5	3.06097e-05
Scimp	3.1224e-05
Jak2	3.14968e-05
Sell	3.16747e-05
Cd74	3.18665e-05
Twsg1	3.23063e-05
Tmem140	3.24822e-05
Klf6	3.26572e-05
Rnf115	3.44314e-05
Ikzf2	3.50641e-05
Dusp10	3.5338e-05
Abtb2	3.61737e-05
Arid4a	3.67122e-05
Cd180	3.70938e-05
Prr5l	3.73672e-05
Noc4l	3.91025e-05
Ifi214	3.94491e-05
Tor3a	4.02614e-05
Kif5c	4.03229e-05
Rnf213	4.07877e-05
9930111J21Rik2	4.22426e-05
Zfp945	4.32965e-05
H2-T24	4.36869e-05
Ptpn6	4.53732e-05
N4bp1	4.59217e-05
Cyrib	4.6987e-05
Cmpk2	4.75437e-05
H2-DMa	4.82533e-05
Golga3	4.93732e-05
Phc2	5.17613e-05
Pfkp	5.34655e-05
Cndp2	5.3642e-05
Stat2	5.38767e-05
Gbp11	5.58435e-05
Slc30a7	5.62854e-05
Ifi208	5.66426e-05
B2m	5.68713e-05
Phf11d	5.80894e-05
Psme2b	5.98094e-05
Isg15	5.98657e-05
Fbxl5	6.01444e-05
Resf1	6.12133e-05
Capn1	6.2113e-05
Ccdc25	6.24339e-05
Pik3ip1	6.25335e-05
Fcgr3	6.29649e-05
Crybg1	6.29755e-05
Atp1b3	6.31655e-05
Tbkbp1	6.37361e-05
Psmb8	6.5116e-05
Xaf1	6.52705e-05
Tut7	6.5844e-05
Eif2ak2	6.59255e-05
Skil	6.6062e-05
Ifi206	6.72215e-05
Ccdc86	6.73387e-05
Kat2b	6.75488e-05
Adar	6.80537e-05
Trex1	6.97263e-05
Ch25h	7.0618e-05
H2-Q4	7.12514e-05
Ppa1	7.28403e-05
Aldh1b1	7.86298e-05
Phf11b	8.00072e-05
Pdcd10	8.55089e-05
Tmem128	8.65598e-05
Casp7	8.87663e-05
Rcn1	9.14665e-05
Dhx58	9.18336e-05
Dram1	9.25015e-05
Ifi207	9.33013e-05
AB124611	9.36908e-05
Idnk	9.43165e-05
Arid5b	9.73462e-05
Tapbp	9.93563e-05
Furin	9.94536e-05
Junb	0.000100349
St3gal5	0.000101603
Gsdmd	0.000103884
Rsad2	0.000106927
Ttc9c	0.000108929
AA467197	0.000112736
Sppl2a	0.000114328
Gbp8	0.000115084
Cxcl11	0.000115149
Exoc6	0.000116762
Cdkn1a	0.000121267
Tppp3	0.000121884
Cept1	0.000124824
Cd47	0.000128318
Mapk1ip1l	0.000136825
Batf3	0.000136869
Ppp6r3	0.000139248
Slc31a2	0.000141353
Arf3	0.000142414
Slc25a12	0.000142786
Gpr141	0.000143078
H2-T23	0.000144051
Snx20	0.000146912
Hk1	0.000148148
Rbck1	0.000149657
Brd2	0.000152534
Trim12a	0.000154641
Fzd7	0.00015499
Gng11	0.000162254
Zc3hav1	0.000163038
Irf5	0.000171011
Cisd2	0.000171515
Etnk1	0.000173444
Rnf139	0.000173605
Psma7	0.000173737
Vrk2	0.000174216
Tagap	0.000174664
Erap1	0.000180403
H2-Aa	0.000180805
Sp100	0.000181274
Il2rg	0.000182586
Oasl2	0.000183025
Hck	0.000185266
Oasl1	0.000187967
Nupr1	0.000188811
Sgcb	0.000190377
Tmem243	0.000191768
Rnf31	0.000194714
Csrnp1	0.000195432
Ifitm1	0.000200986
Atad1	0.000206855
Gm12216	0.000208508
Gfpt1	0.000208613
Mgat4a	0.000209412
Sertad1	0.00021126
Mx1	0.00021139
Rufy3	0.000211789
Fbxo4	0.000211933
Arl4a	0.000214468
Acvrl1	0.000214799
Atp13a1	0.000216013
Fcgr1	0.000222815
Zc3h7a	0.000223394
Btg1	0.000223963
Cd86	0.00022477
Lmo4	0.000225665
Mxd1	0.000226676
Ddx24	0.000228027
Stx11	0.000229405
Helz2	0.000229532
Irf2	0.000233802
Dnase1l3	0.000237975
Arf4	0.000239083
Psme2	0.000239473
Fbxo6	0.000240382
Ptcd2	0.00024343
Wrn	0.0002467
Tmem192	0.000249467
Psme1	0.000253983
St7	0.000256154
Mindy3	0.000262963
Tspo	0.000267769
Cfap43	0.000268583
Gpd2	0.000271912
Stx2	0.000276215
Ttc39b	0.000277268
Cd38	0.00027903
Fbxo7	0.000281135
Casp12	0.00029306
Pou3f1	0.000293967
Marchf5	0.000295314
Phf11a	0.000297644
Coro2a	0.000300432
Tceanc2	0.000308511
Tnfaip2	0.000311702
Whamm	0.000313141
Ccl12	0.000315254
Tlk2	0.00032705
Phlpp1	0.000328298
Gsap	0.000329462
Cggbp1	0.000332735
Ppp1r15b	0.000336861
Dcp2	0.000339873
Il18	0.000340091
Flt1	0.000340378
Jak3	0.000343959
Vdr	0.000352023
Nabp1	0.000361964
Hnrnph2	0.000362764
Ppargc1b	0.000363854
Ptprc	0.000367441
Cd300lf	0.000367464
Mapkapk2	0.000368921
Lgals8	0.000369395
Tlr6	0.000373524
Rrbp1	0.000393718
Mppe1	0.000400499
Tlr12	0.000401466
Il15	0.000401976
Nufip1	0.000402973
Pkp4	0.000414179
Fbxw17	0.000424717
C3	0.000426928
Mb21d2	0.000430696
Tmem168	0.000433066
Gbp10	0.000436298
Psma5	0.000436645
Slc15a3	0.000438959
Irak2	0.000449468
Stx3	0.000465985
Slc23a2	0.000466228
Prdx5	0.000466835
Mvp	0.000468099
Hivep1	0.000474879
Slc6a19	0.000476128
Eif5a	0.000479755
Sharpin	0.000482096
Lpar1	0.00048427
Axl	0.000484383
Ido1	0.00049425
Gm11992	0.000501555
Clic4	0.000506286
H2-DMb1	0.000513021
Ifi35	0.000515565
Sec24b	0.00051642
Fcho2	0.000517565
Scpep1	0.000518913
Itpr1	0.000522495
Eif4e3	0.000524933
H2-Eb1	0.000527062
Snap29	0.000527289
Aftph	0.00052738
Agfg1	0.000540889
Gpr108	0.000548528
Ifit1	0.000550048
Gatm	0.000554284
Dck	0.000569934
Slc31a1	0.000576216
Arf5	0.000583114
H2-Ab1	0.000584686
Ugcg	0.000591177
Mapk9	0.00059553
Ltbr	0.000601252
Khdc4	0.000602006
Slc4a8	0.000604525
Grina	0.000611416
Sertad2	0.000612955
Armc8	0.000613144
Acot9	0.000615954
Capza2	0.0006207
Trim34a	0.000623916
H2-T22	0.000624363
H2-T9	0.00062609
Casp8	0.00063166
Rubcnl	0.000634944
Sertad3	0.000635913
Rfx5	0.000637841
Psen1	0.000638807
Carmil1	0.000641588
Itgal	0.000645328
Rapgef2	0.000645969
Fas	0.000647353
9930111J21Rik1	0.000649714
Zfp952	0.000651453
Isoc1	0.000652745
Atxn7l1	0.000663615
Denr	0.000664953
Ctsh	0.000680805
Crim1	0.000686972
Rnf145	0.000687789
Mtus1	0.000694412
Zfp800	0.000697633
Slfn1	0.00069783
Slc28a2	0.000700089
H2-K1	0.000713354
Taf4b	0.000726481
Kif3b	0.000726695
Sav1	0.000738321
Sik3	0.000742159
Arfgef1	0.000746838
Slc30a1	0.000747839
Sdad1	0.000754552
Ccdc88b	0.000755805
Ublcp1	0.000772657
Ssbp2	0.000789444
Aff1	0.000794525
Jdp2	0.000800247
Itga1	0.000838293
Treml2	0.000864156
Bak1	0.000874115
Vim	0.000890654
Tor1aip1	0.000891974
Cst7	0.000893836
Itga4	0.00089566
Lhx2	0.000902513
Hpse	0.00090509
Gda	0.000910951
Sh3bp2	0.000913308
Phf6	0.00091508
Arrdc4	0.000916075
Dr1	0.000923817
Dgkh	0.000924089
Brip1os	0.000933899
Cited2	0.000941334
Pik3cd	0.000942118
Brdt	0.000975479
Ppm1k	0.000991717
Gm16675	0.000992942
Fbn1	0.00100059
Rgl1	0.00100684
Smcr8	0.00101894
Myh10	0.00104174
Chmp4b	0.00104599
Pstpip2	0.00105057
Rbl1	0.00105187
Entpd1	0.0010868
Jpt1	0.00110283
Nr1h2	0.00111864
Gnl1	0.00113714
Aida	0.00114362
H2-D1	0.00114853
Irf7	0.00115177
Samd9l	0.00116097
Pros1	0.00116328
Cflar	0.00117905
G530011O06Rik	0.00118445
Hectd4	0.001187
Extl3	0.00119277
Trip10	0.00122265
Asb13	0.00122697
Cd2ap	0.00122968
Tent2	0.00125269
Pcgf5	0.00125721
Psma3	0.00126534
Pomp	0.00126721
Stim2	0.0012696
Phactr1	0.00127661
Pnp2	0.0012907
Stard3nl	0.00129959
Eng	0.00130944
Apool	0.00132009
Hivep2	0.00134525
Ly6a	0.00134528
Ccdc71l	0.00135701
Parp3	0.00135973
C4b	0.00136003
Aph1a	0.00136405
Dnaja2	0.00136916
Txn1	0.00137179
Rnf34	0.00140356
Ccr5	0.00141426
Plekhf2	0.00143895
Gosr1	0.0014395
H13	0.00144719
Cep170	0.00149224
Spop	0.00151834
Ube2l6	0.00153662
Rmi2	0.00154132
Med1	0.00154305
Eml4	0.00156119
Lnpep	0.00156171
Larp1	0.00156739
Mllt3	0.00156781
Clec9a	0.00156985
Notch1	0.00158336
Stoml1	0.00158697
Marchf1	0.00158823
Fam241a	0.00160427
Ak2	0.00161739
Tnf	0.00162703
Pgap2	0.00162848
Ubash3b	0.0016345
C1rl	0.00167019
Il12rb2	0.00168597
Ints9	0.00168857
Samd15	0.00172362
Foxp4	0.00176314
I830077J02Rik	0.00176509
Trim26	0.00177614
Ankib1	0.00177731
Plod3	0.00177751
Agtrap	0.00178877
Xpo6	0.0017894
Dpf2	0.00180063
Ifi44	0.0018012
Tor1aip2	0.00180165
Rtp4	0.00181437
Oas3	0.00181988
Ifit3	0.00183405
Wdr37	0.00183554
Gvin-ps4	0.00183735
Htt	0.00185126
Secisbp2l	0.00189418
Trps1	0.0018942
Esr1	0.00189699
D5Ertd579e	0.001899
Birc3	0.00190002
Procr	0.0019085
Chd1	0.0019284
Insl6	0.00196486
Cyria	0.00198904
Sema4a	0.00201522
Hk2	0.00202653
Birc2	0.00202841
Ccr1	0.00205526
Evl	0.00205545
Oas1a	0.00208229
Rab20	0.00208396
Nfkbib	0.00209124
Mmp25	0.00210749
Slc39a1	0.00212384
Ddx60	0.00215638
Napg	0.00216106
4930453N24Rik	0.00216574
Dcun1d1	0.00217905
Smg7	0.00226028
Rgmb	0.0022933
Usp42	0.00229662
H2-Q5	0.00232758
Mapk13	0.00234356
Acsl1	0.00236652
Cmpk1	0.00237844
Cebpb	0.0023892
Rtcb	0.00239941
Slfn9	0.00241989
Pdk3	0.00244543
Zfp160	0.00246032
Trmt1l	0.00247635
Nsd3	0.00252864
Ak4	0.00257716
Ccnd2	0.00258506
Ripk3	0.00267032
Sod2	0.00272861
Ywhae	0.00274454
Lrp10	0.00274634
Tiparp	0.00274813
Flt4	0.00274904
Rab3ip	0.00275652
Bcl9	0.00275889
Aif1	0.00276908
Psma4	0.00277047
F830208F22Rik	0.00277539
Fndc3a	0.00279018
Gars	0.00291872
Usp7	0.00295092
Rabgef1	0.00296085
Bbx	0.00296297
Plek	0.00296442
Mx2	0.00298419
Cmtr1	0.00301672
Abcg1	0.0030607
Tyk2	0.00306682
Map3k8	0.0030691
Rasa4	0.00307799
Cep350	0.00308154
Aim2	0.00308224
Aebp2	0.00308565
Mosmo	0.00310681
Clec2d	0.00312605
Fbrs	0.00313613
Armcx6	0.00318251
Mab21l3	0.00321512
Susd6	0.00321675
Pkdcc	0.00322616
Arl5a	0.00326389
Map4	0.00327065
Il18rap	0.0032777
Usp18	0.00329333
Lrp11	0.00330364
Rnf24	0.00332791
Spred1	0.00334075
Cish	0.00334812
Tcea1	0.00338222
Tcf7l2	0.00340904
Nipa2	0.00341806
Wdr62	0.00343788
Dok2	0.00348003
Syf2	0.00350286
Mcur1	0.00353373
Fam174a	0.00354199
Ikzf1	0.00354247
Enc1	0.00354877
Lrrc4	0.00355074
Cdyl2	0.00356218
Ccz1	0.00356538
Slc2a1	0.00359606
Abl2	0.00366816
Vdac2	0.00367973
Tent5a	0.00369222
Gtpbp2	0.0036976
Slc12a9	0.00371317
Smpdl3b	0.00372556
Vezt	0.00378723
Ms4a4c	0.00379069
Kitl	0.00382151
Stk19	0.00388557
Aoah	0.00388681
Csrp1	0.00390777
Ubr4	0.00391646
Ifit3b	0.00393439
Cdc42ep2	0.00398827
Klhl6	0.00402889
Adamtsl4	0.0040351
Trim11	0.00403689
Farsa	0.00404108
Phf11c	0.00408931
Vasp	0.00409437
Psmf1	0.00410869
Mdm2	0.00413093
Picalm	0.00413444
Hdc	0.00416121
Fmnl2	0.00418402
Cxcl16	0.00422113
Gpr18	0.00422149
Ric1	0.00423847
Hmbox1	0.00425439
Stxbp1	0.00425916
P4ha1	0.00430325
Itpripl2	0.00432707
Iqsec2	0.00433271
Nlrp3	0.00433456
H2aw	0.0043718
Pla2g15	0.00440596
Sbno2	0.00451119
Unc50	0.00453876
Rgs1	0.0045551
Tma16	0.00458201
Arpc2	0.0046086
Oxct1	0.00467385
Dnaaf3	0.00469062
Zcchc2	0.00471344
Dst	0.00472031
Pkm	0.00474779
A630001G21Rik	0.004779
Ifit1bl1	0.00484104
Slc26a2	0.00488063
Lrrk2	0.00488129
Ddx4	0.00489032
C1s1	0.00490771
Eif1a	0.00492885
9530082P21Rik	0.00501589
Lipg	0.00505252
Magohb	0.00509431
BC147527	0.00513887
Tifab	0.00514052
Lck	0.00516702
Pik3ap1	0.00518149
Sh3bp4	0.00523943
Mtmr14	0.00528788
Dennd1a	0.0052936
Ranbp1	0.00534958
Plekha2	0.00538096
Pgm1	0.00538426
Hspa8	0.00539147
Bcl3	0.00541907
P2ry13	0.00542067
Lrrc42	0.0054819
Nfkb1	0.00553847
Fam72a	0.005568
Atxn7	0.00560797
Galnt7	0.00563684
Hsdl2	0.00563875
Slc25a25	0.00567212
Klf8	0.00571836
Alpk1	0.00581361
Rbm43	0.00581633
Hspa2	0.0058432
Klra2	0.00586248
Slc33a1	0.0058918
Serpinb1b	0.0059113
Exoc3l4	0.00592021
Adap2	0.0059239
Mul1	0.00599314
BC051226	0.00599941
Ranbp2	0.00603966
Homer1	0.0062082
Mcub	0.00623431
Snx6	0.00625518
Snd1	0.00626344
Mrpl13	0.00628941
Man2a1	0.00630653
Shtn1	0.00633547
Tmcc3	0.00636286
Plac8	0.00639797
Kpna3	0.00647997
Suv39h1	0.00648412
Map2k1	0.00649397
Dusp28	0.0065388
Nrp2	0.00658069
Ly86	0.00659093
Clint1	0.00659656
Psmb2	0.0065969
Ehd1	0.0066058
Scarf1	0.0066398
Lgals3bp	0.00665677
Tank	0.00668869
Ube2d3	0.00669481
Minpp1	0.00669961
Hprt	0.00675846
Crlf2	0.00680651
Macroh2a1	0.00690182
App	0.00693941
Setdb2	0.00697127
Ythdc1	0.00702363
Soat2	0.00704524
Top3a	0.00711584
C1qb	0.00712032
Phyh	0.00715964
Stx4a	0.0071649
Dedd	0.00731888
Rgcc	0.00732953
Ada	0.00744905
Mkrn1	0.00745697
Tmem68	0.00752709
Stx7	0.00756321
Endod1	0.00766384
Bcl2a1d	0.00778518
Slc25a22	0.00784166
Usp15	0.0078809
Leprotl1	0.00788508
Lamp2	0.00798133
Ccno	0.00802741
Fnbp4	0.00810235
Kcmf1	0.00810821
Rp2	0.0081896
C1qc	0.00821475
Bloc1s6	0.00821687
Lair1	0.00822079
Dse	0.00834219
Ppme1	0.00844074
Tmed8	0.00853511
Cacybp	0.00865161
Stat5b	0.00867403
Arf6	0.00870304
Mgat1	0.00871623
Zfp513	0.00872469
Stau1	0.00876989
Psme4	0.0088065
Riok3	0.00881186
Nup93	0.00884011
Ddx58	0.00884505
Cnot4	0.00885605
Elavl1	0.0088695
Ubald2	0.00891283
Cybc1	0.00897058
Chrnb2	0.00918903
Rasgrp1	0.00931994
Lipe	0.00933917
Ube2v1	0.00936673
Tmem178	0.00941804
Igsf11	0.00955207
Edn1	0.00956455
Ppp6r1	0.00957262
Vta1	0.00962529
Pdss1	0.00973014
Actb	0.00973261
Seh1l	0.00980913
Pi4ka	0.00995228
Marcks	0.0100186
Unc13d	0.0100206
Cfb	0.0100229
Msn	0.0100709
Traf2	0.0101195
Sesn3	0.010237
Prpf31	0.010238
Fut4	0.0102703
Mycbp2	0.0103142
B3gnt5	0.0103585
Cybb	0.01042
AI837181	0.0104904
Cdca4	0.0105014
Rars	0.0105605
Tax1bp1	0.0105734
Avl9	0.0105903
Kcnab1	0.0106608
Cd2bp2	0.0107248
Rock1	0.0108425
Dnhd1	0.0108907
Glipr2	0.0109671
Tmco4	0.0110611
Pip4p1	0.0111172
Atp6v0c	0.0111706
Plekhn1	0.0111884
Atg16l1	0.011342
Tnik	0.0114452
Ptp4a2	0.0115891
Chd7	0.0116475
Abhd13	0.0117754
Esrra	0.0118288
Atp6v0a2	0.0118799
Rab5c	0.0119483
Xcr1	0.0119939
Mcmbp	0.0120405
Ocstamp	0.0121186
M6pr	0.0121541
Dnajb1	0.0122336
Trib3	0.0122621
Akap9	0.0122855
Cd83	0.0122949
Cpeb4	0.0126158
Pex11a	0.012627
Gpbp1	0.012796
Cpne3	0.0128932
Limd2	0.0129599
Tlr1	0.0129769
Chrm3	0.0130635
Clcn1	0.0132306
B4galt3	0.0133643
Csf3r	0.0134539
Mrpl39	0.0134742
Fam102b	0.0135039
Trim56	0.0136168
Socs7	0.0136694
Dennd1b	0.0136744
Coq2	0.0136916
Hus1	0.0138262
Slc7a2	0.0139322
Flot2	0.0140438
Cap1	0.0140946
Plekho2	0.0141731
Csf2rb	0.0142569
Csnk1d	0.0143002
Zc2hc1a	0.014307
Ms4a6d	0.0143695
Fis1	0.0144712
H2-M3	0.0145619
Gtpbp1	0.0146202
Vav1	0.0146347
Hsd3b7	0.0146432
Met	0.0146958
Trappc14	0.0148791
Rab27a	0.0149455
Mbd2	0.0150342
Cysltr2	0.0150594
Tent4a	0.0150977
Zdhhc5	0.0151121
Kcnh7	0.0152203
9530068E07Rik	0.0153495
Pola2	0.0155804
Srgn	0.0155896
Rnd3	0.0157448
Ubd	0.0158726
Ly6c2	0.015873
Zfp36	0.0158831
Crbn	0.0159214
Prrg4	0.0159449
Rapgef6	0.015953
Snw1	0.015974
Ep400	0.0161262
Tnni3	0.0161293
Keap1	0.0164537
H2-Q7	0.0164678
H2-Q9	0.0165013
Msantd3	0.0165096
Mthfsl	0.0166037
Serpinb6b	0.0166054
Srgap2	0.0166692
Usp47	0.0167793
Pdcd1lg2	0.0167933
Sptlc2	0.0168788
Crtc2	0.0170901
Ece1	0.0171626
Uqcrfs1	0.0171721
Ppp1r15a	0.0172708
Cnih4	0.0172873
Bach1	0.017298
Mthfr	0.0174226
Skap2	0.017426
Myl12a	0.0174907
Nudt9	0.0175864
Trim5	0.0177235
Pkig	0.0177366
Fez2	0.0179917
Epsti1	0.0180427
E130102H24Rik	0.0180573
Gtf2f1	0.0186308
Eml6	0.0188201
Wfdc17	0.0188207
Nsmce1	0.0188361
Dpy19l3	0.0189402
Mob1b	0.0189634
Rap1b	0.0191266
Itpkb	0.0192135
Sdf4	0.0192522
Lsm14a	0.0193099
Spi1	0.0193603
Rsbn1l	0.0193765
Klrb1b	0.0194508
Pex26	0.0195599
Nfil3	0.0196013
Arhgap15	0.0196388
Pmepa1	0.0196511
Ninj1	0.0196685
Fpr2	0.0197694
Larp1b	0.0197921
Ociad1	0.0198022
Nub1	0.0201846
Rsl24d1	0.0202011
Rnaseh2b	0.0202385
Cdk12	0.0203339
Tpm3	0.0203713
Ncoa5	0.0203717
Gmeb2	0.0204123
Zdhhc21	0.02045
Aar2	0.0206595
Hltf	0.0206995
Eif6	0.0207241
Nfkbie	0.0207377
Zfp287	0.0207403
Dock4	0.0207756
Npc2	0.0209886
Ube2j2	0.0210226
Nrip1	0.0210689
Tlr9	0.0211554
Nrf1	0.0211613
Gm20482	0.0211657
Tra2a	0.0211774
Tor1a	0.0213669
Snu13	0.0216429
Cox5a	0.0216601
Polr3c	0.0216954
Ppp1r26	0.0217868
Arhgap5	0.0218022
Cldnd1	0.0218256
Ube2z	0.0219122
Sdc3	0.0219572
Timm10b	0.0221458
Dennd6b	0.0222282
Cd53	0.0222414
Utp3	0.0222824
Zfp62	0.0223489
Tmed1	0.0224306
Bcl2l14	0.0225779
Itm2c	0.0226187
Zfp429	0.0226196
Slirp	0.0227231
Hmga1	0.0227439
Klra3	0.0228665
Ass1	0.0230369
Tmem51	0.0230718
Tmem219	0.0231282
Slc25a37	0.0231575
Tnip3	0.0232371
Ms4a6c	0.0232429
Zfp777	0.0233329
Csf2rb2	0.0234102
Notch2	0.0235253
Ppp1r10	0.0236539
Szrd1	0.0236751
Apol9b	0.0236964
B3gnt2	0.0238042
Mapre2	0.0238681
Usp31	0.0238969
A930007I19Rik	0.0239647
Tagln2	0.023971
Tnfaip3	0.0239777
Alkbh4	0.0240084
Hcls1	0.0241618
Pkib	0.0241638
Ppip5k2	0.0241672
Rbm7	0.0242227
Kdm6b	0.0243416
Majin	0.0246809
Trnt1	0.0248142
Gvin-ps2	0.0251048
Nudt19	0.0251538
Fgd6	0.0253101
Rtraf	0.0253172
Gm33370	0.0253773
4930523C07Rik	0.0256021
Tmsb10	0.0256544
Camsap1	0.0257233
Ube2e1	0.0257256
Gfm1	0.0257383
Vcan	0.0257573
Gm17089	0.0259154
Usp8	0.0259305
Btaf1	0.0259432
Mcl1	0.0260406
Pacsin1	0.0261997
Itga5	0.0262415
Gcnt2	0.0263693
F2r	0.0264262
Rest	0.0264751
Gosr2	0.0265935
Oxsr1	0.0267343
Psme3	0.0268694
Oas2	0.0268947
Slamf6	0.027475
Atf4	0.0276598
Gm45351	0.0277462
Ppp2r2a	0.0278849
Cdc42se2	0.0279835
Fam222b	0.0280762
Sumf1	0.0281951
Rcn2	0.0282351
Itgav	0.0282702
Fyn	0.0283037
Sephs1	0.0285249
Xrn1	0.0286225
Ly6e	0.028773
Kcnn4	0.0287823
Smarca4	0.028813
Mob3c	0.0289246
Dapp1	0.02898
Nubp1	0.0290492
Pi4k2a	0.0290644
Psmd3	0.0291109
Mertk	0.0292276
Pbx1	0.0293046
Zfp260	0.0294112
Tbc1d9	0.0297408
Lars	0.0299857
Ifnar2	0.0299901
Gm1604a	0.0301956
Ptpn1	0.0302064
1810013A23Rik	0.0303268
Ppard	0.0303493
Tulp3	0.0305003
Stxbp3	0.0305115
Mtarc2	0.0305555
Cacnb4	0.0305983
Pmvk	0.0307539
Arhgef37	0.0309115
Slc2a6	0.0309234
Casp2	0.0312164
Ifitm3	0.0315279
Dcp1a	0.0315307
Gpr146	0.0317942
Hbegf	0.0319897
Col9a3	0.032056
Clcn6	0.0321797
Adam9	0.0327227
Ankrd17	0.0327502
Pak4	0.0329156
Nxn	0.0329687
Mtmr6	0.0331381
Cfh	0.0332277
Nr3c1	0.0332653
Aste1	0.0332763
Phldb3	0.033314
Map3k3	0.0336709
Svbp	0.0337193
Wac	0.033809
Mad2l2	0.0338938
Brcc3	0.0340185
Ywhaz	0.0344324
Fryl	0.0344517
Csde1	0.0345395
Apmap	0.0346845
Prex1	0.0347283
Med12	0.035034
Arhgef2	0.0359271
L3mbtl3	0.0359947
Clec12a	0.0361121
Trim14	0.0361683
Pcnx	0.0364362
Nrbp1	0.0364371
Mmp13	0.0365817
Nxf1	0.0366463
Kctd5	0.0367231
Pde4b	0.0371009
Fbxo42	0.0372677
Tle4	0.0374011
Selenom	0.0377426
Pnpt1	0.0380103
Yars	0.0381384
Phf20l1	0.0381411
Ccnyl1	0.0383189
Polr2g	0.0385227
Ifit1bl2	0.0387027
Elp5	0.0387109
Ngdn	0.0388574
Vcam1	0.0388991
Gmppb	0.0391003
Rfc3	0.039321
Elf1	0.0393684
Arid3b	0.0393932
Fchsd2	0.0393971
Mtdh	0.0397601
Tmem171	0.0397606
Ap1ar	0.0398353
Gns	0.0398866
Ctse	0.0401104
Tlr11	0.0401983
C1qa	0.040371
Nsmaf	0.0405011
Odc1	0.0405114
Ptk2b	0.0406432
Mettl6	0.0406904
Tmem86b	0.0407077
Ccnl1	0.0407865
Hspbap1	0.0407977
Wdyhv1	0.0409411
Pop4	0.0411351
Plbd1	0.0413519
Rap1gap2	0.0414256
Prkcd	0.0415284
Jade2	0.0415297
Mbnl2	0.0417742
Apol10b	0.0417792
Cd200r4	0.0419836
Gls	0.0421042
Ebp	0.0421261
Tspan33	0.0422694
Csf2ra	0.0422971
Mfsd7a	0.0425466
Timd4	0.0427106
Klf3	0.042965
Tcp11l1	0.0433982
Mtf1	0.0434064
Kynu	0.0435237
Mtm1	0.0436451
Mbip	0.0438229
Ubtd1	0.0438892
Ubn2	0.0439084
Rab5a	0.0439365
Psma2	0.0442137
H3f3b	0.0442448
Gpr35	0.0443391
Bco2	0.0445464
Nono	0.0446332
Casp3	0.0449506
Tmtc4	0.0449616
Kif1a	0.0449758
Plagl2	0.0450487
Agrn	0.0451356
Prkcq	0.0453416
Tasor2	0.0457051
Maff	0.0463223
Mreg	0.0463412
Rpn2	0.0465268
Tnfsf15	0.0465497
Prpf4	0.0468031
H2-T10	0.0469467
Jund	0.0475759
Icosl	0.0478418
Prdm1	0.0482718
D17H6S53E	0.0482761
Gpr31b	0.0483012
Chmp1a	0.0483096
Nfkbia	0.0483179
Trim25	0.0486105
Wdr83os	0.0488581
Plau	0.0489021
Batf	0.0489175
Usp40	0.0489753
Oas1g	0.0491146
Tnpo3	0.0492437
Mitd1	0.0498315

## Sheet: IFN DOWN
Name	RRA Score
6430548M08Rik	2.22115e-08
Gpr183	9.63263e-07
S1pr1	1.75138e-06
Cd300lb	2.42234e-06
Ints6l	1.1103e-05
Tpm1	1.35129e-05
Lhfpl2	1.92275e-05
Adcy9	1.96168e-05
Tmem65	2.03698e-05
Kctd12b	2.23433e-05
Tns1	2.33282e-05
St6gal1	2.41976e-05
Gask1b	2.84322e-05
Jade1	3.12373e-05
Dhrs3	3.48761e-05
Cdk20	3.56899e-05
Marveld1	3.67583e-05
Idh1	4.39786e-05
Sec14l1	4.44858e-05
Mid1ip1	5.61912e-05
Gnpda1	5.63302e-05
Pdxk	7.09063e-05
Lpin1	7.85195e-05
Tpcn1	8.18574e-05
Oit3	8.5171e-05
Thbd	8.96174e-05
Galnt4	9.31688e-05
Tacc2	0.000100949
Frmd6	0.000104564
Bhlhe41	0.00011351
Flvcr1	0.000114682
Cx3cr1	0.000133477
Glul	0.000141047
Add3	0.000145576
Utp14b	0.000152358
Cerk	0.000153558
Dusp4	0.00016368
Snx30	0.000181489
Osbpl11	0.000182929
Lima1	0.000188518
Ccsap	0.000189613
Fads1	0.000194787
Cdk18	0.000202246
Ypel2	0.000221412
Rell1	0.000221848
Mtmr10	0.000226293
Cxcr4	0.000237423
Mindy1	0.000251139
B4galt6	0.000254981
Ank	0.000272614
Slco2b1	0.000281371
Wwp1	0.000300956
Msh6	0.000330727
Agfg2	0.000400104
H1f0	0.000411738
Prag1	0.000424062
Parp1	0.000449799
P2ry1	0.000459249
Rasgrp3	0.000462453
Paqr7	0.000466263
Capn7	0.000475455
Sesn1	0.000491016
Cdca7	0.000500983
Arhgap19	0.000575521
Abcd2	0.000638978
Slc5a3	0.00065775
Rcsd1	0.000673422
Poc1b	0.000682463
Gga2	0.00069281
Cipc	0.000701325
Dgkd	0.000742115
Gna12	0.000824372
Dnase2a	0.000864368
Gm38426	0.000865891
Prokr1	0.000880815
Rnf150	0.000890302
Acss1	0.000921237
Plin3	0.000938607
Mphosph8	0.000960902
Acsl3	0.000983511
Sel1l3	0.00100333
Arrb1	0.00101829
Tspan14	0.00103034
Dusp3	0.00103948
Rgs18	0.00106669
Avpi1	0.00107429
B4galt7	0.00108701
Rora	0.00109124
Naa50	0.00110359
Pacc1	0.00114482
Blnk	0.00115128
Arap3	0.00119474
Atxn3	0.00121916
Slc26a11	0.00123675
Aph1b	0.00129466
Tfrc	0.00129833
Fbxo33	0.00130015
Tef	0.00133513
Lpar6	0.00134469
Arhgap18	0.00138344
Mindy2	0.00140123
Frrs1	0.00140233
Sh3bgrl2	0.0014039
Susd3	0.00141863
Lrrc57	0.00141871
Ssh2	0.00142207
2510009E07Rik	0.00143133
Man1a	0.00143815
Soat1	0.00146424
Ampd3	0.00146881
Cd28	0.00147928
Rgs10	0.00148187
Cpeb2	0.00156085
Fam219b	0.00156973
F630028O10Rik	0.00158123
Tnfaip8	0.00158238
Mxd4	0.0015942
Fgfr1	0.00159736
Deptor	0.00160863
Raph1	0.00162496
Slc46a3	0.0016296
Cbx2	0.00163467
Pmp22	0.00164434
Bend4	0.00166847
Pgm2l1	0.00170161
Nav1	0.00173655
Colgalt1	0.00173972
Dnmt3a	0.00178236
Zfyve21	0.00180113
Dtnbp1	0.0018169
Wdr11	0.00186035
Emp1	0.0018825
Ttc3	0.00188405
Papss1	0.0018993
Nuak1	0.00190005
Mmab	0.00192878
Dtx4	0.00197532
Polr3g	0.00199327
Fli1	0.00200082
Dhx32	0.00201488
Tmem41a	0.00204445
Chn2	0.00204638
Tmem144	0.00210145
Gm16201	0.00212276
Rhob	0.00221021
Mettl7a1	0.00223257
Cebpa	0.00224789
Pias3	0.0023398
Prkra	0.00239734
Cdkn2aipnl	0.00246648
C2cd2	0.00249267
Cnnm3	0.00250786
Lyl1	0.00251481
Sh3bp5	0.00253173
Ttyh2	0.00253775
Acadm	0.00260825
Sulf2	0.002626
Tmem273	0.00263265
Cracr2b	0.00269837
Stk17b	0.0027067
Mef2c	0.00272052
Tsc22d3	0.00272305
Plscr4	0.00274242
Mdm1	0.00275978
Mcfd2	0.00277852
Insr	0.00279007
Fut11	0.00281013
Ttll5	0.00286049
Colec12	0.00286236
Il10rb	0.00288334
Vsir	0.00289728
Arhgap22	0.00290538
Pdxdc1	0.00292886
Zfp41	0.00293327
Gmpr	0.00293881
Tpra1	0.0029405
Mxi1	0.00295782
Sash3	0.00302326
Tmem141	0.00307151
Gzf1	0.00317764
Hyal1	0.0031996
Rilpl2	0.00329623
Gabarapl1	0.00346227
Ing4	0.00350936
Rap2a	0.00351657
Mtss1	0.00351771
Zfp715	0.00352203
Apbb2	0.00352793
Irf2bp2	0.00353525
Plxnc1	0.00358667
Homer3	0.00361321
Padi2	0.0036827
Trmt2a	0.00369025
Prkag2	0.00370296
Slco4a1	0.00374051
Tfdp2	0.00374938
C2cd2l	0.00381079
Ckap4	0.00382989
Sh3pxd2a	0.00383777
Foxo3	0.00394504
Aph1c	0.00395583
Epas1	0.00399351
Eya1	0.00408295
Get1	0.00409832
Ndufaf7	0.00412585
Tmem158	0.00413912
C5ar1	0.00415046
Tmem64	0.00418636
Csgalnact2	0.00418823
Snx16	0.00420123
Rnf144b	0.00428978
Zfp652	0.0044238
Prkar2b	0.00444479
Oxr1	0.0044675
Poglut3	0.00450658
Stk10	0.00455158
Zbtb38	0.00457908
Mboat1	0.0046022
Bphl	0.00466041
Fgd4	0.00473606
Arl11	0.00474291
Mblac2	0.00475221
Cbr3	0.00477546
Ankrd46	0.0048088
Wdr6	0.00481193
Psmd5	0.00493403
Otulinl	0.00495521
Fbxo21	0.00499333
Hs2st1	0.00503532
Asap1	0.0050414
Pik3cg	0.0050448
Slc25a10	0.00507894
Dennd2c	0.00511576
Kcnk13	0.00511744
H2bc21	0.00520457
Fktn	0.00524893
Hpgds	0.00527442
Gart	0.00532874
Zfyve28	0.00544214
Npas2	0.00547343
Rcbtb2	0.00549393
Cd300a	0.00551255
Slc35e4	0.00552642
Timp2	0.00562095
Srpk2	0.00567551
Nf2	0.00572246
Reps2	0.00574766
Zfp704	0.00581454
Skp2	0.00583363
Akip1	0.00583574
Appl2	0.00583858
Rab40c	0.00586509
Pcgf6	0.00586886
Ttc7b	0.00594654
Lactb2	0.0059488
Rragd	0.00599382
Itsn1	0.00607699
Itga6	0.00608361
Abcb4	0.00615088
Atp6v0a1	0.00616695
Fbxo8	0.00618552
Itgb3	0.00621698
Ube2q2	0.00635711
Zdhhc14	0.00638323
Pot1a	0.00646027
Per3	0.00652537
Spic	0.00655847
Ubald1	0.00656608
Gas6	0.00663153
Tcf12	0.00668886
Sptssa	0.00672582
Msh2	0.00672628
Mmd	0.00672857
Cd14	0.00677478
Pwwp3a	0.00679072
Rab4a	0.00680082
Camk1	0.0068107
Tm7sf3	0.00682632
Ldlrad3	0.00687561
Armc2	0.00688991
Dagla	0.00694202
Trpv4	0.00703534
Hadh	0.00704339
Aplp2	0.00726258
Gclc	0.00731767
Ulk2	0.00751763
Nt5dc2	0.00755179
Slc36a4	0.00756508
Rnf128	0.00761342
Vkorc1l1	0.00765443
Pon2	0.00767485
Mettl27	0.00772439
Degs1	0.00774048
Ptpra	0.00776554
Mrpl41	0.00787161
Cdk5r1	0.00801838
Por	0.00802751
Irak3	0.00813498
Hs1bp3	0.00819394
Rassf8	0.00829911
Dipk2a	0.00830829
Tmem135	0.00832146
Plxna2	0.00834262
Socs6	0.00836695
Nlrc3	0.00843266
Bbs7	0.00848077
Idh2	0.00852098
Pdcl	0.00855827
Kcnk6	0.00861014
Tlr13	0.0086982
Niban2	0.00874336
Emc8	0.00876708
Sgsh	0.00879657
Prmt3	0.00885272
Txnrd3	0.00903
Elk3	0.00921069
Slc16a7	0.00921804
Rnasel	0.00947659
Iars2	0.00947714
Ap2a2	0.0094799
Dlg3	0.00952244
Cd48	0.00957404
Prmt7	0.00974115
Fgd3	0.00976648
Tbc1d16	0.00982205
Adssl1	0.00985272
Stard9	0.0099246
Hmgcs1	0.00996895
E2f6	0.0101176
Fpgs	0.0102058
Mbp	0.0102341
H1f2	0.0102503
Smim4	0.0103364
Tmem38b	0.0103458
Dusp6	0.0103512
Cnnm2	0.0104206
Maco1	0.0104418
Kras	0.0104858
Plxnd1	0.0105036
Ubxn7	0.0105402
Tmco6	0.0105458
Rnf149	0.0106238
Bcas2	0.0106276
Dnmt3aos	0.0106719
Epn2	0.0107071
Hebp1	0.0107179
Med22	0.0107674
Cd163	0.0108732
Slc43a2	0.0108895
Tcp11l2	0.0109039
Foxred2	0.0109203
Gab3	0.0110772
Gm38425	0.0111053
Nat8l	0.0111476
Abi2	0.0111688
Ncoa4	0.0112491
Camk2a	0.0112891
Dgkz	0.0113232
Atg14	0.0114962
Cldn34c1	0.0115577
Acap3	0.0115846
Tbc1d24	0.0116085
Kctd7	0.0116511
Tut4	0.0117049
Mapk14	0.0118243
Hagh	0.0119226
Coro1c	0.0119599
Slc16a6	0.0120236
Crot	0.0121337
Tk2	0.0121474
Ccl9	0.0121478
Usp48	0.0123089
Agl	0.0124108
Cercam	0.0124352
Prxl2b	0.0125994
Prpsap2	0.0127574
Osbpl2	0.0127813
Sh2b2	0.0128323
1700025G04Rik	0.0128422
Serac1	0.0128864
Galnt12	0.0130244
Kif16b	0.0131109
Cdc42ep3	0.0131881
Ets1	0.0132723
Wdr91	0.013351
Rttn	0.0134055
Smad3	0.0134149
Dcaf8	0.0134392
Cd300ld	0.0135975
Hdac5	0.0136043
Washc2	0.0136053
Aatk	0.0136372
Atp2b1	0.013741
Ssbp3	0.0137425
Zfp422	0.0138058
Pank1	0.0138197
Srxn1	0.0138308
Hscb	0.0138357
Pxmp4	0.0138617
Abl1	0.0140469
Cd33	0.0141385
Tnfrsf22	0.0143586
Rev3l	0.0144899
Cmah	0.0145085
Samd8	0.0145095
Hmox1	0.0145147
Gtf3c4	0.0145183
1700066M21Rik	0.0145475
Gadd45a	0.0145776
Mctp1	0.014649
Rab3gap2	0.0147253
Nr2f6	0.0147452
Sbk1	0.0147687
Hnmt	0.0149454
Adrb2	0.015101
Prkar2a	0.0151035
Spg20	0.0152151
Elovl5	0.0153228
Pdp1	0.0153568
Serinc5	0.0153618
Mtrr	0.015432
Igf1	0.0154755
3110082I17Rik	0.0154881
Aopep	0.015525
Gas2l3	0.0155367
Dvl2	0.0156883
Snx33	0.0156958
Arhgef4	0.0157314
Chpf2	0.0157625
Tmem120a	0.0157747
Plpbp	0.0157771
Kifc3	0.0157908
Hyi	0.0158369
Ift46	0.0158831
Gm14430	0.0159088
Gm4631	0.0159493
Mpzl1	0.0160001
Tmc8	0.0160043
Trim24	0.0161314
Fance	0.0162368
Sh3gl1	0.016269
Stradb	0.0163456
Sirt7	0.0163985
Metrnl	0.016446
E2f1	0.0164626
Cnot6l	0.0164778
Gxylt1	0.0165255
Gpd1l	0.0165823
Slc25a36	0.0166532
Kif3a	0.0166741
Atg4c	0.0167495
Rdh10	0.0168014
Klhl21	0.0168139
Klhl42	0.0168505
Btbd6	0.0168909
Ankrd24	0.017073
Mfap3l	0.0173016
Xpc	0.0174221
Akr1b8	0.0174316
Bri3bp	0.0174414
Slc38a1	0.0174871
Dusp9	0.017518
Prkacb	0.0175193
Dbp	0.0175195
Kat6b	0.0175276
Spsb2	0.0176778
Ivns1abp	0.017771
Hyal2	0.0178811
Gpcpd1	0.0179251
Klc4	0.0179253
Amz1	0.0180542
Atp6v1c1	0.018144
Baiap2	0.0181474
Trim47	0.0181559
Mknk2	0.0183248
H2az2	0.0183249
Acad12	0.0184508
Pqlc3	0.0185097
Qser1	0.0185887
Tmem71	0.0186099
Tarsl2	0.0187259
Spsb4	0.0187362
Ap1s2	0.0187538
Cln8	0.0187714
Gpr137b	0.0187793
C030034L19Rik	0.0190983
Gm5150	0.0193579
Cab39	0.0194921
Adcy3	0.0196207
Fam234b	0.0198058
Zhx3	0.0198251
Hnrnpll	0.0198589
Slc48a1	0.0198715
Zfand2a	0.0199976
Kif13b	0.0200201
Anxa1	0.0200887
Snx27	0.0201336
Sbf2	0.0204109
Scamp5	0.0204418
Bhlhe40	0.0204689
Zmym1	0.0206098
Fbxo31	0.020675
Mvd	0.0207611
Cd9	0.0208648
Ccny	0.0209554
Tnfrsf11a	0.0212229
Zfp362	0.0212357
Impact	0.0212738
Mamdc2	0.0212971
Aco1	0.0213309
Noa1	0.0213459
Tmem126b	0.0213527
Dock5	0.0215488
Map3k20	0.0218414
Megf9	0.0218707
Azin1	0.0222499
Nat9	0.0226023
Mlec	0.0226156
Agap1	0.0227346
Kcne3	0.0227648
Mexis	0.0227811
Mcm6	0.0228248
Hic2	0.0228383
Mcee	0.0230159
Wdr5	0.0230394
Mfhas1	0.023058
Gprc5b	0.0232603
Hbp1	0.0234847
Sqle	0.0235384
Cables1	0.0236105
Pde3b	0.0237635
Arrdc3	0.0238425
Adcy7	0.023991
Rab11fip5	0.0240381
Gm6498	0.0241457
Peli2	0.0241672
Rassf3	0.0242357
Stab1	0.0245009
Cnrip1	0.0245688
Pcp4l1	0.0245917
Ptpn21	0.0246278
Sorbs3	0.0246535
Ccr3	0.0246816
Abcc3	0.0247028
Chst12	0.0247072
Oip5os1	0.0247085
Abca1	0.0248079
Kcnab2	0.0250049
Snx29	0.0250204
Htatip2	0.0250614
Rmi1	0.0255136
Qk	0.0255511
Cdk17	0.0255563
Fam214a	0.0256138
Trim28	0.0257139
Tmem250-ps	0.0257674
Cep78	0.025875
Mgat5	0.0259753
Asrgl1	0.0260575
9930012K11Rik	0.0266285
Pde8b	0.0266675
Actn1	0.0266948
Slk	0.026703
Gins3	0.0267233
Prune1	0.0267369
Cdan1	0.0268894
5730409E04Rik	0.027077
Knop1	0.0271411
Cgnl1	0.0271972
Cat	0.0273111
Stk11ip	0.0273664
Steap3	0.0274042
Xylt2	0.0274856
Pfkfb4	0.0275431
Sec24d	0.0276946
Gm9920	0.0278945
Smpd2	0.0279427
Dhcr7	0.0280114
Npl	0.0280974
Slc17a5	0.0281642
Cmtm4	0.0282657
Slc5a6	0.0284143
Galc	0.0284316
Dars	0.0285728
Mavs	0.028727
Slc6a8	0.0288014
Gpn3	0.0290183
Irf4	0.0292333
Spats2	0.0293589
Npc1	0.0294964
Ddhd2	0.0295285
Zfp12	0.0296711
Zbtb20	0.0297571
Snx24	0.0298081
Grpel2	0.0298101
Ptpn22	0.0301045
Tmem104	0.0303042
Hnrnpl	0.0304381
2004-08-01	0.0305124
Aldh9a1	0.0305234
Tox2	0.0305659
Wdr77	0.0308417
Plcg1	0.0308611
Lonrf3	0.0308735
Sestd1	0.0308792
Sla	0.0308939
Inka1	0.0312395
Lta4h	0.0312858
Slc39a8	0.0313128
Stn1	0.0315689
Pam	0.0316382
B3gnt8	0.031665
Hexim1	0.031973
Plin2	0.0320327
Tesk2	0.0320681
Wipi1	0.0320692
Mical2	0.0321977
Abtb1	0.0323345
Lrrc20	0.0324304
Speg	0.0325319
Adipor1	0.0327513
Ate1	0.0328052
Angptl4	0.0331615
Kif21b	0.0333959
Pparg	0.033449
Ankrd10	0.0335337
Ormdl1	0.0335787
Gsr	0.0336017
Ccdc125	0.0338373
Smc3	0.0338446
Atg9b	0.0339038
Rxra	0.0339922
Lsm11	0.0348436
Dstyk	0.0349241
Elp3	0.0349794
Setdb1	0.0351544
Wdr81	0.0351564
Lrrc14b	0.0352577
Rras	0.0353022
F13a1	0.0353029
Lactb	0.0353396
Cep44	0.0353629
Mbtps1	0.0354202
Mrtfb	0.0354263
Tspan5	0.0354844
Cd84	0.0355141
Plekhg3	0.0355207
Mcm4	0.0356271
Cebpg	0.0356837
Rusc2	0.0358608
Crtap	0.0359189
Samsn1	0.0359616
Rpa1	0.036068
Atp13a2	0.0361459
Wdr19	0.0361723
Abhd5	0.0364315
Zmiz1	0.0364902
Mvb12b	0.0366806
Zbtb16	0.0367453
Slc2a3	0.0370519
Alox5	0.037078
Enpp1	0.0370975
Rps6ka2	0.0371157
Arhgap45	0.0371808
4933404O12Rik	0.0372987
Mthfd1	0.0373525
Numbl	0.037404
Etfrf1	0.0374475
Klhl12	0.0375765
2410006H16Rik	0.037581
Eaf1	0.0380019
Dync2i1	0.038322
Rcc2	0.0384324
Ppfia4	0.0385823
Ppp1r3b	0.0387962
Ercc6	0.0389439
Pnpla8	0.0392989
Alg2	0.0393412
Fam168b	0.0393528
Eea1	0.0394457
Slc25a15	0.0395098
Nptx1	0.0395672
Tmem120b	0.0398509
Dusp18	0.0399187
Otulin	0.0400708
Gpr176	0.0401665
Tgfbrap1	0.0401993
Bnip3l	0.0407468
Pafah2	0.0409603
Lama3	0.0410025
Armt1	0.0410604
Atl2	0.0415829
Mfsd6	0.041645
Hs6st1	0.0417807
Kansl2	0.0418372
Pde8a	0.0423996
Sox4	0.042649
Gdi2	0.0426669
Rmnd1	0.0427448
Paip2b	0.0427818
Slc36a1	0.0429273
Pik3c3	0.0430299
Neil2	0.0431804
Dkc1	0.0432357
Ctsl	0.0433139
Tmem119	0.0435032
Hacd4	0.0437062
Myo1b	0.0437426
H3f3a	0.0439826
Sft2d1	0.0440317
Acot1	0.0441935
Cbx8	0.0442763
Rrp1b	0.04432
Nrp1	0.044405
Slc10a7	0.0444124
Ttc38	0.0445722
Eepd1	0.0446125
Hdac10	0.0449399
Polr1b	0.045131
Nemp2	0.0451625
1700017B05Rik	0.0451941
Uchl3	0.045501
Slc27a4	0.0455104
Depdc7	0.0455872
Msrb2	0.0455951
Cog6	0.0457275
Lratd2	0.0461162
2900026A02Rik	0.0461894
Sfmbt1	0.0463362
Cpeb1	0.0464946
Tecpr1	0.0464972
Smpd3	0.0465795
Tuba4a	0.0466362
Slc35g1	0.0467287
Fam107b	0.0474528
Zw10	0.0474722
Xpot	0.0477941
Fastkd3	0.0478496
C77080	0.0481147
Adam8	0.0483974
Fbxo22	0.0488582
C5ar2	0.0488963
Gamt	0.0491458
Cdk15	0.0493002
Svip	0.0493243
Hsd17b4	0.0493436
Acot2	0.0494147
Bcl7a	0.0495511
Mob2	0.0496103
Ctns	0.0496153
Slc17a9	0.0497073
Cep57	0.0497269
Gcnt1	0.0499382

## Sheet: LPS UP
Name	Score
Socs3	4.09e-24
Tnfaip3	1.23e-20
Gbp5	1.18e-19
Cflar	4.59e-19
Cd40	8.8e-19
Ccl4	1.27e-18
Sod2	2.14e-18
Cd274	2.4e-18
Acod1	5.71e-18
Ccrl2	6.24e-18
Nfkbia	7.13e-18
Tnf	9.96e-18
Tnip1	1.11e-17
Car13	1.89e-17
Ifi205	2.41e-17
Pim1	2.45e-17
Clec4e	2.66e-17
Ifit1	3.96e-17
Gbp3	3.96e-17
Ehd1	4.72e-17
N4bp1	8.5e-17
Traf1	1.24e-16
Gbp7	1.84e-16
Peli1	1.87e-16
Tnfrsf1b	4.2e-16
Icam1	4.65e-16
Malt1	5.34e-16
Cxcl10	5.43e-16
Il1rn	1.26e-15
Cd69	1.75e-15
Jak2	2.21e-15
Cmpk2	2.72e-15
Rhbdf2	4.19e-15
Socs1	5.69e-15
Rab11fip1	5.93e-15
Ccl3	6.29e-15
Gbp2	6.62e-15
Marcksl1	7.26e-15
Ccl2	8.12e-15
Nfkb2	8.84e-15
Rsad2	1.04e-14
Birc3	1.13e-14
Ptges	1.19e-14
Gpr85	1.27e-14
Ifih1	1.33e-14
Stx11	1.42e-14
AA467197	1.62e-14
Rnd1	1.66e-14
Nfkbiz	1.97e-14
Mx2	2.16e-14
Il1a	2.48e-14
Casp4	2.57e-14
Ptgs2	2.79e-14
Itga5	2.84e-14
Gpr84	3.07e-14
Rapgef2	3.53e-14
Isg15	4.06e-14
Irak3	5.12e-14
Pde4b	5.13e-14
Slfn2	6.34e-14
Dtx3l	6.58e-14
Irf1	8.09e-14
Zc3h12c	8.12e-14
Lcp2	9.48e-14
Nod2	1.19e-13
Slc15a3	1.54e-13
Igtp	1.58e-13
Calhm6	1.6e-13
Zc3h12a	1.67e-13
Bcl2a1d	1.85e-13
Cdc42ep2	1.91e-13
Sdc4	2.35e-13
Ddx58	2.79e-13
Gch1	3.74e-13
Irgm2	3.82e-13
Adora2b	4.24e-13
Ifit2	4.42e-13
Nfkbib	4.48e-13
Rnf19b	4.86e-13
Cxcl2	5.36e-13
Rab20	5.93e-13
Orai2	6.47e-13
Slc31a2	6.66e-13
Parp9	6.81e-13
Mmp14	7.04e-13
Srgn	7.15e-13
Myd88	7.85e-13
Azi2	8.1e-13
Ifi47	9.83e-13
Cd38	9.98e-13
Tap1	9.99e-13
Ppp4r2	1.09e-12
Tma16	1.25e-12
Tgtp2	1.26e-12
Trim30d	1.59e-12
Plagl2	1.62e-12
Gbp6	1.73e-12
Mmp13	1.81e-12
Cyfip1	2.02e-12
Nos2	2.06e-12
Rap2c	2.11e-12
Usp18	2.17e-12
Tank	2.29e-12
Nampt	2.41e-12
H3f3b	2.41e-12
Mefv	2.51e-12
Ccl7	2.57e-12
Parp14	2.79e-12
Oasl1	2.91e-12
Slfn4	3.01e-12
Gm6377	3.15e-12
Batf2	3.4e-12
Acsl1	3.49e-12
Plek	3.52e-12
Samd9l	4.05e-12
Vasp	4.37e-12
Gadd45b	4.62e-12
Adora2a	4.97e-12
Helz2	5.14e-12
Ppp1r15b	5.16e-12
Irgm1	5.3e-12
Slc7a2	6.73e-12
Ikbke	7.03e-12
Msr1	7.04e-12
Nod1	7.25e-12
Cxcl9	7.7e-12
Bcl2a1b	8.45e-12
Hcar2	9.38e-12
Mlkl	9.66e-12
Nlrp3	1.03e-11
Zc3hav1	1.05e-11
Fpr2	1.13e-11
Ralgds	1.13e-11
Herc6	1.16e-11
Lrrc59	1.37e-11
Cxcl1	1.54e-11
Serpinb2	1.61e-11
Gbp4	1.64e-11
Gpd2	1.69e-11
Snx10	1.7e-11
Nfkbie	1.71e-11
Ifi35	1.72e-11
Il27	1.73e-11
Ebi3	1.87e-11
Abtb2	1.91e-11
Lacc1	1.97e-11
Clic4	2.06e-11
Ist1	2.15e-11
Parp10	2.18e-11
Tiparp	2.23e-11
Susd6	2.23e-11
Hdc	2.33e-11
Mllt6	2.49e-11
Batf	2.57e-11
Ell2	2.89e-11
Ifit3b	2.95e-11
Slc2a6	3.3e-11
Parp12	3.55e-11
Dtx2	3.7e-11
Cemip2	3.79e-11
Mapkapk2	4.09e-11
Cd14	4.1e-11
Mdm2	4.11e-11
Dusp16	4.28e-11
Hif1a	4.66e-11
Ifi203	5.05e-11
Slc31a1	5.42e-11
Tbk1	5.72e-11
Eif4g2	6.09e-11
Mir155hg	6.2e-11
Pvr	6.26e-11
Slc11a2	6.54e-11
Cfb	6.58e-11
Fnbp1l	7.29e-11
Iigp1	7.77e-11
Slfn8	8.65e-11
Msn	8.87e-11
Bcl3	9.05e-11
Ets2	9.2e-11
Tnfsf9	1.03e-10
Snx18	1.12e-10
Riok3	1.16e-10
Tarm1	1.26e-10
Zbp1	1.41e-10
Pgs1	1.51e-10
Ifi209	1.57e-10
Gm8995	1.6e-10
Ms4a6d	1.86e-10
Tnip3	1.96e-10
Dusp2	2.33e-10
Igsf6	2.47e-10
Ogfr	2.51e-10
Irak2	2.59e-10
Txnrd1	2.63e-10
Trim30c	2.65e-10
Fpr1	2.77e-10
Sppl2a	2.81e-10
Surf4	2.82e-10
Il15ra	2.92e-10
Ube2d3	2.92e-10
Slc7a11	3.02e-10
Csrnp1	3.03e-10
Nrp2	3.17e-10
Gm38525	3.35e-10
Trim30b	3.38e-10
Stk40	3.6e-10
Enpp4	3.7e-10
Slc39a14	3.79e-10
Gsap	3.97e-10
Ifi204	4.09e-10
Csde1	4.22e-10
Gk	4.87e-10
Znfx1	4.88e-10
Rasgrp1	5.1e-10
Samsn1	5.35e-10
Psma6	5.48e-10
Ifit3	5.66e-10
Lipg	5.77e-10
Ass1	5.94e-10
Hck	6.35e-10
Upp1	6.89e-10
Serpina3f	7.33e-10
Rnf14	7.65e-10
Rnf213	7.87e-10
Zfp719	8.26e-10
Eif2ak2	8.54e-10
Fas	9.07e-10
Psmd11	9.26e-10
Etf1	9.77e-10
Usb1	1.02e-09
Skil	1.03e-09
Spata13	1.03e-09
Wtap	1.23e-09
Daxx	1.25e-09
Ccl22	1.33e-09
Zup1	1.52e-09
Ccl12	1.53e-09
Cmtr1	1.54e-09
Stat1	1.61e-09
Trim30a	1.65e-09
Procr	1.8e-09
Slc39a1	1.86e-09
Rab10	1.89e-09
Olr1	1.93e-09
Mxd1	1.97e-09
Slco3a1	2.12e-09
Ier3	2.18e-09
Nt5c3	2.23e-09
Mx1	2.24e-09
Mvp	2.25e-09
Ifi214	2.27e-09
Lpar1	2.46e-09
Il6	2.46e-09
Gbp9	2.5e-09
Cxcl3	2.51e-09
Eif6	2.64e-09
Ube2f	3e-09
Klf7	3.01e-09
Zfp281	3.04e-09
Slc28a2	3.17e-09
Arid5a	3.2e-09
Cept1	3.3e-09
Cers6	3.74e-09
Phf11b	3.81e-09
Dusp1	3.92e-09
Tap2	4.03e-09
Cebpb	4.03e-09
Naa25	4.2e-09
Ccdc86	4.22e-09
Pfkfb3	4.25e-09
Tnfsf10	4.33e-09
Srpr	4.37e-09
Ripk2	4.46e-09
Cish	4.51e-09
Junb	4.57e-09
Lilrb4a	4.58e-09
Cpd	5e-09
Ifit1bl1	5.12e-09
Tgtp1	5.35e-09
Tm9sf4	5.39e-09
Kpna3	5.7e-09
Il4i1	5.94e-09
Il4i1b	6.02e-09
Adar	6.42e-09
Snx20	6.43e-09
Rnf114	6.68e-09
Traf2	6.74e-09
Rnf149	6.92e-09
Spred1	7.24e-09
Cp	7.41e-09
Lcn2	7.57e-09
Itgb8	7.69e-09
Ghitm	8.75e-09
Pik3r5	8.89e-09
Ch25h	9.05e-09
Saa3	9.62e-09
Nlrc5	9.63e-09
Tmed5	1.04e-08
Tdg	1.1e-08
Irf7	1.12e-08
Rbm7	1.17e-08
Rcl1	1.18e-08
Ptprj	1.18e-08
Ccdc71l	1.19e-08
Ifnar1	1.2e-08
Tapbp	1.22e-08
Lrrc8c	1.3e-08
Hspa5	1.43e-08
Sp140	1.45e-08
Dram1	1.45e-08
Il4ra	1.48e-08
Serpina3g	1.53e-08
Ctsc	1.57e-08
Mcoln2	1.57e-08
Rabgef1	1.58e-08
Sqstm1	1.62e-08
Dhx58	1.89e-08
Hcls1	1.92e-08
Relb	1.94e-08
Nab1	2e-08
Pstpip2	2.09e-08
Casp1	2.11e-08
Pml	2.32e-08
Resf1	2.35e-08
Agfg1	2.44e-08
Tor1aip2	2.56e-08
H2-Q4	2.63e-08
Osgin2	2.73e-08
Fam177a2	2.78e-08
Mtdh	2.85e-08
Larp1	2.99e-08
Aoah	3.15e-08
Rffl	3.44e-08
Lrrc25	3.55e-08
Ifi44	3.78e-08
Ccnd2	3.94e-08
Dst	4.42e-08
Ddx60	4.47e-08
Trim21	4.49e-08
Ms4a4c	4.49e-08
Slc3a2	4.51e-08
Mt2	4.66e-08
Pla2g4a	4.78e-08
Slc9a8	4.81e-08
Cggbp1	4.85e-08
Rbbp8	4.93e-08
Rnf31	4.94e-08
Ppp2r2a	4.95e-08
Sec23b	5.02e-08
Zdhhc5	5.14e-08
Lrp10	5.29e-08
Rtp4	5.33e-08
Tgm2	5.52e-08
Setdb2	5.53e-08
Ezr	5.66e-08
Msantd3	5.71e-08
Arl1	6.02e-08
Gpbp1	6.14e-08
Sbno2	6.38e-08
Fcgr2b	6.76e-08
Gvin2	6.89e-08
C3	6.92e-08
Slfn1	7.06e-08
Lims1	7.13e-08
Nmi	7.3e-08
Phf11d	7.35e-08
Cpeb4	7.38e-08
Ifi213	7.39e-08
AI504432	7.66e-08
Fmnl2	7.91e-08
Csf1	7.95e-08
P2ry2	8e-08
Stxbp3	8.01e-08
Fbxw11	8.34e-08
Trim13	8.74e-08
Dync1i2	8.94e-08
Zfp800	9.16e-08
H2-T22	9.17e-08
H2-T9	9.22e-08
Shisa3	9.39e-08
Trafd1	9.61e-08
Capza2	9.62e-08
Gca	9.69e-08
Lmo4	1e-07
Gnb1	1.05e-07
Isg20	1.09e-07
Tpst1	1.09e-07
Ndel1	1.12e-07
Gsr	1.15e-07
App	1.21e-07
Vps37c	1.28e-07
Slc25a22	1.34e-07
Serp1	1.4e-07
Slc2a1	1.4e-07
Lats1	1.41e-07
Timp1	1.43e-07
Slfn5	1.45e-07
Agtrap	1.49e-07
Tmbim6	1.5e-07
Agrn	1.51e-07
Csnk1a1	1.61e-07
Maff	1.63e-07
Zfp263	1.64e-07
Birc2	1.64e-07
Rbms1	1.71e-07
Stat2	1.77e-07
Mafk	1.8e-07
Fndc3a	1.81e-07
Tmem67	1.83e-07
Etnk1	1.83e-07
H2-M2	1.92e-07
Bcl2a1a	1.93e-07
Klf6	1.95e-07
Mmadhc	1.96e-07
Stat3	1.98e-07
A530040E14Rik	1.99e-07
Rmdn3	2.02e-07
St7	2.11e-07
Cxcl16	2.18e-07
Mfsd14b	2.18e-07
Arf4	2.2e-07
Ywhae	2.23e-07
Mov10	2.27e-07
Stx6	2.47e-07
B3gnt2	2.51e-07
Map2k1	2.53e-07
Dcun1d3	2.6e-07
Fth1	2.79e-07
Oas2	2.82e-07
Olfr56	2.87e-07
Tor1aip1	2.87e-07
Rab12	2.92e-07
Tlk2	2.93e-07
Tdrd7	3.01e-07
Slamf1	3.2e-07
Cybb	3.22e-07
Oasl2	3.22e-07
Ppp1r15a	3.31e-07
Acp5	3.31e-07
Ube2j1	3.49e-07
Ifi206	3.53e-07
Ubqln1	3.56e-07
Sp110	3.56e-07
F10	3.68e-07
Acsl5	3.7e-07
Itgal	3.74e-07
Nus1	3.75e-07
Hivep1	4.12e-07
Tmem243	4.15e-07
Morf4l2	4.19e-07
Ift57	4.25e-07
Ankrd33b	4.31e-07
Pcgf5	4.31e-07
Rac2	4.39e-07
Tmem39a	4.4e-07
Irf9	4.42e-07
Ero1a	4.63e-07
Gas7	4.67e-07
Xkr8	5.37e-07
Tlr1	5.4e-07
Acsl4	5.49e-07
Mapkbp1	5.7e-07
Gsdmd	5.75e-07
Sp100	5.9e-07
Zfp811	5.95e-07
Vmp1	5.99e-07
Ifrd1	6.19e-07
Vps54	6.29e-07
Fzd1	6.63e-07
Tnfsf4	6.89e-07
H2-Q5	6.95e-07
Mapk6	7.25e-07
6530402F18Rik	7.34e-07
Spaca6	7.95e-07
Fam177a	7.99e-07
Wdr37	8.22e-07
Tnfrsf8	8.32e-07
Mgat4a	8.39e-07
Ugcg	8.39e-07
Lyn	8.42e-07
Rab32	8.47e-07
Errfi1	8.57e-07
Nfil3	8.78e-07
Gvin1	9.32e-07
Arhgef3	9.5e-07
Arg2	9.51e-07
Ptgs2os2	9.61e-07
Pik3ap1	9.65e-07
Sh3bp4	9.88e-07
Abi1	1e-06
Cd200	1.02e-06
Ptp4a1	1.05e-06
Dcp2	1.05e-06
Txnl1	1.12e-06
G530011O06Rik	1.16e-06
Fbxl5	1.18e-06
H2-Q6	1.18e-06
Inpp5b	1.21e-06
Dcbld2	1.23e-06
Acot9	1.26e-06
Tcea1	1.26e-06
H2-Q7	1.27e-06
Pnpt1	1.27e-06
Adprh	1.29e-06
H2-Q9	1.29e-06
Oas3	1.32e-06
Usp25	1.34e-06
Fam53c	1.38e-06
Slc7a8	1.41e-06
Il36g	1.41e-06
C130026I21Rik	1.42e-06
Ascc3	1.43e-06
Lrrfip2	1.44e-06
C9orf72	1.46e-06
Mdfic	1.49e-06
Samhd1	1.51e-06
Gosr2	1.54e-06
Spi1	1.55e-06
Kremen1	1.6e-06
Zc3h7a	1.74e-06
Gm12185	1.79e-06
Slc12a4	1.8e-06
Exoc3l4	1.82e-06
Lgals9	1.98e-06
Dbnl	2.04e-06
Triobp	2.06e-06
Aff1	2.09e-06
Fgl2	2.17e-06
AI662270	2.17e-06
Nfe2l1	2.17e-06
Tes	2.25e-06
Gna13	2.26e-06
Ubr4	2.26e-06
Crlf3	2.33e-06
Oas1b	2.38e-06
Uba7	2.41e-06
Ube2n	2.47e-06
Tnfsf15	2.59e-06
Stip1	2.65e-06
Rasa2	2.73e-06
Ube2l6	2.86e-06
Kdm6b	2.88e-06
Dnajb6	2.9e-06
Oaf	2.91e-06
Ptpn12	2.92e-06
Notch1	2.95e-06
Tax1bp1	3.16e-06
Tnfrsf9	3.19e-06
Phf11a	3.22e-06
Tpbg	3.33e-06
Ccdc88b	3.34e-06
Gcnt2	3.42e-06
A630001G21Rik	3.62e-06
Srp54c	3.71e-06
Clcn7	3.99e-06
D16Ertd472e	4.1e-06
Lgals3bp	4.1e-06
Smndc1	4.12e-06
Sipa1l1	4.19e-06
Tmem171	4.23e-06
Dync1li1	4.24e-06
Cct3	4.25e-06
Rars	4.34e-06
Ywhag	4.43e-06
Prpf38a	4.46e-06
Dld	4.59e-06
Vcan	4.61e-06
Zfp131	4.69e-06
Dcp1a	4.94e-06
Jarid2	5.5e-06
Zeb2	5.51e-06
Arcn1	5.53e-06
Oas1g	5.54e-06
Zhx2	5.55e-06
Gem	5.67e-06
Atp10a	5.81e-06
Rrp7a	5.98e-06
Lyrm1	6.07e-06
Clcf1	6.09e-06
Aida	6.09e-06
Rrbp1	6.15e-06
1600014C10Rik	6.17e-06
Psmd7	6.18e-06
F830208F22Rik	6.39e-06
Arf1	6.46e-06
Anxa7	6.77e-06
Eif4e	6.8e-06
H2-K1	7.12e-06
H2-T10	7.2e-06
Eif1a	7.21e-06
Inhba	7.31e-06
Zfp429	7.41e-06
Ms4a4a	7.44e-06
Vta1	7.63e-06
Shoc2	7.63e-06
Strip1	7.75e-06
Tlr3	7.82e-06
Erp44	8.07e-06
Prelid3b	8.31e-06
Aen	8.35e-06
Eif2s1	8.53e-06
Trim12a	8.84e-06
Nfat5	8.96e-06
Rlf	9.01e-06
Sar1a	9.02e-06
Atf3	9.03e-06
Gpr31b	9.27e-06
Cpsf2	9.29e-06
Casp8	9.8e-06
Fabp3	9.87e-06
Opa3	1.01e-05
Phf11c	1.03e-05
Dyrk2	1.06e-05
Gpr132	1.07e-05
Gmppb	1.12e-05
Ctu1	1.12e-05
Pik3r6	1.13e-05
Glrx	1.13e-05
A530032D15Rik	1.15e-05
Tspan3	1.24e-05
E230013L22Rik	1.24e-05
Slc30a6	1.25e-05
M6pr	1.3e-05
Smg7	1.3e-05
Trim34a	1.31e-05
Tifa	1.32e-05
Ptx3	1.37e-05
Cyria	1.39e-05
Gabpb1	1.42e-05
Ccdc25	1.43e-05
Mtmr7	1.44e-05
Rest	1.52e-05
Mob1b	1.54e-05
Gorasp2	1.55e-05
Gm4951	1.58e-05
Ifitm1	1.58e-05
Traf3ip2	1.59e-05
Gvin-ps4	1.63e-05
Fosl2	1.63e-05
Mex3c	1.63e-05
Dgkh	1.69e-05
Hnrnph2	1.69e-05
Acbd3	1.73e-05
Med13	1.74e-05
Il13ra1	1.81e-05
Nr3c1	1.84e-05
Gm16712	1.88e-05
Mark2	1.89e-05
Lif	1.89e-05
Il18bp	1.92e-05
Gtf2f1	1.93e-05
Rictor	1.93e-05
Mtmr6	1.96e-05
Sptlc2	1.98e-05
Uso1	2.08e-05
Fbxw17	2.14e-05
U90926	2.14e-05
Entr1	2.21e-05
Cox18	2.23e-05
Ppa1	2.24e-05
Gm16685	2.29e-05
Golph3	2.32e-05
Tpm3	2.35e-05
Vapa	2.35e-05
Dnaja2	2.35e-05
Bzw1	2.47e-05
Nup54	2.53e-05
Lrrc63	2.56e-05
Sec23ip	2.59e-05
Baz1a	2.75e-05
Ralb	2.83e-05
Trim26	2.89e-05
Snf8	2.95e-05
Selenot	2.96e-05
Mthfr	2.96e-05
Tmem183a	2.98e-05
Nploc4	3.09e-05
Slc30a7	3.09e-05
Tmem168	3.1e-05
Mir22hg	3.1e-05
Spsb1	3.16e-05
Pgap2	3.17e-05
Ywhaz	3.26e-05
Lpcat2	3.26e-05
Rlim	3.47e-05
Dcaf13	3.47e-05
Chuk	3.5e-05
Steap4	3.55e-05
Ythdf1	3.56e-05
Tapbpl	3.58e-05
Gosr1	3.65e-05
Clec4a1	3.72e-05
Scimp	3.75e-05
Mtpn	3.8e-05
C1ra	3.82e-05
Kpna4	3.93e-05
Lrrc4	3.98e-05
Ptges3	4.02e-05
Eaf1	4.14e-05
Mitf	4.21e-05
Smg8	4.4e-05
Atad1	4.41e-05
Larp4b	4.82e-05
Crk	4.86e-05
Actr2	4.94e-05
Clic5	4.95e-05
Klra2	5.05e-05
Ktn1	5.08e-05
Capza1	5.19e-05
Actr3	5.36e-05
Rnf4	5.39e-05
Rrs1	5.5e-05
Serinc1	5.52e-05
Wars	5.58e-05
Mob1a	5.77e-05
Tlr6	5.98e-05
Cdk12	6.16e-05
Ampd3	6.2e-05
Ino80	6.56e-05
Yju2	6.8e-05
Mier3	7.02e-05
Nup98	7.23e-05
Ccnyl1	7.32e-05
Cd44	7.41e-05
Tmem184b	7.42e-05
Slx4ip	7.47e-05
Flii	7.59e-05
Hivep2	7.7e-05
Lad1	8e-05
Mrpl39	8.02e-05
Ankfy1	8.16e-05
Cop1	8.26e-05
Man2a1	8.29e-05
AW011738	8.84e-05
Yme1l1	8.94e-05
Actb	8.97e-05
Ppp4r1	9.09e-05
Dgat2	9.63e-05
Slc4a7	9.66e-05
Csf2rb	9.76e-05
Kars	0.00010071
Spty2d1	0.00010142
Plscr1	0.00010305
Ap2b1	0.00010471
Bnip2	0.0001055
Ap3b1	0.00010683
Arpc5	0.00010739
Mocs1	0.00011148
Adgre1	0.00011312
Psmd2	0.00011349
Rab5a	0.00011439
Snrnp35	0.00011498
Sco1	0.00011613
Rbpj	0.00011946
Arhgap31	0.00012156
Ube2d2a	0.00012178
Coa5	0.00012502
Stx12	0.0001312
Tmco3	0.00013379
Morc3	0.00013544
Tha1	0.00014021
Zeb1	0.00014113
Psmc2	0.0001421
Tnip2	0.00014401
Mindy3	0.0001445
Trim56	0.00014576
Zbtb21	0.00014798
Mapk1ip1l	0.00014853
Marchf1	0.00014881
Slfn3	0.00015045
Hbs1l	0.00015287
Med1	0.00015657
Il12a	0.00015751
Kif5b	0.0001639
Pdgfrb	0.00016875
Tmem127	0.00017411
Gng12	0.00018239
Bcl2a1c	0.00018727
Ergic2	0.00019023
Apaf1	0.00019515
Psd4	0.00019821
Tmed2	0.00020336
Elavl1	0.00020573
Supt6	0.0002059
Stk38l	0.00020853
Xbp1	0.00021112
Slc16a3	0.00021359
Coq10b	0.00021518
Mbd2	0.0002207
Stam2	0.00022892
Sh3glb1	0.00023366
Atg4d	0.00023887
Gm5431	0.00023924
Psmd14	0.00024123
Bst1	0.00024292
Pafah1b2	0.00024449
Zdhhc18	0.00024614
Lrch1	0.00025435
Hspa13	0.00026432
Arap1	0.0002654
Cdyl2	0.0002665
BC147527	0.00027006
Pi4k2b	0.00028104
Osm	0.0002835
Sele	0.00030922
Map2k4	0.00030948
Psmc4	0.00031188
Pdcd10	0.00031193
Rhoc	0.00031301
Plat	0.00031668
Reps1	0.00032644
Zfr	0.00032778
Pafah1b1	0.00032841
Bdp1	0.00032968
Szrd1	0.00033125
Arel1	0.00034113
Pak1ip1	0.00034695
Rnf115	0.00034702
Adgrg6	0.00034992
Amfr	0.00035547
Tmem170b	0.0003618
Nr4a3	0.00036947
Cnot7	0.00037547
Rock1	0.00037938
Vps37a	0.00038161
Gnl1	0.00041138
Fbrs	0.00042082
Tmem30a	0.00042233
Ankib1	0.00042418
Gm15542	0.00043294
Cdc42	0.00044387
Patl1	0.00044921
Apobec3	0.00045448
Sec63	0.00046169
Sec22b	0.00046394
Ttc39b	0.00047325
Fam20b	0.00047658
Atp2a2	0.00048471
Dock4	0.00050692
Ciapin1	0.0005188
Psmd6	0.00052542
Kdm4a	0.00053985
Copa	0.00054179
Rheb	0.00054235
Ntng2	0.00054645
Syvn1	0.00054753
Psd	0.00055228
Ppp1r2	0.00057278
Psmd3	0.00057416
Kdm5c	0.00059582
Csf2	0.00060042
Trem1	0.00061672
Ube2m	0.00064298
Tut7	0.00066515
Braf	0.00067451
Siah2	0.0006856
Mtm1	0.00068836
Ifit1bl2	0.00068972
Slc23a2	0.00069494
Camk2d	0.00070173
Map4k4	0.00071157
Pilrb2	0.00073939
Abhd17c	0.00074402
Rab6a	0.00075443
Il2ra	0.00076115
Pla1a	0.00076456
Parp11	0.00076697
Suco	0.00078272
Traf6	0.00079737
Rab18	0.00079914
Sec61a1	0.00080172
Slfn10-ps	0.00080174
Krit1	0.00080208
Heatr6	0.00080327
Blcap	0.00081475
Akirin1	0.00085102
Rpe	0.00085183
Trim12c	0.00087138
Slc25a25	0.00087335
Rspry1	0.00087383
Cct8	0.00087539
Nrbp1	0.00087666
Ankrd17	0.00087864
Pmm2	0.00088099
Gm7609	0.0008815
Rad23b	0.0008821
Yipf5	0.00089268
Plekhn1	0.00090594
Ggnbp2	0.00091235
Rab21	0.0009519
Chtop	0.00096818
Psen1	0.0009896
Gcc1	0.00099359
Tmem68	0.00101554
Arih2	0.00101607
Pid1	0.0010255
Psmc6	0.00102966
Rnf34	0.0010434
Plk2	0.0010539
Pde1b	0.001067
Sbno1	0.00106884
Trip12	0.00108505
Ppip5k2	0.00110613
Adgb	0.00111114
Mthfd2	0.00112823
Rhoq	0.00113848
Ltv1	0.00114834
Hp	0.00115368
Prag1	0.00116873
Cd53	0.00119109
Gmeb2	0.00120522
Cops5	0.00121351
Tnfaip6	0.00121567
Mon1b	0.0012245
Eif5	0.00123257
Has1	0.00123403
Ccdc59	0.00127013
Smox	0.00127849
Usp42	0.00128561
Med7	0.00131206
Arpc2	0.00133854
Tcof1	0.001343
Cry1	0.00139122
Gbp10	0.00139281
Lag3	0.00142507
Tcp10b	0.00142985
Vcp	0.00144944
Armc8	0.00145856
Armcx3	0.00146579
Trp53i11	0.00148036
Psmd1	0.0014915
Rnf121	0.00149791
Dnah17	0.00161576
Dck	0.00165131
Rsbn1	0.00167136
Eef1e1	0.00167233
Ecpas	0.00171811
Zfp558	0.00171831
Kalrn	0.00175668
Mid1	0.00178108
Alpk2	0.00178917
Farsa	0.00179495
Msl2	0.00181949
Arhgef37	0.00186801
Appbp2	0.00187581
Casp7	0.0019128
Plpp1	0.00194721
Arl8a	0.00195608
Tmem248	0.00200108
Alg9	0.0020077
Pigv	0.00200907
Nxpe3	0.00208429
1810013L24Rik	0.00209416
Psmd12	0.00213731
Fcrlb	0.00214973
Plaa	0.00215293
Btaf1	0.00215359
Pou2f2	0.00218044
Nkapd1	0.00222466
Rhoa	0.00223068
Dnajc1	0.0022531
Pkn2	0.00226391
Lrch3	0.00228857
Senp6	0.00239137
Dnajc21	0.00242051
Zbtb32	0.00258447
Twf1	0.0025871
Ncstn	0.00258716
H2-T24	0.00268358
Tgoln1	0.00271123
Wnt6	0.00271652
Csnk1g3	0.00273738
Ppp2cb	0.00277881
Srp72	0.00288657
Gfi1	0.00289236
Lmbrd1	0.00296929
Il1rap	0.00299926
Gbp11	0.00307641
Pdzd11	0.00310171
Hmgcr	0.00318458
Psmb7	0.00320412
Lig3	0.00322928
Ubc	0.00325164
Lrp11	0.00327333
Hsp90aa1	0.00335606
Ppp6c	0.00341918
Slamf9	0.00353064
Zwint	0.00379019
Tmod3	0.0037993
Skap2	0.00387071
Acvr1b	0.00389116
Arfgap2	0.00408069
Hbegf	0.00411729
Prpf40a	0.00420903
Apol9a	0.00424806
Gtpbp4	0.00431279
Gpat4	0.00438928
Metap1	0.0044768
Il20rb	0.00454543
Tapt1	0.00467118
Mfap3l	0.00469345
Ldlr	0.00470395
Fbn1	0.00473705
Smpdl3b	0.0047443
Trim14	0.00474954
Atp9b	0.00484213
Adgrl2	0.00484708
Spata5	0.00494443
Zdhhc2	0.0049869
Phf11	0.00499781
4833439L19Rik	0.00509893
Ppme1	0.00512531
Nipsnap3b	0.0051873
Acvr2a	0.00522361
Tnfaip8l3	0.00529051
Zfp821	0.00552329
Ints13	0.00552667
Zc2hc1a	0.00568481
Dcn	0.00579425
2610002M06Rik	0.00586222
Shisa5	0.00595238
Hnrnpd	0.00607437
Fbxo38	0.00619696
Heatr9	0.00625802
Adam9	0.00627968
Fam133b	0.00630562
Cd80	0.00641642
Igf2bp1	0.00654846
Diaph2	0.00672955
Copb2	0.00675369
4930453N24Rik	0.00687338
Cep85l	0.00692053
Strap	0.00703085
Ap3s1	0.00719944
Marchf7	0.00719979
Rnf139	0.00732256
Pphln1	0.00736443
Mapkapk5	0.00754284
F830016B08Rik	0.0076057
Hrh2	0.0077122
F7	0.00777136
Lonp2	0.0079166
Setd5	0.00794446
Copb1	0.00800909
Hdlbp	0.00803609
Arhgdia	0.00810191
Gtf2f2	0.00817908
Mybpc3	0.00836504
Esrra	0.00843418
Il17rd	0.0084777
Mab21l3	0.00850733
Ccr7	0.0087744
Timm23	0.00884131
Psmc5	0.0090577
Manf	0.00916232
Ly6i	0.00943693
Srp68	0.00972122
Dnm1l	0.00976606
Gtpbp2	0.0100598
Zfp456	0.0101829
Nufip2	0.0102416
Xpo6	0.0102767
Sell	0.0102971
Cdc27	0.0106311
Ttc19	0.0107327
Rab3ip	0.0107741
Crybg1	0.010843
Zfp407	0.0109444
Sowahc	0.0109682
Eif4h	0.0110573
Eif1ax	0.0110735
Atp5b	0.0116165
Wac	0.0116791
Arfgef1	0.0117804
Tmed7	0.0120607
Eif3d	0.0122287
Six1	0.0125383
Ifitm7	0.0125749
Ms4a6b	0.0126488
Ereg	0.0127174
Gfpt1	0.0127572
Gm6829	0.0130064
Golga7	0.0130244
Rbm43	0.0131491
Zkscan6	0.0132973
Stt3a	0.0133967
Aars	0.0134324
Wfdc18	0.0138405
Epsti1	0.0140699
Cct7	0.0142161
Pecam1	0.014233
Itgam	0.0142357
Bmp1	0.0144814
Hmcn2	0.0145737
Clptm1l	0.0151053
Becn1	0.0154198
Actr10	0.0154744
Tbrg4	0.0160394
Tcp1	0.0163783
Pde5a	0.0166508
Map2k3	0.0167623
Rexo1	0.0168087
Wapl	0.017679
Ppp2r1a	0.0177028
Stk3	0.0177222
Smu1	0.0178774
Pim3	0.0178982
Lta	0.0182428
Trem3	0.0183062
Peg10	0.0183327
Pgk1	0.0191355
Atxn7l3	0.0195024
Apool	0.0212154
Ovol1	0.0214215
Stx18	0.0215526
Ddx54	0.0223151
Scfd1	0.022455
Keap1	0.0226474
Serping1	0.0228909
Pde10a	0.0232755
Zfp143	0.0238343
Misp	0.0242558
Mrpl32	0.0246509
Pitpnb	0.0250018
Ly6c2	0.0251648
Cyb5r4	0.0260292
U2surp	0.026105
Map1b	0.0266467
Cep83	0.0270535
Styk1	0.0272369
Eng	0.027269
Hsh2d	0.0273874
Gtpbp6	0.0284539
Enpp2	0.0284586
Pofut1	0.0289066
Aqp9	0.0291257
Amn1	0.0292764
Jam2	0.0302257
Rnf24	0.0302308
Kcnab1	0.0310716
Rps6kc1	0.0321766
Pdcd1lg2	0.0323081
Sltm	0.0323265
Ints8	0.0330337
Ldha	0.0331477
Antxr1	0.033569
Maip1	0.0343542
Nrd1	0.0345269
Srfbp1	0.0345407
Syt7	0.0346704
Snapc1	0.0355929
Ly6a	0.0356964
Gm17089	0.0358756
Mtf1	0.0367534
Sec23a	0.0375436
C1s1	0.0376046
Brpf1	0.0382211
Rbm3	0.0387398
Rbm3-ps	0.0387866
Olfr433	0.038884
Hinfp	0.0391017
Atg9a	0.0392564
Tyw5	0.0393614
Dennd3	0.0396175
Perm1	0.0401089
Trnt1	0.0404508
Dnajc13	0.0414641
Ppp3cb	0.0422899
Ythdc1	0.0423075
Ccnk	0.0434682
Orc4	0.0435016
Smad2	0.0436075
Macc1	0.0441691
Gstt4	0.0460372
Polr3c	0.0466991
Prkce	0.0471002
Sntb1	0.0474668
Rnf225	0.0477982
1110032F04Rik	0.0490575
Gdf15	0.0491098

## Sheet: LPS DOWN
Name	Score
Cxcr4	9.03e-08
Cd300a	0.00012719
Nfatc2	0.0002504
Camk1	0.00061885
Tec	0.0011634
Kdsr	0.00127827
Synj2	0.00482857
Tle5	0.0104792
Septin9	0.0107887
Adgre5	0.0112863
Matk	0.0123518
Rcbtb2	0.0130974
Dag1	0.0202454
Nicn1	0.0388419
Mmut	0.0409431
Neil2	0.0427686
Pgm2l1	0.0464695
Specc1	0.0465897
Gusb	0.0492153
Lpar6	4.95e-12
Rgs2	4.75e-11
Cd300lb	3e-10
Cebpa	7.22e-09
Tsc22d3	9.89e-09
Bmf	1.19e-08
Rmnd5b	1.5e-08
Kmt5c	2.32e-08
Sh2d3c	3.56e-08
Arl11	8.49e-08
Sesn1	2.14e-07
Pdxk	4.94e-07
Cnnm3	5e-07
Itpripl1	5.71e-07
Txnip	5.89e-07
Susd3	5.93e-07
Fbxo21	7.23e-07
Zfyve21	7.91e-07
Rgl2	8.55e-07
Sgsh	1.12e-06
Elmo2	1.13e-06
Abcd2	1.25e-06
2023-08-04	1.34e-06
Dnajc28	1.39e-06
Engase	1.42e-06
Scrn3	1.64e-06
Cnr2	1.68e-06
Mxd4	1.77e-06
Lyl1	2.92e-06
Rab3il1	3.19e-06
Il16	3.23e-06
Map3k9	3.47e-06
Cenpo	3.66e-06
Arhgap45	3.71e-06
Rnf144b	4.29e-06
Lpar5	4.88e-06
Fam117a	5.04e-06
Paqr7	5.09e-06
Crot	5.24e-06
Calhm2	5.25e-06
Dnajb14	5.36e-06
Hes6	5.7e-06
Arhgap39	6.01e-06
Zfp36l2	7.09e-06
Arl4c	7.45e-06
Tef	8.12e-06
Ctdsp2	8.32e-06
Parp1	1.04e-05
Adamts10	1.1e-05
Stard9	1.1e-05
Per3	1.12e-05
Ppfia4	1.2e-05
Ankrd10	1.22e-05
Ttc38	1.22e-05
Zfp157	1.24e-05
Natd1	1.26e-05
Plxdc1	1.28e-05
Cdc14b	1.32e-05
B4gat1	1.4e-05
Mast3	1.49e-05
Pik3c3	1.54e-05
Eif2ak3	1.62e-05
Map3k1	1.62e-05
Mbp	1.64e-05
Dnajc9	1.71e-05
Tmem64	1.79e-05
Klhl42	2.03e-05
Vgll4	2.18e-05
Ehmt1	2.21e-05
Plekhg3	2.26e-05
Arrb1	2.34e-05
Hdac5	2.39e-05
Slc17a5	2.4e-05
Iffo1	2.46e-05
Smc3	2.56e-05
Pcmtd2	2.58e-05
Fbxo31	2.68e-05
Tex261	2.69e-05
Ccr2	2.84e-05
Fut11	2.86e-05
Plekhm1	3.03e-05
Rcan3	3.1e-05
C030034L19Rik	3.2e-05
Tmem273	3.3e-05
Nagk	3.47e-05
Vsir	3.49e-05
Dennd2c	3.6e-05
Tspan14	3.66e-05
Btbd6	3.69e-05
Xpc	3.95e-05
Cdkn2c	3.96e-05
Rassf3	4.11e-05
Usp48	4.12e-05
Orai3	4.37e-05
Slc26a11	4.4e-05
Arhgef4	4.57e-05
Lpin1	4.68e-05
Suox	4.7e-05
AI467606	4.74e-05
Haus4	4.98e-05
Gm14430	5.08e-05
Gm4631	5.11e-05
Rubcn	5.5e-05
Slc46a3	6.23e-05
Polr2e	6.47e-05
Hhex	6.52e-05
Rfc1	6.59e-05
Trappc12	6.64e-05
4833420G17Rik	7.57e-05
Ctns	7.72e-05
Ier5l	8e-05
Nrp1	8.03e-05
Rab40c	8.25e-05
Ttc21b	8.56e-05
Amz1	8.65e-05
Adi1	8.74e-05
Comt	9.14e-05
Hdac6	9.16e-05
Nemp2	9.43e-05
5031439G07Rik	9.54e-05
Unc119	9.78e-05
Zfp362	9.8e-05
Cnot6l	9.85e-05
Rad50	9.96e-05
Chek2	0.00010074
Tmem150b	0.00010162
Palb2	0.00010254
Stx17	0.00010519
Rasa3	0.00010856
Ing4	0.00010863
B3gnt8	0.00011162
Tnfrsf21	0.00011527
Rbfa	0.00011775
Agap3	0.00012034
Klc4	0.00012137
Cdc25b	0.00012319
Ankmy2	0.00012506
Pkd1	0.00013453
Eef1aknmt	0.00013883
Hip1	0.00014827
N4bp2l1	0.00015003
Otulinl	0.00015091
Dmac2	0.00015259
Tfdp2	0.00015665
Zfp12	0.00016071
Ncapd3	0.00016458
Gask1b	0.0001647
4930522L14Rik	0.00016888
Nceh1	0.00017083
Kank3	0.00017292
Adrb2	0.00017801
Eif4ebp2	0.00018651
Zfp101	0.0001894
Rnf167	0.00019007
Flcn	0.00019135
Tpcn1	0.00019603
Slc43a2	0.00020512
Dna2	0.00020678
Pxmp4	0.00020707
Pik3r2	0.00020776
E2f2	0.00021803
Gmnn	0.00022204
Ctc1	0.0002243
Ift140	0.00022987
Tmem245	0.00023273
Ptpn21	0.00024515
Xpo7	0.00024598
Ap4m1	0.00024966
Vmac	0.00025214
Traf3ip3	0.00025536
5730409E04Rik	0.00025567
Nsmce4a	0.00025671
Dhcr7	0.00026079
Abtb1	0.00026592
F8a	0.00026845
D2hgdh	0.00028319
Mettl17	0.00029336
Ubald1	0.00030299
Cmtm4	0.00030617
Snx21	0.00030985
Fahd1	0.00031004
Trim16	0.00031104
Lrrc20	0.00031496
Marveld1	0.00031945
Kctd12b	0.00033897
Zfp282	0.00034423
Lbh	0.00034441
Tns4	0.00035129
Eepd1	0.00035953
2700049A03Rik	0.00037133
Heatr5a	0.00037156
Rxrb	0.00037162
Wdr76	0.00039051
Pdcd4	0.00039572
Usf2	0.00040518
Jmy	0.00041751
Tfeb	0.00042011
Mblac2	0.00042096
Ctdspl	0.0004232
Rnf166	0.00042729
Mknk2	0.00043249
Klhl21	0.0004327
Ldb1	0.00043809
Gatc	0.00043991
Ift46	0.00046166
Il6ra	0.00046604
Crat	0.00046648
Skp2	0.00048974
Cbx6	0.00049588
Clec2i	0.00050104
Mettl8	0.00050326
Ypel2	0.00051212
Mdp1	0.00051903
Ttc5	0.00052778
Med22	0.00053042
Emc8	0.00053554
Zfp120	0.00054617
Ralbp1	0.0005748
Accs	0.00057577
Arhgap25	0.00058273
Zbtb14	0.0005908
H2bc21	0.00060306
Cracr2b	0.00062124
Imp3	0.00062125
Etaa1	0.00062322
Qser1	0.00062393
Lmo2	0.00062613
Pla2g15	0.00063357
Nlrp10	0.00063642
Rnf227	0.00064701
Ip6k1	0.00067486
Tbc1d17	0.00067621
Zfand1	0.00067854
Ift80	0.00071083
Letmd1	0.0007237
Scarb1	0.00073377
Fam219b	0.00074008
Dvl2	0.00077056
Gnpda1	0.00081031
Tctn3	0.0008153
Cerk	0.00082613
Dhx32	0.00083708
Sbk1	0.00086505
Fbxl20	0.00088547
Dnajc18	0.00088963
9930012K11Rik	0.00089048
Hscb	0.00089817
Proser3	0.00091561
Etfbkmt	0.00091664
Nipal3	0.00092144
Zfp740	0.00093996
Armc10	0.0009494
2310022A10Rik	0.00095762
Sgsm2	0.00095816
Paip2b	0.00096903
Eif4b	0.00098942
Rp9	0.00104243
Pnpo	0.00104407
Msh2	0.00105212
Pparg	0.00106095
2610035D17Rik	0.00106491
Zfp398	0.00107014
Eid1	0.00109705
Zfp652	0.00109845
Pole2	0.00112313
Csnk1g2	0.00113156
Tfap4	0.00115585
Gtf2i	0.00116129
Prkra	0.00119631
Ypel3	0.00121663
Cir1	0.00121751
Vsig10	0.00124315
Fech	0.001255
C87436	0.00129509
Acad8	0.00129864
Phf14	0.00131891
Mri1	0.00133041
Sash3	0.00138867
Numa1	0.00142077
2610008E11Rik	0.00143874
Aph1c	0.00146159
Rhebl1	0.00146261
Fads1	0.00146817
Sptssa	0.00149891
Snx30	0.00152735
Gna12	0.00153244
Add3	0.00155213
Zfp764	0.0015599
Tmem81	0.00157695
Zfp30	0.00158836
Atraid	0.00164723
Nfam1	0.00175035
Polr2a	0.0017866
Fbxo32	0.00181883
Klhl36	0.00194697
Pot1a	0.00194884
Mfng	0.00196518
Cdc42ep3	0.0019718
Fam234b	0.00198325
Zkscan14	0.00204243
Zfp760	0.00204412
Xrcc1	0.00206291
Timm21	0.00208534
Zfp449	0.00210745
Haus5	0.00211144
Acrbp	0.00211226
Srbd1	0.00212635
Hyls1	0.00214287
Thtpa	0.00222435
Mnt	0.00228604
Cd99l2	0.00230911
Acp6	0.00233419
Oxa1l	0.00235228
Mtss1	0.00238568
Sgpp1	0.00239007
Dchs1	0.00244201
Cdk20	0.0024438
Fam98c	0.00244938
Numbl	0.0025027
Galnt9	0.00251465
Mindy1	0.00251951
Asrgl1	0.00255791
Usp28	0.00255991
Fam3c	0.00264074
Mmgt2	0.00264358
Brca2	0.00265735
Fan1	0.00268405
Rab11fip3	0.00270203
Tspyl4	0.00271994
2510002D24Rik	0.00279247
Dnase2a	0.00279353
Gm38426	0.00279788
Zfp472	0.00287189
Bri3bp	0.00289657
Cdk19	0.00297921
Mpv17	0.00308051
Zfp251	0.00312507
Tmem41a	0.00312528
Galc	0.00324005
Vars2	0.00325746
Trem2	0.00327375
Cyb5rl	0.00334858
Nudt16l1	0.00347693
Slx1b	0.00355819
Nudt7	0.00359078
Gpr183	0.00359372
Fbxo9	0.00372616
Nlrc3	0.00395826
Hs1bp3	0.00398323
Depdc7	0.00415062
Dnaaf2	0.00428244
Smarca2	0.00429797
Dbp	0.00431473
Atg14	0.00432112
Tle1	0.00433161
Lyrm9	0.00438687
Tmem141	0.00440167
Bbs7	0.00446278
Phf3	0.00453014
Oard1	0.00458513
Cercam	0.00459409
Ccsap	0.00483797
Tk2	0.0053137
Phka2	0.00535501
Riox1	0.00541447
Sap25	0.00556936
Josd1	0.00560696
Acadm	0.00583211
Spice1	0.00594013
Trmt2b	0.00608663
Cnnm2	0.00609176
Gm9920	0.0061462
Brd3	0.00621598
Rgs18	0.00628174
Trim47	0.00631382
Ech1	0.0063456
E130112N10Rik	0.00646312
Vamp1	0.00647276
Bcas2	0.00658644
Hdac10	0.00667281
Sulf2	0.00672271
Eef2k	0.00672796
Angptl2	0.00673829
Ttc3	0.00682926
Mgme1	0.00694668
St6galnac6	0.00697934
Abhd4	0.00702509
Gm11699	0.00704649
Prorsd1	0.00720311
Zfp61	0.00723246
5830416I19Rik	0.00730092
Gtf3a	0.00731076
Fbxo8	0.00734463
Pcnt	0.00740328
Hacl1	0.00741691
Acox3	0.00744587
Cdca7l	0.00746804
2900026A02Rik	0.00748959
Lrrc45	0.00758425
Ptpra	0.00765107
Ctnnbip1	0.00769779
Coro1c	0.00770347
Oxr1	0.00771086
B4galt4	0.00783315
Adcy7	0.00792795
Ska2	0.0079468
Rps6ka1	0.00796517
Zfyve28	0.00817699
Ganc	0.00833755
Amigo1	0.00839017
Sigmar1	0.00846163
Pdk2	0.00854275
Aplf	0.00864799
0610009B22Rik	0.00866918
Hars2	0.00867322
5530601H04Rik	0.00876347
Slc2a8	0.00899703
Foxj2	0.00902905
Zfp882	0.00903581
Prxl2c	0.00918092
Ccdc163	0.00946993
Sort1	0.00963669
Gm15441	0.00967582
Rpa1	0.00975839
Sh3bp5l	0.00989377
Ncapg2	0.0100756
Brca1	0.0100924
Klhl24	0.0101634
Cluap1	0.0104589
Pank1	0.0105532
Daglb	0.0105823
Smarcd2	0.0106447
Wdr81	0.0106515
Slc25a30	0.0108359
Lrwd1	0.0110864
Steap3	0.0111229
Hyi	0.0113086
Vps13c	0.0113181
Dusp3	0.0113198
Atg9b	0.0122116
2810013P06Rik	0.0123135
Fam53a	0.0126592
Mrtfa	0.012871
Idh1	0.0129875
Bpgm	0.0130432
Thsd1	0.013072
Pwwp2b	0.0130777
Abcg3	0.0134472
A430033K04Rik	0.0134961
Samd1	0.0135072
Wdr45	0.013576
Nat8l	0.0136935
1700025G04Rik	0.0137059
Rfc2	0.0137921
Zfp975	0.0138373
Cep44	0.0140731
H1f0	0.014392
Frat2	0.014535
Gramd4	0.0147162
Wdr41	0.01483
Tnfsfm13	0.0149672
Rassf7	0.014977
Plpp7	0.0151736
Tbc1d25	0.0153894
Cenps	0.0155047
Bmyc	0.0155451
Nudt16	0.0156193
Terf1	0.0156836
Zkscan4	0.0158153
Amot	0.0158774
Zfp955a	0.0159057
Wdr7	0.0160206
Nrde2	0.016196
Snx5	0.0164261
Tmem19	0.0164539
Anks6	0.0164633
Havcr2	0.0164933
Rgs10	0.0166174
Kctd2	0.0166546
Wipf1	0.0169335
Tbc1d16	0.0175728
R3hcc1	0.0178414
Iqce	0.0179785
Ptgr2	0.0179833
Gspt2	0.0180159
Rab3gap2	0.0183887
Dffb	0.0184025
Snapin	0.0184744
Prkag2	0.0186878
Tnfsf12	0.0189074
Usp49	0.0191946
Jmjd1c	0.01954
Man1c1	0.0195667
Ate1	0.0197192
Zfp273	0.0199886
Cenpa	0.0200529
Svip	0.0200681
Ccdc32	0.0204267
Gpr155	0.0205919
Insr	0.020764
Mat2b	0.0208952
Gigyf1	0.0211613
Dctpp1	0.021316
Adcy9	0.0217805
Dtymk	0.0220292
Ercc5	0.0223633
Eri2	0.0228493
Mcrip2	0.0228836
Tspan32	0.0230129
Zfp970	0.0230205
Slc25a15	0.0230373
Harbi1	0.0236234
Exosc5	0.0236825
Prkaca	0.0238508
Dars2	0.0252257
Hdhd5	0.025395
Tecpr1	0.0256414
Ccdc115	0.0257347
Sgsm3	0.0275406
Dus3l	0.0284021
Rwdd2a	0.028581
Tcf12	0.0290633
Rchy1	0.0301658
Tcp11l2	0.0301928
Xrcc6	0.0304245
Pnpla7	0.0306615
Impa2	0.030913
Ccdc69	0.0311189
Kif23	0.0314797
Cd93	0.0322239
Smim14	0.0323091
Fuca1	0.0326094
Meis1	0.0342266
Calcoco1	0.0343292
Zkscan5	0.0346624
Ttc33	0.0350578
Adal	0.036213
Aldh9a1	0.0365153
Galnt10	0.0367134
Zfp60	0.0368297
Nup107	0.037077
Siae	0.0376749
Syngr1	0.0384889
Arhgap9	0.0387006
Dynlt1c	0.0387929
Foxo4	0.0390867
Cpox	0.0398888
Tcf3	0.0405082
Arhgap18	0.0406936
Ttc7	0.0407657
Poc1b	0.0410544
Abhd17a	0.0419851
Thnsl1	0.0435137
Nt5dc2	0.0437629
Foxk1	0.0443401
Nqo2	0.0443578
Pik3r4	0.0443599
Shc2	0.0445137
Marchf6	0.0445563
Tmem260	0.0446889
Ankrd13b	0.0452706
Rad1	0.0453048
Tmem254	0.0463787
Gga2	0.0464431
Rasgrp3	0.0464887
Pias3	0.0477572
Zmym1	0.0481492
Spr	0.0481789
5430403G16Rik	0.0482254
Xpr1	0.0484152
Ccdc120	0.0485368

## Sheet: IFN_LPS UP
Name	Score
Cd40	5.10011e-18
Gbp2	3.2627e-17
Acod1	6.1761e-17
Sod2	3.97526e-16
Slamf7	4.28991e-16
Cflar	1.56948e-15
Gbp3	2.32217e-15
Tnf	4.86213e-15
Itga5	5.46769e-15
Cd274	6.26827e-15
Mlkl	1.5875e-14
Acsl1	2.32785e-14
Socs3	2.8098e-14
Nfkbib	5.37655e-14
Rnf19b	5.64765e-14
Ralgds	8.23926e-14
Ccrl2	1.11513e-13
Nfkbia	1.43889e-13
AW112010	1.9088e-13
Il1rn	2.45145e-13
Batf2	2.46408e-13
Psme2	3.07829e-13
Gbp7	3.33552e-13
Ehd1	3.40602e-13
Igtp	9.55891e-13
Irf1	1.18567e-12
Nampt	1.3111e-12
Rhbdf2	2.17441e-12
Gbp5	2.24024e-12
Socs1	2.31808e-12
Ptgs2	2.50939e-12
Myd88	3.10382e-12
Tnfaip3	4.00937e-12
Prdx5	4.57749e-12
Rab20	4.9941e-12
Peli1	5.01477e-12
Oasl1	5.53638e-12
Slfn2	5.66578e-12
Nod1	6.5835e-12
Icam1	7.26956e-12
Tiparp	7.6203e-12
Herc6	7.94733e-12
Zc3h12c	8.20342e-12
Lrrc8c	9.0711e-12
Tnip1	1.04273e-11
Snx10	1.12811e-11
Casp4	1.2275e-11
Ccl5	1.22991e-11
Slc7a2	1.40583e-11
Tap1	1.55321e-11
Cxcl9	1.73133e-11
Samhd1	2.16193e-11
Zc3h12a	2.24149e-11
Slc31a1	2.26072e-11
Gadd45b	2.30971e-11
Tmbim4	2.49366e-11
Trim30c	2.67303e-11
Srgn	2.69637e-11
Mxd1	2.8851e-11
Jak2	2.89921e-11
Pim1	3.1939e-11
Lmo4	3.25827e-11
N4bp1	3.81509e-11
Tapbpl	4.00875e-11
Serpinb9	4.16309e-11
Slc31a2	4.22504e-11
Bcl2a1d	4.22561e-11
Nos2	5.25215e-11
Clic5	6.06893e-11
Usb1	7.25207e-11
Gbp4	7.90056e-11
Procr	8.11278e-11
Jdp2	9.10981e-11
Helz2	9.66161e-11
Birc3	9.7817e-11
Stx11	1.18994e-10
Traf1	1.21051e-10
Cdc42ep2	1.22148e-10
Tap2	1.32472e-10
Parp10	1.48582e-10
Nrp2	1.56672e-10
Coa5	1.60187e-10
Upp1	1.61196e-10
Tlr1	1.65434e-10
Car13	1.7718e-10
Ripk2	1.83337e-10
Ell2	1.83456e-10
Slc2a6	2.41518e-10
Slc15a3	2.49133e-10
Irgm2	3.12402e-10
Ier3	3.16626e-10
Ccl2	3.18264e-10
Il15ra	3.39931e-10
Serpina3g	3.57329e-10
AA467197	3.68211e-10
Casp1	3.87516e-10
Hk3	4.25891e-10
Tspo	4.30877e-10
Rapgef2	5.09918e-10
Sp140	5.37455e-10
Bst1	5.37715e-10
Rsad2	5.40799e-10
Aoah	5.87625e-10
Bcl2a1a	5.95753e-10
Isg20	7.15124e-10
C3	7.51088e-10
H2-T23	7.95184e-10
Mdm2	8.20631e-10
Il27	8.62673e-10
Il18bp	8.88042e-10
H2-Q4	8.91729e-10
Gbp9	1.01939e-09
Irgm1	1.10194e-09
Slco3a1	1.1168e-09
Mvp	1.34013e-09
Ctsc	1.38994e-09
Cxcl10	1.40265e-09
Hk2	1.55057e-09
Cd86	1.77968e-09
Gbp6	2.00451e-09
Il1a	2.01273e-09
Csrnp1	2.0318e-09
C9orf72	2.20633e-09
Txn1	2.24935e-09
Tapbp	2.3602e-09
Pla2g4a	2.43695e-09
Stat1	2.51787e-09
Rrbp1	2.55809e-09
Hcls1	2.6157e-09
Pstpip2	2.69085e-09
Hspa1a	2.69367e-09
Isg15	2.70428e-09
Psmb10	2.7755e-09
Ggct	2.79144e-09
Trex1	2.79773e-09
1600014C10Rik	2.99243e-09
Rab11fip1	2.99488e-09
Pvr	3.38209e-09
Cmpk2	3.45016e-09
Gsdmd	3.50212e-09
H3f3b	3.70762e-09
Lcp2	3.9879e-09
Tagap	4.23499e-09
Nlrc5	4.26112e-09
Tnfaip2	4.79956e-09
Pde4b	4.91627e-09
Phf11d	5.48927e-09
Tma16	5.81557e-09
Cd69	6.4707e-09
Rmdn3	6.63168e-09
Dbnl	6.85767e-09
Tgtp2	6.94848e-09
Ifit1	7.26036e-09
Ifi211	7.26468e-09
B2m	7.93656e-09
Uba7	8.64357e-09
Psmb7	8.84601e-09
Il2rg	9.23839e-09
Ms4a6d	9.24366e-09
Nfkb2	9.44112e-09
Tmbim6	9.56429e-09
Lacc1	1.01878e-08
Psmb8	1.04096e-08
C130026I21Rik	1.09587e-08
Slc7a11	1.11154e-08
Xaf1	1.11857e-08
Hif1a	1.15284e-08
Dram1	1.15547e-08
Bak1	1.19636e-08
Clec4e	1.25321e-08
H2-Q7	1.35023e-08
Hcar2	1.35808e-08
H2-Q9	1.37218e-08
Phf11b	1.45415e-08
Pgs1	1.4725e-08
Rgl1	1.49079e-08
H2-T22	1.5163e-08
H2-T9	1.52756e-08
Parp9	1.60154e-08
Psma7	1.60509e-08
Ccdc88b	1.68955e-08
Ifi205	1.71707e-08
Ifi204	1.78448e-08
Psma2	1.84536e-08
Trim30a	1.89971e-08
Cybb	1.98327e-08
Nmi	1.99813e-08
Slc28a2	2.14588e-08
Riok3	2.35185e-08
Irf7	2.37077e-08
Parp12	2.55612e-08
Dnase1l3	2.62362e-08
Wars	2.66272e-08
Traf2	2.68469e-08
Denr	2.76246e-08
Naa25	2.77395e-08
Ogfr	2.87798e-08
Phf11a	2.89988e-08
Mndal	3.28436e-08
Slc2a1	3.81442e-08
Bcl3	3.81913e-08
Hspa1b	3.94645e-08
Mx2	3.99691e-08
Serpina3f	4.17876e-08
Nod2	4.22245e-08
Cpd	4.52147e-08
Sh3bp4	4.65072e-08
Tor1aip2	4.67735e-08
Clcn7	4.73175e-08
Npc2	4.88921e-08
Trim21	5.22451e-08
Brd2	5.4428e-08
Met	5.79383e-08
M6pr	6.56278e-08
Psme1	6.95023e-08
Tank	7.00044e-08
Il12rb1	7.5427e-08
Dusp1	7.88104e-08
Fmnl2	8.10283e-08
Psmd7	8.32294e-08
Tmem171	8.43026e-08
Mfsd7a	8.60009e-08
Mapkapk2	8.62949e-08
Plek	8.72911e-08
Usp18	8.77096e-08
Il4ra	8.85227e-08
Csde1	9.40217e-08
Rabgef1	9.76279e-08
Trim25	9.86135e-08
Osgin2	9.86657e-08
Cemip2	9.91039e-08
Spata13	9.91636e-08
Sema4a	1.00101e-07
Ghitm	1.00458e-07
Cmtr1	1.04026e-07
Daxx	1.08656e-07
Slfn1	1.08958e-07
Parp3	1.10621e-07
Tnfrsf1b	1.18687e-07
Kdm6b	1.24686e-07
Ccdc71l	1.40482e-07
Prpf38a	1.4096e-07
Gvin2	1.4295e-07
Msn	1.44005e-07
Ptpn2	1.4429e-07
Irak2	1.47183e-07
Psma3	1.53014e-07
Creb5	1.5612e-07
Bst2	1.57514e-07
Gbp10	1.59109e-07
Psma5	1.63052e-07
Abtb2	1.66152e-07
St3gal5	1.67726e-07
Enpp4	1.75157e-07
Trafd1	1.77886e-07
Cndp2	1.83484e-07
Ywhae	1.85887e-07
Slc23a2	1.88337e-07
Ptgs2os2	1.89944e-07
Tgtp1	1.92195e-07
Atp1b3	2.03686e-07
Plpp1	2.04273e-07
Hck	2.07592e-07
Ptges	2.09498e-07
Lgals9	2.20442e-07
Marchf5	2.20631e-07
Saa3	2.21953e-07
Gm4951	2.30295e-07
Syk	2.32479e-07
Stat3	2.45333e-07
Ifi35	2.45793e-07
Junb	2.59238e-07
Zswim4	2.66979e-07
Zup1	2.68384e-07
Rad23b	2.76287e-07
Ass1	2.76494e-07
Eif6	2.77768e-07
Cox17	2.91337e-07
H2-T24	2.94978e-07
Dnaja1	3.02863e-07
Cd74	3.05236e-07
Inpp5b	3.17793e-07
Tgm2	3.20967e-07
Ube2m	3.2846e-07
Slfn4	3.48319e-07
Lap3	3.55429e-07
H2-M3	3.59771e-07
Mtmr14	3.67294e-07
Glrx	3.75355e-07
Arhgef3	3.92257e-07
Pnpt1	3.97138e-07
Cept1	4.03415e-07
Chmp4b	4.05743e-07
H2-D1	4.18866e-07
Ddx24	4.26491e-07
Il15	4.52019e-07
Cxcl11	4.67084e-07
Rnf14	4.85005e-07
Rab5if	4.92491e-07
Slc25a12	5.26572e-07
Arrdc4	5.4034e-07
Gpbp1	5.48507e-07
Psma4	5.49511e-07
Gbp2b	5.53181e-07
Gsap	5.58632e-07
Plagl2	5.75007e-07
Cfb	5.82836e-07
Mir155hg	5.84955e-07
Src	6.01383e-07
Cish	6.21277e-07
Malt1	6.24282e-07
Txndc17	6.42163e-07
Max	6.48585e-07
Cd52	6.52629e-07
Psmd10	6.529e-07
Iigp1	6.6046e-07
Il1b	6.72306e-07
Ccdc25	6.72716e-07
Gk	6.75329e-07
Ndel1	6.82233e-07
Sppl2a	6.87832e-07
H2-Q6	6.92129e-07
Ccl7	6.9218e-07
Ube2z	7.04554e-07
Ms4a4c	7.31045e-07
Lyn	7.38764e-07
Cnih4	7.95665e-07
Stx8	7.97866e-07
Psmd11	8.04172e-07
Sqstm1	8.46101e-07
Cacybp	9.0785e-07
Ifrd1	9.42031e-07
Psmd2	9.57397e-07
Parp11	9.67837e-07
Pfkfb3	9.72724e-07
Rnaset2b	1.0133e-06
Rnf135	1.05338e-06
Nupr1	1.11328e-06
Gna13	1.11582e-06
Arhgdib	1.12347e-06
Ppa1	1.1322e-06
Zc3hav1	1.15238e-06
Map4	1.15645e-06
Slfn5	1.16504e-06
Gpd2	1.2416e-06
Tarm1	1.25418e-06
1110038F14Rik	1.25419e-06
Olfr56	1.29807e-06
Apobec3	1.41055e-06
Ccl22	1.42876e-06
Ifit2	1.42932e-06
Prelid3b	1.44045e-06
Psmc6	1.45931e-06
Cxcl16	1.48362e-06
Vasp	1.53697e-06
Zbp1	1.57134e-06
Rela	1.57271e-06
Mmadhc	1.63351e-06
Cycs	1.65449e-06
Arf4	1.6672e-06
Ube2l6	1.67518e-06
Pomp	1.72115e-06
Pim3	1.78989e-06
Tor3a	1.83448e-06
Snx20	1.83961e-06
Serpine1	1.86837e-06
Lrp10	1.87473e-06
Zfp281	1.91055e-06
Suco	1.9864e-06
Casp8	1.9979e-06
Batf	2.0169e-06
Sp100	2.20256e-06
Psen1	2.2351e-06
Polr2g	2.24292e-06
B3gnt2	2.24465e-06
Grina	2.25287e-06
Ccz1	2.25702e-06
Msr1	2.27179e-06
Cops5	2.36415e-06
Pnp2	2.39804e-06
Cyfip1	2.41444e-06
Etf1	2.43645e-06
Maff	2.44741e-06
Xkr8	2.46304e-06
Agtrap	2.46449e-06
Mllt6	2.52986e-06
Kpna4	2.7194e-06
Psmd14	2.73137e-06
Creb3	2.78391e-06
Ticam1	2.8136e-06
Cxcl2	2.83151e-06
Fam53c	2.83508e-06
Ttc9c	2.87694e-06
Tent4a	2.89855e-06
Gapdh	2.90444e-06
Morrbid	2.95372e-06
Trim30d	3.02689e-06
Selenot	3.13796e-06
Fbxo6	3.16507e-06
Pml	3.17913e-06
Rnf114	3.18471e-06
Stxbp3	3.19659e-06
Nploc4	3.33173e-06
Susd6	3.36183e-06
Actr2	3.42382e-06
Tbk1	3.49425e-06
Skil	3.55364e-06
Morf4l1	3.61204e-06
Morf4l1b	3.62337e-06
Ascc3	3.74489e-06
Dhx58	3.88444e-06
Tlr6	3.94456e-06
Stk40	4.02844e-06
Tax1bp1	4.04453e-06
Tmem128	4.09622e-06
Rab5c	4.11553e-06
Ube2f	4.15973e-06
Slfn8	4.19014e-06
Whamm	4.19892e-06
Il6	4.2949e-06
Rab10	4.35337e-06
Klf6	4.37991e-06
Pgk1	4.62694e-06
Wfdc17	4.69754e-06
Fas	4.75816e-06
Pfkl	4.79811e-06
Kynu	4.80688e-06
Triobp	4.98027e-06
Usp12	5.10132e-06
Txnrd1	5.38487e-06
Akna	5.55361e-06
Idnk	5.80663e-06
Smpdl3b	5.94258e-06
Rnf115	6.03997e-06
Cd38	6.04362e-06
Ldha	6.44086e-06
Polr2c	6.60468e-06
Ilrun	6.70043e-06
Ifi206	6.78418e-06
Ifi214	6.81511e-06
Stat2	6.92084e-06
Gpr18	7.14421e-06
Apool	7.21023e-06
Ebi3	7.51185e-06
A630001G21Rik	7.67675e-06
Zfp36	7.71109e-06
Rnf213	7.88996e-06
Nab1	8.07912e-06
Ppp1r11	8.69172e-06
Zcrb1	8.94382e-06
Larp1	9.287e-06
A530032D15Rik	9.33189e-06
Selenow	9.51295e-06
Sbds	9.63379e-06
Ppp4r2	9.98565e-06
Elp5	1.00726e-05
Med13	1.01868e-05
Dusp28	1.05155e-05
Gpr31b	1.05839e-05
Tpi1	1.07429e-05
Agfg1	1.13905e-05
Blcap	1.15592e-05
Fam102b	1.1614e-05
Trim34a	1.16223e-05
Tcea1	1.19047e-05
Ppp1r15a	1.19109e-05
Il12b	1.19386e-05
Mocs1	1.20356e-05
Hmga1	1.20398e-05
Txndc9	1.20501e-05
Slc7a8	1.22533e-05
Hivep1	1.27499e-05
Azi2	1.34381e-05
Ccl12	1.37551e-05
Dda1	1.40016e-05
Nlrp3	1.42266e-05
Unc13d	1.43266e-05
Psma6	1.48201e-05
H2-Q5	1.51386e-05
Pak4	1.5593e-05
Rars	1.56027e-05
Fpr2	1.5626e-05
Mx1	1.6006e-05
Atf4	1.62652e-05
Fcer1g	1.62687e-05
Ttc39b	1.67456e-05
Trim12c	1.7166e-05
Sde2	1.77678e-05
Hat1	1.78453e-05
Arf5	1.79103e-05
Gbp11	1.94642e-05
Adar	1.95185e-05
Zc3h15	1.96201e-05
Psmb2	1.96897e-05
Psmb6	1.97632e-05
Cyrib	2.09873e-05
C1ra	2.1344e-05
Tmem219	2.15205e-05
Slirp	2.16668e-05
Ddx60	2.24137e-05
Ncf4	2.26712e-05
Mrpl39	2.28515e-05
Rab12	2.28725e-05
Adrm1	2.34184e-05
Ly75	2.35048e-05
Gnb1	2.35062e-05
Ctsz	2.36237e-05
Irf5	2.37284e-05
Rffl	2.41237e-05
Ube2v1	2.43828e-05
Slc11a2	2.44836e-05
Pcgf5	2.45722e-05
Hsp90aa1	2.46109e-05
Nub1	2.46111e-05
Tyk2	2.48664e-05
Gpr85	2.63465e-05
Slc6a19	2.63513e-05
Ecpas	2.66736e-05
Srpr	2.73272e-05
Gfpt1	2.76382e-05
Foxp4	2.77756e-05
Adprh	2.80237e-05
Zdhhc5	2.83683e-05
Marcksl1	2.84282e-05
Relb	2.85833e-05
Fpr1	2.89163e-05
A530040E14Rik	2.91147e-05
Aftph	3.05115e-05
Slc11a1	3.09584e-05
Tmco4	3.12176e-05
Znhit1	3.20249e-05
Med10	3.20453e-05
Erap1	3.2053e-05
Trim26	3.20825e-05
Ak2	3.25918e-05
Arl5c	3.26059e-05
Hspa8	3.26623e-05
Dpf2	3.34326e-05
Rnf31	3.37068e-05
Cox8a	3.42599e-05
Kcmf1	3.42785e-05
Sbno2	3.54432e-05
Igsf6	3.62225e-05
Aco2	3.66595e-05
Hax1	3.66902e-05
Ube2d3	3.68584e-05
Pla2g7	3.70101e-05
Ms4a6c	3.81422e-05
St7	3.8302e-05
Ero1a	3.86747e-05
Eif1	3.92197e-05
Dock4	4.05974e-05
Poldip3	4.28764e-05
G3bp2	4.32101e-05
Cyria	4.39897e-05
Zc3h7a	4.40731e-05
Gm6377	4.44161e-05
Vta1	4.45761e-05
Rbpms	4.46513e-05
Ppp2ca	4.51044e-05
Crlf3	4.61593e-05
Vav1	4.66564e-05
Itgal	4.71134e-05
Usp25	4.77936e-05
Jag1	4.92145e-05
Snf8	4.92899e-05
Atf6b	4.95837e-05
Higd1a	5.03724e-05
Gpr84	5.10285e-05
Rnd1	5.10409e-05
Psmc4	5.1401e-05
AW011738	5.18939e-05
Bcl2a1b	5.25953e-05
Dld	5.36368e-05
Timm17a	5.38609e-05
Mmp25	5.48387e-05
Anp32a	5.4982e-05
Arpc5	5.56433e-05
Kars	5.58764e-05
Pgap2	5.64749e-05
Ric1	5.80584e-05
Mob1b	5.81846e-05
Rcbtb1	5.82947e-05
Slamf1	5.8408e-05
Emc4	6.00595e-05
Atf3	6.05689e-05
Esrra	6.0713e-05
Resf1	6.15057e-05
Adora2b	6.15879e-05
Hibadh	6.17899e-05
Map2k1	6.30178e-05
Il13ra1	6.35443e-05
Nfil3	6.56955e-05
Arid5b	6.69122e-05
Gpr108	6.83639e-05
Map3k8	6.87961e-05
Il10ra	7.08515e-05
Plaur	7.08667e-05
Ifit3b	7.25955e-05
Pkm	7.3716e-05
Sumo1	7.45975e-05
Gtpbp2	7.57772e-05
Seh1l	7.58771e-05
Yme1l1	7.73319e-05
Vcpip1	8.19536e-05
Serp1	8.23536e-05
Exoc3l4	8.26259e-05
Dnaja2	8.26693e-05
Pgm1	8.32886e-05
Oas3	8.37715e-05
Rbl1	8.5195e-05
Nrbp1	8.52951e-05
Zcchc2	8.54793e-05
Ninj1	8.63416e-05
Arel1	8.90168e-05
Sec23b	8.93468e-05
Snd1	9.02299e-05
Coq10b	9.1042e-05
Cebpb	9.22311e-05
Casp3	9.37851e-05
Atp5md	9.7987e-05
Gm35857	9.8185e-05
Car2	9.83722e-05
Eno1	9.83972e-05
Rab32	9.86098e-05
Arfgef1	9.89074e-05
Cenpj	0.000101927
Smim3	0.000102768
Prdx1	0.000103525
Ppt2	0.000103764
Nsd3	0.000104712
Thbs1	0.000104876
P4ha1	0.000105422
Arl1	0.000105822
Cldnd1	0.000106969
Kif3c	0.000110203
Ociad1	0.000110865
Rer1	0.00011394
Stam2	0.000115546
Acvrl1	0.000119846
Uba1	0.000128383
Klra2	0.000129262
Birc2	0.000129611
Hectd4	0.000129871
Cdk12	0.000131025
Irak3	0.000132193
Edn1	0.000133112
Rac2	0.00013493
Etv6	0.000136634
Glipr2	0.000142115
Slc16a3	0.000142657
Phf11c	0.000143568
Pmpcb	0.000146668
Rrp7a	0.000148828
Gm16675	0.000148866
Fbrs	0.000159224
Nfe2l1	0.00016435
Tspan3	0.000165258
Sdhd	0.000166851
Setdb2	0.000169634
H2-DMa	0.000171806
Spaca6	0.000172523
Akt3	0.000172596
Serpinb2	0.000172964
Tnip3	0.000173065
Mcoln2	0.000173679
Eif4g2	0.000174209
Klrk1	0.000175135
Surf4	0.000176588
Zwint	0.000177632
Slc3a2	0.00017977
Syngr2	0.000182138
Prkx	0.000182373
Crtc2	0.000184343
Sipa1l1	0.000185661
Dr1	0.000186921
Acbd3	0.000186976
Trps1	0.000189485
Aff1	0.000193153
Traf3ip2	0.000195235
Gnb2	0.00019655
Igf2bp2	0.000197279
Kpna3	0.000200332
Supt6	0.000202785
Psmc1	0.000203226
BC031181	0.000204415
Arf1	0.000204703
Fam177a2	0.000205293
Mtdh	0.000206251
Aldoa	0.000207746
Ngdn	0.00021093
Noc4l	0.00021096
C1rl	0.00021344
Abr	0.000214219
Psmb4	0.000214829
Ift22	0.000217946
Macroh2a1	0.000218015
Inhba	0.000218415
Gtf2f1	0.000221577
Tdrd7	0.000221782
Psmb5	0.000225058
Mmp14	0.000226897
Usp15	0.000229648
Baz1a	0.000231658
Flnb	0.000238075
Tox4	0.000238169
Mex3c	0.000238476
Trappc4	0.000239394
Oasl2	0.000239917
Rapgef1	0.000242668
Gm19026	0.000243216
Ppig	0.000245272
Acp2	0.000247831
Rtca	0.000247848
Plod3	0.000256083
Dynll1	0.000260191
Lst1	0.000261862
Rab3ip	0.000262702
Cul2	0.000264246
Ran	0.00026529
Acot7	0.000266319
Ciao2b	0.000270403
Eif2s2	0.000270654
Ubb	0.000277046
Med7	0.000280286
Ubqln1	0.000292117
Tlr9	0.000295207
Mafk	0.000296155
Tlk2	0.000304644
Cmtm7	0.000306585
Psmd3	0.000308782
Ppm1k	0.00030977
Myo10	0.000313006
Xpo6	0.00031596
Psmc2	0.000320592
Vdac3	0.000322285
I830077J02Rik	0.000322791
Mrpl27	0.000325704
Cd164	0.000326326
Pirb	0.000326974
Apol9b	0.000337081
Pik3ap1	0.000337964
Csnk2b	0.000339618
Btg1	0.000340235
Vps54	0.000346144
Rnf10	0.00035689
Ttc1	0.000358476
Mif	0.000359743
Dcp2	0.000359968
Ssr2	0.000365622
1810013L24Rik	0.000372953
Trim13	0.000375416
Atp6v1e1	0.000378213
Cox7a2	0.000380651
Il36g	0.000382635
Psmd4	0.000397069
Zfp811	0.000407403
Atg9a	0.00041589
A930007I19Rik	0.000422924
Dnajc21	0.000428142
Tmod3	0.000433325
Pdk3	0.00043359
Vps37c	0.000439322
Smndc1	0.000442296
Rab6a	0.000449021
Cnp	0.000455211
Taf7	0.000460819
Sertad1	0.000461031
Hspa5	0.000487997
AI662270	0.000493634
Slpi	0.000493987
Pdzd11	0.00050201
Slamf6	0.000503262
Tbc1d9	0.000515255
H2-Q10	0.000525071
Atg4d	0.000528557
Calm1	0.0005464
Ptprj	0.000547913
Arpc2	0.00056076
Smarca4	0.00056133
Zbtb5	0.000563214
Pkp4	0.000565989
Atp6v0c	0.000572897
Mreg	0.000581957
H2-T10	0.000584228
Tcp10b	0.000597527
Lcn2	0.000600443
Atp5b	0.000602607
Ncf1	0.000608645
Gns	0.000621119
Zfand3	0.000624049
Gpr132	0.000646042
Marco	0.000660637
Zfp719	0.000662224
Rasa4	0.000664099
Arl8a	0.000668975
Grap	0.00067539
Lilrb4a	0.000677739
Psma1	0.000681441
Nr4a2	0.000684792
Acsl5	0.000685016
Adap1	0.000688217
Stx3	0.000691888
Psmb3	0.000712704
Sri	0.00071853
Lrrc59	0.000723412
Rnf4	0.000723496
Intu	0.000729535
Mycl	0.0007403
Tmsb10	0.000753678
Tm2d1	0.000758369
Pdcd10	0.000767234
Nr3c1	0.000814825
Hdac1	0.000826895
Ppp2r1a	0.000827247
Tm9sf4	0.000828181
Sh3glb1	0.000831652
Psme4	0.000846999
Cyfip2	0.000870695
Prelid1	0.000875625
Mettl6	0.000881163
Stard3	0.0008819
Ubc	0.000883478
Ppfibp2	0.000884958
Smg7	0.000907373
Txnl1	0.000918051
Fam241a	0.000926215
Dgkh	0.000947138
Mbnl2	0.000950856
Pttg1	0.0009658
Pla1a	0.000975315
Ptk2b	0.000976278
Lgals8	0.000984322
Atad1	0.000994633
Rfx5	0.00100098
Ublcp1	0.00100356
Olfr433	0.00101184
Sco1	0.0010196
Timm23	0.00105836
Fam20b	0.00107514
Pcgf3	0.00107898
Bbip1	0.00110885
Fbxo38	0.00111568
Snx6	0.00112945
Adgb	0.0011436
Zbtb21	0.00114632
Trim14	0.00115135
Stau1	0.00115201
Aars	0.00116017
Mul1	0.00118261
Ube2n	0.00119298
Tmem39a	0.0012086
Bud31	0.00122218
Dst	0.00123591
Spi1	0.00126423
Ktn1	0.00126463
Fyb	0.00126576
Gosr2	0.00126644
Tnfsf15	0.00127592
Ankrd17	0.00128171
Dnajb11	0.00128322
Camsap1	0.00131268
Abi1	0.00131968
Cln5	0.00133861
Cox5a	0.00134553
Traf3	0.0013542
Atp6v0b	0.00136404
Ier5	0.00136519
Tomm70a	0.00136559
Lrrk2	0.00137817
Mitd1	0.00138366
Map2k2	0.00139009
Bsg	0.00141056
Blvrb	0.00142592
Ppp6r1	0.00143849
Flot1	0.00144206
Slfn10-ps	0.00144348
Scfd1	0.00145139
Dcbld2	0.00149812
Atp13a1	0.00149855
G6pdx	0.00151123
F830208F22Rik	0.00152025
Mindy3	0.00153325
Sharpin	0.00153958
9530068E07Rik	0.00156362
Chuk	0.00157327
Rab8a	0.00157883
Filip1l	0.00158834
Usp16	0.00159172
Flii	0.00160342
Arap1	0.00162027
Slc30a6	0.00163076
Cd300lf	0.00166344
Ms4a6b	0.00169354
Ywhaz	0.00170138
Otud5	0.00172581
Ifnar2	0.00174695
Gorasp2	0.00175602
Il17ra	0.00176932
Ywhag	0.00178184
Pip5k1a	0.00179891
St3gal1	0.00180354
Ube2e1	0.00180467
Erp44	0.00180868
Abhd13	0.0018402
Vamp8	0.00184964
Basp1	0.00185216
Dpm2	0.00187468
Mapkbp1	0.00188852
Agpat4	0.00189586
Pitpnm1	0.00190309
Krcc1	0.00191612
Mcub	0.00195523
Msantd3	0.00197834
BC028528	0.00199262
Rnaset2a	0.00203932
Sec23ip	0.00204495
Pilra	0.00204721
Stim2	0.00207278
Tor1a	0.00211456
9330159M07Rik	0.00211879
E2f5	0.00215382
Gvin-ps2	0.00215943
Heatr9	0.0021637
Sar1b	0.00217781
Gnl1	0.00220985
6530402F18Rik	0.0022471
Psmf1	0.00232073
Trim56	0.0023331
Odc1	0.00241768
Pgam1	0.00242099
Insl6	0.00242641
Rtn2	0.00243809
Rab5a	0.00244227
Vcan	0.00246656
Med6	0.00247333
Alpk1	0.00249466
Ciapin1	0.00250334
Ntng2	0.00252057
Pdhb	0.00253765
Mtmr7	0.00254619
Sav1	0.00255425
Fam104a	0.00257599
Apaf1	0.00257754
Slc9a8	0.00262243
Tmem184b	0.00262978
Raf1	0.00264168
Acyp2	0.00269882
Gabarap	0.00271714
Tmem170b	0.00271986
Milr1	0.002741
Capns1	0.00276111
Agpat1	0.00279925
Tbc1d10b	0.0028452
Ankib1	0.0028825
Ak4	0.00288775
Prex1	0.00290349
Cd82	0.00292064
Tmem192	0.00292182
Spop	0.0030175
Fbxw11	0.00308399
1810037I17Rik	0.00320609
Eef1akmt2	0.00320758
Slfn3	0.00323734
Spata2	0.00325239
Cpeb4	0.00328743
Snrnp35	0.00331796
1700123O20Rik	0.00332519
Pphln1	0.00332951
Ttc39c	0.00333988
Ppme1	0.00336912
Polb	0.00338372
Api5	0.00341557
Gm15459	0.00344223
Pilrb2	0.00350282
Tmco3	0.00352512
Psd4	0.00360164
Fis1	0.00363658
Tnfrsf8	0.00365066
Rwdd1	0.00378514
Atp5pb	0.0037853
Rab2a	0.00382517
Notch1	0.00383059
Csnk1a1	0.0038537
Cnot7	0.00385531
Tmed2	0.00385595
Atp6v1d	0.0038727
Arcn1	0.00388515
Fndc7	0.00394149
Tasor2	0.0039721
Cd83	0.00400595
Mbd1	0.00409943
Yrdc	0.00411617
Zfand5	0.00412886
Akr1a1	0.00415192
Ccr7	0.0041941
Klf8	0.00419799
Sirt6	0.00422809
Dctn3	0.0042624
Stip1	0.00426306
Chd1	0.00428471
Srp54c	0.00428969
Ctsh	0.00429973
Lims1	0.00435394
4930453N24Rik	0.00436893
Cyba	0.00444812
Plekha2	0.00448385
Lamtor5	0.0045329
Hspa4l	0.00454064
Pi4k2b	0.00456987
Zfp558	0.00458302
Dnajc7	0.00459679
Syvn1	0.00460566
Rab11a	0.00462103
Hgs	0.00464898
Zfp513	0.00466828
Ptpn1	0.00470696
Rnf121	0.00475879
Ufm1	0.00485868
Tmem167	0.00490903
Ccnk	0.00491579
Med1	0.00494422
Ifnar1	0.00496396
Psmd13	0.00496567
Clint1	0.00498317
Fxr2	0.00502819
Gtf2e2	0.00504221
Snrnp27	0.00508756
Ncoa5	0.00511025
Strn3	0.00522766
Crybg1	0.00526988
Nr1h3	0.00529616
Snhg8	0.00531926
Pilrb1	0.00541771
Dlst	0.00555218
Stx18	0.0055537
Uba3	0.00557436
Ppm1b	0.00558965
Ubap1	0.00562191
Prdx2	0.00577323
Wapl	0.00596903
Rexo1	0.00600631
Lyrm1	0.00604067
Mtf1	0.00604582
Diablo	0.00605239
Ubr4	0.00610509
Dhx38	0.00610808
Soat2	0.00615151
Ube2k	0.00615549
Med28	0.00626699
Chmp2a	0.00628872
Itpa	0.0063991
Fastk	0.00647218
Svbp	0.00650395
Ammecr1l	0.00650409
Ptpn23	0.00666447
Ssr3	0.00676965
Rbm39	0.00678565
Dera	0.00682292
Spty2d1	0.00692163
Thoc6	0.00704552
Itpripl2	0.00713216
Ptk2	0.0071406
Fut8	0.00739896
2410004B18Rik	0.00745667
Faf2	0.00746317
Xcr1	0.00746921
Bdp1	0.00757051
Magohb	0.00778434
4833439L19Rik	0.00784051
Ubac2	0.00787039
Copg1	0.0079518
Smcr8	0.00803218
Nup54	0.00807642
Ranbp2	0.00808998
Dusp2	0.00809631
Rala	0.00824444
Rlim	0.00826182
Ppp2r2a	0.00828384
E230013L22Rik	0.00829418
Gcc1	0.0082987
Prkrip1	0.00832565
Mbd2	0.00835916
Mapk6	0.00848424
Gmppb	0.00852382
Polr1h	0.00857876
Hivep2	0.00860398
Hsp90ab1	0.00862786
Ube2j2	0.00864479
Htt	0.00866334
Mapkapk5	0.00869426
Dyrk2	0.0087003
Fam214b	0.00876843
Gm7609	0.00881744
Ltbr	0.0088675
Trnt1	0.00888755
Zfr	0.00890072
Pitpna	0.00897953
Sltm	0.0089989
Lrrc41	0.00910952
Skap2	0.00916391
Dnajc2	0.00917273
Entr1	0.00926093
Cyc1	0.00948978
Gbe1	0.0095194
Mlx	0.00953121
Dennd1a	0.00985428
Plbd2	0.009927
Trdmt1	0.00993594
Polr3c	0.00995397
Cbwd1	0.0100655
Rab21	0.0101012
Maip1	0.0101155
Mrps18c	0.0101827
Stoml1	0.0102773
Psmc5	0.0103714
Serpinb1b	0.0105127
Smg8	0.0105479
Mt2	0.010688
Jarid2	0.0108287
Dcaf12	0.0108663
Gosr1	0.0109166
Carhsp1	0.011005
Edf1	0.011087
Fcf1	0.0111954
D16Ertd472e	0.0112607
Timp1	0.0113865
Dapk3	0.0114861
Rab1a	0.0118042
Ido2	0.0118201
Kmt5a	0.0121233
Tapt1	0.012178
Uso1	0.0121972
Chchd2	0.0122215
Ift57	0.012284
Shoc2	0.0124426
Gphn	0.0125552
Tmem50b	0.0126163
Diaph2	0.0127085
Stx6	0.012765
Minpp1	0.0128249
Amz2	0.0128989
Jak1	0.0130031
Zfp263	0.01307
Bag1	0.0130929
Yju2	0.0133388
Swt1	0.0134177
Lrrc63	0.0134403
Nrd1	0.0134607
Adhfe1	0.0134939
Adgre1	0.0135383
Nectin2	0.0135718
Plbd1	0.0136614
Trappc6b	0.0136792
Tppp3	0.0137451
Csnk1g3	0.0137545
Isca2	0.0137782
Ptges3	0.0138589
Sgta	0.0138904
Ap3b1	0.0139324
Ints12	0.0139562
Cd80	0.0139947
Cox7b	0.0140288
Ptgs2os	0.0140376
Lta	0.0140487
Ppp2r3c	0.0141888
Actr1a	0.014209
Cox6a1	0.0142484
Pfdn1	0.014336
Rbm17	0.014537
Zbtb17	0.0147744
Fbxo7	0.015586
Oaf	0.0159296
Nmt1	0.0163514
Cript	0.0163921
Rtraf	0.0168619
Rpe	0.017344
Zbtb32	0.0174228
Tjap1	0.0176874
Chic2	0.0177175
Dync1i2	0.0177749
Slc25a44	0.0178319
Snrpc	0.0181727
Adprm	0.0181749
Cog4	0.0184476
Rmi2	0.018642
Gm5424	0.0186503
Ncstn	0.0187313
Mrpl52	0.0189326
Hdc	0.01904
Sin3b	0.0192943
Ankrd66	0.0193525
Lsm12	0.0194391
Farsa	0.0195446
C1s1	0.0195499
Arl4a	0.0195964
Wdr33	0.0196205
Pop4	0.0196237
Strap	0.0199007
Tcf25	0.0199417
Lats1	0.0200291
U2surp	0.0200722
Gm8355	0.0201619
Cox6b1	0.0202065
Nufip1	0.0204442
Arih2	0.0204492
Ube2j1	0.0205268
Cnot4	0.0211511
Ficd	0.0212576
Kdm4a	0.0213513
Kif1a	0.0213892
Il23r	0.0215358
Samd15	0.021714
Pak1ip1	0.0217727
Lrrfip2	0.0217773
Ap3m2	0.021823
Phlda1	0.0218632
Rnaseh1	0.0221102
Diaph1	0.0223421
Ndufb9	0.0224961
Med11	0.0225388
Mad2l2	0.0226101
Daam1	0.0228736
Dync1h1	0.0229092
Mapk1ip1l	0.0232684
Cisd2	0.0233
Mrpl45	0.0234259
Csf3	0.0235357
Tgds	0.0250071
E2f4	0.0251536
Prkcsh	0.0251917
Dpy19l3	0.0252852
Rock1	0.0253086
Dap3	0.0256648
Mab21l3	0.0260914
Tyw5	0.0262142
Gmfg	0.0262596
Rhou	0.026285
Dcaf1	0.0264934
Eif4e2	0.0279815
Usp42	0.0285296
Dcun1d3	0.0286699
Tes	0.0286996
Tgoln1	0.0290388
Ndufs3	0.0290585
Ppfia3	0.0292971
Mrpl32	0.0294219
Nsfl1c	0.0295625
Mff	0.0296219
Usp47	0.0301136
Itgb2	0.0301303
Psmc3	0.0302167
Rexo4	0.0305466
Ccdc58	0.0306158
Clptm1l	0.0307142
Lnpep	0.0315646
Kpna6	0.0320797
Pkn2	0.0326089
Ube2a	0.0328512
Errfi1	0.0332333
H2-Oa	0.0333541
Ttc19	0.0333576
Leng1	0.0334635
Ndufa9	0.0341067
Flrt3	0.034835
Fkbp8	0.0350592
Dnajc13	0.0354182
Gpr55	0.0354626
Sec61g	0.0356326
Cdc42ep4	0.0360795
Ap2b1	0.036259
Bclaf1	0.0363526
Asb6	0.0364579
Papss2	0.0366131
Zfp945	0.0368331
Slc4a11	0.0368605
Ppp1r10	0.0370971
Smurf1	0.0373365
Tmed1	0.0374628
Kif5b	0.0376526
Sumf1	0.0380669
Kdm1a	0.0381726
Cdk16	0.038588
Coro1b	0.0385971
Kcnab1	0.0387102
Ccne1	0.0388052
Fam222b	0.0404803
Traf6	0.0406701
Ier3ip1	0.0407768
Prdm4	0.0407957
Rheb	0.0410085
Fip1l1	0.0413933
Ripk3	0.0414549
Xpo1	0.0417858
Dcaf13	0.041837
Atg3	0.0422137
Dcun1d5	0.0424506
Dmtf1	0.0428137
Selenok	0.0430077
Mrpl13	0.043379
Ythdc1	0.044177
Dnttip1	0.0444495
Apol9a	0.0445707
Pex14	0.0447177
Kcna3	0.04481
Tmem63b	0.0456887
Cstb	0.0462198
Chchd6	0.046878
Alkbh5	0.0468982
Pdcd1lg2	0.047342
Asf1a	0.0477047
Ufd1	0.0477322
Clcf1	0.0477664
Anxa7	0.0480981
Ppp2r2d	0.0484058
Med19	0.0489451
Tmub1	0.049158
Ambra1	0.0493771
Snw1	0.0499895

## Sheet: IFN_LPS DOWN
Name	Score
Ank	4.47377e-09
Plekhg3	4.8163e-09
6430548M08Rik	8.69734e-09
Sesn1	1.19913e-08
Lpar6	1.29169e-08
Tpcn1	1.59668e-08
Arhgap18	5.68237e-08
Wwp1	6.1808e-08
Cnr2	6.1973e-08
Cd300lb	6.28491e-08
Idh1	8.36715e-08
Rgs2	9.42244e-08
Mxd4	1.00698e-07
Bmf	1.25928e-07
Dusp3	1.34194e-07
Rnf144b	1.37458e-07
Marveld1	1.66259e-07
Lyl1	1.74969e-07
Arl11	1.86353e-07
Sh2d3c	2.27092e-07
Rcbtb2	2.35624e-07
Cd28	2.54866e-07
Gas6	4.28033e-07
Tfdp2	5.97486e-07
Dhrs3	7.95318e-07
Plscr4	8.88805e-07
Dgkd	8.96666e-07
Soga1	1.11199e-06
Aatk	1.20627e-06
Man1c1	1.21149e-06
Aplp2	1.23572e-06
Cnnm3	1.271e-06
Ulk2	1.36795e-06
Zfyve28	1.69615e-06
Trim47	1.94083e-06
Gnpda1	2.04188e-06
Vgll4	2.06993e-06
Arl4c	2.7114e-06
Cxcr4	2.84176e-06
Pink1	2.88829e-06
Mid1ip1	2.95358e-06
Adamts10	3.00545e-06
Tmem273	3.17405e-06
Gpr183	3.32476e-06
Adcy7	3.67133e-06
Daglb	3.74972e-06
Kank2	4.16918e-06
Nav1	4.19096e-06
Cdk18	4.21812e-06
Ddi2	4.28113e-06
Susd3	4.41327e-06
Camk1	4.45e-06
Abhd15	4.4907e-06
Rnf150	4.66123e-06
2900026A02Rik	4.96447e-06
Arhgap19	5.48635e-06
Slc46a3	5.70706e-06
Zfp395	5.83823e-06
Ccsap	5.99551e-06
F630028O10Rik	6.20541e-06
Cmtm4	6.42168e-06
St6gal1	6.53754e-06
Map3k1	6.79092e-06
Eef2k	7.13573e-06
2004-08-01	7.25978e-06
Arap3	7.40483e-06
Acot2	8.02176e-06
Mbp	8.08517e-06
Dnmbp	8.3498e-06
Mvb12b	8.44791e-06
Calhm2	8.69364e-06
Sgsh	8.87912e-06
Arhgap45	9.11386e-06
Rab3il1	9.92283e-06
Rassf3	1.03098e-05
Itgb5	1.03493e-05
Sptssa	1.06606e-05
Gna12	1.08445e-05
Zfp362	1.34218e-05
Itga6	1.39974e-05
Snx29	1.45386e-05
Fbxo21	1.49695e-05
Utp14b	1.50184e-05
Pnpla7	1.50512e-05
Zfp704	1.59801e-05
C5ar2	1.61991e-05
Aldh9a1	1.62642e-05
5031439G07Rik	1.6863e-05
Tfap4	1.69656e-05
Zfp652	1.71875e-05
Tecpr1	1.72199e-05
Thbd	1.72739e-05
Hfe	1.73982e-05
Fut11	1.79996e-05
Tmem154	1.81755e-05
Fmo5	1.84642e-05
Reps2	1.87464e-05
Otulinl	1.93879e-05
Mical1	1.9869e-05
Paqr7	2.07081e-05
Rell1	2.14642e-05
Jmy	2.20653e-05
Zdhhc14	2.28976e-05
Slc9a9	2.40637e-05
Man2a2	2.4522e-05
Tmem64	2.46167e-05
S1pr1	2.62766e-05
Sft2d2	2.88604e-05
Ctdsp2	2.94943e-05
Ppfia4	3.05992e-05
Emp1	3.16055e-05
Dnase2a	3.42357e-05
Gm38426	3.44153e-05
Scamp5	3.48408e-05
Tcp11l2	3.49313e-05
Patz1	3.59965e-05
Eef1aknmt	3.74806e-05
Il16	3.83771e-05
Cd300ld	3.97642e-05
Mef2c	4.18042e-05
Tmem37	4.55336e-05
Cd300a	4.7352e-05
Ptprs	4.75945e-05
Cd93	4.7879e-05
Irag2	4.82782e-05
Selenop	4.83052e-05
Lpin1	5.07819e-05
Engase	5.15864e-05
Oip5os1	5.17037e-05
Rasa1	5.29898e-05
Tle1	5.40849e-05
Cx3cr1	5.63851e-05
Smim14	5.76848e-05
Rad50	5.96575e-05
Galc	6.02992e-05
Sgo1	6.31829e-05
Klhl24	6.39334e-05
Ints6l	6.7428e-05
Tmem71	6.80219e-05
Stk10	6.85538e-05
Smc3	6.86891e-05
Rttn	6.94392e-05
Foxo3	6.96867e-05
Il6st	7.22711e-05
Gcnt1	7.48874e-05
Usp48	7.69151e-05
Zfp120	7.87261e-05
Lrp6	7.94196e-05
Pald1	8.19107e-05
Zfp101	8.21192e-05
Rgs18	8.2143e-05
Dag1	8.27079e-05
Ctnnbip1	8.76561e-05
Acsl3	9.13935e-05
Klc4	9.51866e-05
Phka2	9.86854e-05
Gtf2i	0.000100525
Tspan14	0.000101157
Vsir	0.000104444
Abca2	0.000107935
Zfp36l2	0.000108474
Mafb	0.000111142
Gtf3a	0.000111174
Plxna3	0.000111903
Cbx8	0.000112853
Zfp512b	0.000115371
Hhex	0.000116681
Igfbp4	0.000117917
Plxnc1	0.000119226
Ncapg2	0.000119261
Oxr1	0.000123156
Zfp715	0.000136286
Mmp12	0.00013675
Acot11	0.000136817
Zfp422	0.000137965
Abcd2	0.0001382
Pwwp3a	0.000138911
Arrb1	0.000142862
Rgs10	0.000143026
Guf1	0.000146201
Slc26a11	0.000146534
Hdac5	0.000146708
Cep250	0.00014815
Ypel3	0.000150062
Ccna2	0.000156058
Rnase4	0.000157454
Pacc1	0.000161422
Tef	0.000164444
Chst3	0.000167667
Dennd4c	0.000170244
Dnajb14	0.000171302
Scarb1	0.000173597
Cbx7	0.000173658
Lipa	0.000176444
Spata2l	0.000177667
Padi2	0.000179356
Trf	0.000180653
Kifc3	0.000181059
Accs	0.000181896
Poglut3	0.000190533
Pdcd4	0.00019222
Neurl1b	0.000197585
B3glct	0.000198389
Kif3a	0.000202143
Eif4b	0.000205011
Nckipsd	0.000206713
Dstyk	0.000210439
Colec12	0.000211506
Plxdc1	0.000226915
Abcb4	0.000229967
Rnasel	0.000231494
Cnot6l	0.000238178
Fgd4	0.000238469
Abca9	0.000239143
Msrb2	0.00023929
Gmnn	0.00024131
Ccpg1	0.000242325
Metap1d	0.000246639
Trem2	0.000251242
Kmt5c	0.000252302
Lmnb2	0.00025375
Adcy9	0.000256245
Nr2c2	0.000264029
Nceh1	0.000265774
Sort1	0.000267559
Arhgap6	0.000269849
Serpinb6a	0.000271921
Fads1	0.0002786
Siae	0.000281853
Galnt4	0.000289374
Rassf2	0.000298748
Ubald1	0.000309205
Csnk1g2	0.000310059
Timp2	0.000315417
Angptl4	0.000315459
Osbpl11	0.000321869
Cdip1	0.000323363
Vmac	0.00032566
Akap1	0.000334286
Lrp1	0.000335939
Prxl2c	0.000338949
Cracr2b	0.000339546
Tbc1d16	0.000344901
Usp28	0.000349782
Mgst3	0.000350566
Lig1	0.000360449
Cntln	0.000361414
Cdc25b	0.000365587
Sulf2	0.000367489
Coro1c	0.000376218
Slc37a2	0.00038094
Fbxo31	0.000383025
Nipal3	0.000385132
Rasa3	0.000414398
Aph1c	0.000418685
Adssl1	0.000419503
Ing4	0.000421698
Atp6v0a1	0.00042724
Tsc22d3	0.000429591
Dipk2a	0.000436568
Dtl	0.000441603
Tacc1	0.000459466
Prkacb	0.00047622
Enpp1	0.000479248
Abhd8	0.000489605
Tfb2m	0.000494142
Sec22c	0.000503271
Cln6	0.000512797
Tmem144	0.000513113
Syngr1	0.000527715
Cers4	0.000530117
Cdc14b	0.000533015
Sacs	0.000534109
Bsn	0.000536033
Gcsh	0.000536557
Stx17	0.000553969
Vsig10	0.000555254
Mbtps1	0.000556662
Tm7sf3	0.000565394
Ubqln2	0.00056932
Hpgd	0.000570855
Arhgap25	0.000578373
Abtb1	0.000603165
Deptor	0.000646487
Per3	0.000666763
Hs6st1	0.000671703
Crot	0.000675185
Arhgef10l	0.000677014
Gab3	0.000688355
Gm38425	0.000689914
St8sia4	0.00069338
Tk1	0.000694027
C030034L19Rik	0.000695739
Slc2a8	0.000698688
Tnfsfm13	0.000709315
Ptgs1	0.000713024
Igf1	0.000717651
Fbxo10	0.000729162
Cd300ld3	0.000729325
Klhl42	0.000739678
Arap2	0.000742926
Steap3	0.000744002
Jmjd1c	0.000761056
Cacna1a	0.000779313
B3gnt8	0.000788029
Snx9	0.000791353
Mtss1	0.000795878
Hirip3	0.00080251
Acap3	0.0008085
Skp2	0.000821198
Hmces	0.000826777
C77080	0.000828971
Abhd12	0.000844431
Nanos1	0.000848924
Snx30	0.000851977
Ripor1	0.000864653
Kcnk6	0.000866567
Atp6v0d2	0.000870512
Blvra	0.000871715
Plcg1	0.00087794
Mapk3	0.000879544
Add3	0.000900729
Gan	0.000908046
Pde4a	0.000909616
Tns1	0.000933206
Zcchc14	0.000943744
Fut10	0.000947245
Pianp	0.000968253
Pam	0.000974055
Dcaf8	0.0010164
Msh2	0.00102907
Nfam1	0.00105238
Asxl1	0.00106843
Bend4	0.00111208
Maz	0.00111455
Ankrd10	0.00112473
Pdpr	0.00113148
Nlrc3	0.00114044
Amigo1	0.00114274
Dbp	0.00114901
Gm14430	0.00115374
Gm4631	0.00115551
Gpd1l	0.00118274
P2rx7	0.00118805
Cbx6	0.00119559
Nt5dc2	0.00120573
Pcyt1a	0.00120992
Stard9	0.00122059
Eif2ak3	0.00124465
Zfp28	0.00124538
Zfp157	0.00125463
Ivns1abp	0.00129103
Cyp27a1	0.00130817
Abcc3	0.00131404
Ak3	0.00131918
Ddhd2	0.00131935
Uchl3	0.00132033
Tnfsf12	0.00132691
Cbx2	0.00135236
Frat2	0.00135378
Tmem150b	0.00136308
Insr	0.00136766
Get1	0.00137274
Natd1	0.00139074
Cyb5rl	0.00141006
Mnt	0.00144143
Mast3	0.00144812
Prune2	0.00145549
Sh2b3	0.00147729
Tbc1d22a	0.00149435
Deaf1	0.00151003
Dennd2c	0.00151382
Zgrf1	0.00155722
Ckap4	0.0015702
Pole	0.00158787
Tmem18	0.00161442
Cnnm2	0.00164408
Prkag2	0.001653
Yae1d1	0.00169761
Zfyve21	0.0017241
Fam168b	0.00173559
Calm2	0.00173641
Rxra	0.00176853
Slc25a23	0.00179476
Plekhg5	0.00180026
Dhcr7	0.00180028
P3h3	0.00183007
Ttyh3	0.00183117
Pck2	0.00183691
Pparg	0.00185125
Nnt	0.00186046
Cerk	0.00186146
Fut7	0.00188196
Vps13b	0.00188363
Smarca2	0.00191979
Matk	0.0019304
Pcmtd2	0.00194101
Rmi1	0.00194648
Slc17a5	0.00194916
Zfp760	0.00195357
Ddah2	0.00196258
Gm6498	0.00197234
Peli2	0.00197611
Sbk1	0.00199947
C87436	0.00202972
Rwdd2a	0.0020629
Tgfbr2	0.00206694
Fat3	0.00209211
Peg13	0.00209454
Acbd5	0.00211661
D030028A08Rik	0.00212259
Tmem250-ps	0.0021309
Cpeb1	0.00216533
Mpv17	0.0021708
Polr3g	0.00218134
Gamt	0.00218148
Ccnb1	0.00223414
Serinc5	0.00232171
Plk1	0.00233836
Arhgap9	0.00238033
Dlgap5	0.00238056
Tmem245	0.00239943
Pip4k2a	0.0024267
4833420G17Rik	0.00243464
Klhl21	0.0024594
Racgap1	0.00246657
Tuft1	0.00250066
Anks6	0.00253564
Arhgap39	0.00253677
Rhoj	0.00254656
Lratd2	0.00257093
Gpr160	0.00258785
Ap4m1	0.002611
Tbc1d4	0.00261932
Bag4	0.00262097
Slc9a7	0.00262159
Cebpa	0.00262501
Heatr5a	0.00277351
Oit3	0.00279296
Efr3b	0.00280797
Kif18a	0.0028341
Cmbl	0.00283504
Kctd2	0.00284041
Spef1	0.00290615
Dock1	0.00291861
Pif1	0.00292747
Crtap	0.00298175
Tcf12	0.00304309
Rnf220	0.0032233
Cebpz	0.00324523
Ppm1e	0.00324845
Atg9b	0.00324874
Trim59	0.00328684
Kif21b	0.00329349
Cd99l2	0.00330743
Xndc1	0.00333263
Pimreg	0.00335346
Brca2	0.00338553
Tjp3	0.00347019
Pole2	0.00348258
Ndrg3	0.00348368
Ttc30a1	0.00349948
Pank1	0.00354115
Kif13a	0.00355353
Sash3	0.00356786
Dab2	0.00357233
Cdca7l	0.0035772
H2-Ke6	0.0035909
Ptchd1	0.00368327
Wdr6	0.00371864
Ifngr1	0.00371922
Fam3c	0.00375989
Zfp248	0.00383715
Cdca5	0.00384294
Fbxo3	0.0038489
Lrrc27	0.00388599
Slc25a36	0.00390994
Ap1s2	0.00391592
Tcf3	0.00398347
Ttc7	0.00398761
Homer3	0.00401841
Fcgrt	0.00404989
Pwwp2b	0.00406688
Bcl7a	0.00407537
Rasgrp3	0.00409393
Dnajc28	0.00412994
Eepd1	0.00419121
N4bp3	0.00421795
Calcoco1	0.00422058
Slco2b1	0.00425058
Emc9	0.00432131
Fam234b	0.00435333
Cenpa	0.00442801
Kdsr	0.00446492
Pdp2	0.0045007
Tnni2	0.00451227
Fance	0.00451529
Anxa1	0.00452317
Hnmt	0.0045424
Dpy19l4	0.00459644
Akr7a5	0.00467579
Acaa2	0.00468202
Ephx1	0.00469938
Pik3r2	0.0047043
Firre	0.00471357
Atraid	0.00476445
Eml3	0.00478285
Rpusd2	0.00478547
Mbd4	0.0048177
Lix1l	0.00482944
Ctns	0.00487314
Mgat5	0.004877
Gm5141	0.00497049
Crocc	0.00498176
Pde3b	0.00517148
Dvl2	0.00518871
Ncapg	0.00518941
Septin9	0.00521001
Ap1b1	0.00524932
Colgalt1	0.00527574
Zfp12	0.00530821
Adgre5	0.00538623
Klf11	0.00539177
Sox4	0.00540301
Btbd6	0.00544108
Dtx3	0.00556794
Xxylt1	0.00557088
Abl1	0.00560461
Ttc38	0.00561294
Tlr13	0.00568053
Cip2a	0.00570112
D2hgdh	0.00578728
Pfkfb2	0.00585022
Lrp5	0.00587893
Aldh2	0.00592027
Zbtb14	0.00595902
Bex3	0.00602712
9430015G10Rik	0.00604136
Chml	0.00605689
Setx	0.00606296
Pxmp4	0.00608388
Retreg1	0.0061374
Ptpra	0.00614093
Poc1b	0.00614343
Sord	0.00620773
Cdca3	0.00623095
Ncor2	0.00623887
Tarbp1	0.00626255
Rfc1	0.0062821
Rbl2	0.00636436
Mlycd	0.00640001
Avpi1	0.00641252
Ypel2	0.00641784
Zfp369	0.00649936
Mrnip	0.00656195
Tmem184c	0.00656282
Lrrc45	0.00656407
Tbc1d2	0.00660445
Fli1	0.00671446
Rpp40	0.00672955
Tmem260	0.00673725
Cdca2	0.00680566
B3galnt1	0.0068803
5730409E04Rik	0.00688107
Zbtb38	0.00691958
P2ry1	0.0069347
Rdm1	0.00694097
Cep68	0.0069567
Pdk2	0.00700262
Asap1	0.0070411
Prrc1	0.00706282
Lpar5	0.00718853
Pkd1	0.00723036
Neurl2	0.00724361
Mars2	0.00724422
Atp2a3	0.00724576
Tbc1d17	0.00734595
Ndc80	0.00735198
Selenon	0.00737857
Fgf11	0.00738056
Cdk20	0.00739063
Cit	0.0073983
Ska1	0.00742084
Epas1	0.00752787
Hells	0.00757626
Fam219b	0.00762177
Csad	0.00763505
Espl1	0.0076806
Slx1b	0.00773528
Bbs7	0.00773756
Gsdme	0.00774369
Zfp354c	0.00776272
Mis18bp1	0.00780645
Numa1	0.00784142
Depdc7	0.00789116
Alox5ap	0.00789138
Exo1	0.00793774
Golim4	0.00798461
Pex11g	0.00806768
Galnt12	0.00808931
Asb10	0.00814737
Atad2	0.00815534
Rxrb	0.00818786
Foxo4	0.00820763
Ang	0.00822464
Fhod1	0.00824099
Vash2	0.00829479
Specc1	0.00831129
4933439C10Rik	0.00833876
Hacd4	0.00834695
Tbc1d8	0.00838788
Ttc28	0.00840706
Man1a	0.00841205
Cep131	0.00857567
Armt1	0.00861827
Pbk	0.00862309
Rab40c	0.0086597
Ttc5	0.00869594
Raph1	0.00870229
Ccdc22	0.00872675
Tarsl2	0.00878138
Snx24	0.00887958
Eya1	0.00893377
Ppp1cc	0.00897333
Slc16a7	0.00897793
Hmga2	0.00899191
Cog5	0.00899957
Ndor1	0.00904064
Hectd3	0.00911787
Dpep2	0.00912811
B4galt6	0.00918916
Lmo2	0.0091947
Trim68	0.00921024
Kif18b	0.00937332
Rab6b	0.00942285
Ier5l	0.00946532
Glo1	0.00957382
Lbr	0.00960025
Bphl	0.00963479
Zbtb4	0.00968357
Chd3	0.00976434
Scrn3	0.00982498
Msl3	0.00990402
Syne3	0.00993797
Cux1	0.0100343
Marchf6	0.0101416
Dchs1	0.0101461
Abhd4	0.0101938
Tgfbr1	0.0102166
Msra	0.0102806
Neil3	0.0103834
Fam214a	0.0105506
Lmnb1	0.0106688
Rhod	0.0108622
2610008E11Rik	0.0109322
Mfsd11	0.0109948
Agmo	0.0110513
Irak1	0.0110892
Ptpn22	0.0111862
Rad54b	0.0112212
Ogt	0.0112743
E2f2	0.0113288
Cd200r1	0.0113944
D930048N14Rik	0.0114061
Mxd3	0.0114647
Mmab	0.0117134
Zfp629	0.0118833
Emc8	0.0120249
Nudt4	0.0120776
Rasgrp2	0.0120992
Ndufaf7	0.0121994
Dok4	0.0122706
Clcn4	0.0122988
Shcbp1	0.0123103
Atrn	0.0123446
BC055324	0.0124794
Josd1	0.012659
Sh3pxd2a	0.0129099
Macrod1	0.0129493
Rmnd5b	0.0129612
Zfp367	0.0129886
Gltp	0.0130474
Zfp764	0.0130949
Tpk1	0.0132819
L1cam	0.0133916
Wdr11	0.0135343
S100a4	0.0135972
Thtpa	0.0136001
Tnfsf13	0.0136185
Etv5	0.0136756
Dbf4	0.0136948
Zfp606	0.0137991
H2az2	0.0139483
Otulin	0.0139814
Nemp2	0.0140088
Nfia	0.0141699
Zfp282	0.0141751
Tmem94	0.01419
Abhd14b	0.0142279
Prkch	0.0142997
Ugt1a7c	0.014336
Nat8l	0.0143443
Tmx4	0.0143936
Pon2	0.0146519
Nuf2	0.0146602
Gne	0.0147084
Prxl2a	0.0149038
Rassf5	0.0149334
Lrig1	0.0149522
Slc26a6	0.0151023
Gemin4	0.0151462
Cdc20	0.015154
Slc9a6	0.0151858
Tcf19	0.0154343
Vegfb	0.0155127
Lmbrd2	0.0157041
Palb2	0.0158427
Tmem158	0.0158624
Sgpp1	0.015948
Zfp266	0.0159601
Ctdsp1	0.0160519
Slc39a8	0.0163525
Suox	0.0164398
Wls	0.0165388
Scai	0.0165625
Armc2	0.0166026
Fam107b	0.016638
Hpgds	0.0167809
Cela1	0.0171517
Acadm	0.0172916
Usp2	0.0173026
Ptov1	0.0175253
Cib2	0.0175528
Nynrin	0.0176916
Fam83d	0.0177104
Fanci	0.0177377
Rab34	0.0177404
Haus4	0.0178429
Ceacam1	0.0179876
Ext2	0.0181016
Bri3bp	0.0181597
Efcab11	0.0183513
Tyw3	0.0183803
Smim13	0.0185608
Zfand1	0.0186094
Mfsd13a	0.0187287
Mef2a	0.0187535
Megf9	0.0189341
Tpbgl	0.0190132
Gmpr	0.0190804
Rfx7	0.0193048
Paxip1	0.0195161
Slc25a51	0.0195711
Galnt11	0.0196889
Hs1bp3	0.0198686
Lhpp	0.019899
Pygb	0.0199389
Kcnk13	0.0200162
Slc43a2	0.0200814
Fbxo32	0.0202087
Wdfy4	0.0205702
Pecr	0.0206941
Zfp111	0.0207228
Abhd5	0.0210859
Prim2	0.0210965
Cdk4	0.0214903
Tprn	0.021564
Kank3	0.0215776
Nr2f6	0.0216397
Atpaf1	0.0221319
Pmp22	0.0222403
B4gat1	0.022274
Rmnd5a	0.0223176
Ipo8	0.0224429
Zscan26	0.0224467
Rgl2	0.0226447
Cdk1	0.0227214
Fam110b	0.0228883
Mfsd4b4	0.0229801
Rpa1	0.023045
Stard4	0.0231213
Faap100	0.0233124
Pcyox1l	0.0233172
Haus5	0.0234347
Vkorc1l1	0.0237161
Dlg3	0.0237386
Ccdc115	0.0239532
Rfng	0.0239613
Zfp740	0.0240598
Wdr45	0.0241194
Gprc5c	0.0241417
Pkd2	0.0241518
Nme3	0.0241542
Tnfrsf13b	0.0243429
Nuak1	0.0245947
Ptpn21	0.0245963
F8a	0.0247158
Nudt7	0.0247615
Prodh	0.0248245
Pfkfb4	0.0250255
Pura	0.0251489
Ankrd13b	0.02516
Gabpb2	0.0252099
Nostrin	0.0253682
Bcar3	0.0253725
Gm12258	0.0255564
Ptgr2	0.0256085
Rnf13	0.0257588
Rubcn	0.0258873
Tigd5	0.0258892
Polr3gl	0.0260286
Mettl27	0.0261616
Ctsf	0.026275
Adal	0.0263462
Stim1	0.0267997
Lta4h	0.0268764
Ech1	0.0269989
Ccny	0.0273666
Wwc2	0.0276019
Rnf167	0.0277417
Ralbp1	0.0277645
Mblac2	0.0277901
Stk11ip	0.0280705
Plxna2	0.0282872
Tst	0.0286605
Dcaf7	0.0289364
Tedc1	0.0289535
Paqr4	0.028973
Zfp810	0.0290464
Tacc2	0.0291244
Pcyt2	0.0292075
Zbtb20	0.0292144
Ankrd46	0.0292727
Nagk	0.0297837
Tyrobp	0.0298929
Arhgef7	0.0304725
Pomgnt2	0.0305669
Map3k20	0.0309953
Zmat3	0.0310325
Smg6	0.031124
Pik3r4	0.0311338
Olfr111	0.0313416
Bmyc	0.0315859
Cdc6	0.0315898
Nfic	0.0316742
Sbf2	0.0317439
Iffo1	0.0327209
Depdc1b	0.0327541
Svil	0.0327965
Tmem41a	0.033104
Mamdc2	0.0332105
Rtn4rl1	0.033326
Acsf2	0.0335183
Arl2bp	0.0335259
Mmgt1	0.0337222
Sh3bp5l	0.0338587
Mms22l	0.0340969
D3Ertd751e	0.0341813
Dusp6	0.034383
Sap25	0.0343918
Rilp	0.0347856
Ighm	0.0348248
Ophn1	0.0351889
Zfp442	0.0353388
Ttc30b	0.0353705
Snrk	0.0354989
Slc17a9	0.0356155
Abcb8	0.0360353
Hnrnpu	0.0361744
Snx33	0.0363641
Zfp398	0.0363947
Tle6	0.0365639
Mbtps2	0.0366649
Bhlhe41	0.0371138
Mks1	0.0371769
Kifap3	0.0372681
Snx14	0.0373138
Ctdspl	0.0374588
Zfp661	0.0376834
Adipor1	0.0379306
Tmem86a	0.0380081
Uhrf1	0.0382434
2810025M15Rik	0.0385215
Cd81	0.0385357
Cers5	0.0394162
Cdk9	0.0394652
Cd300lg	0.0402492
Pccb	0.0406016
Arhgef1	0.0410227
Ptgfrn	0.0410599
Arhgap33	0.0411708
Etaa1	0.0413224
Cenpb	0.0414269
Strbp	0.0415081
Nars2	0.0416678
4931406C07Rik	0.0417387
Ccdc120	0.0418008
Entpd4	0.0419852
Atp13a3	0.0420134
Slc25a15	0.0422288
Eya4	0.0426289
Tmem240	0.04293
Zkscan4	0.0433892
Frrs1	0.0434799
Paox	0.0435083
9930012K11Rik	0.0436987
Urod	0.043772
Fam53b	0.0441435
Zfp692	0.0441531
Ehmt1	0.0451248
Cd59a	0.0452345
Gng7	0.0452717
Fech	0.0453415
Rfk	0.0456666
Ctdp1	0.0456987
Dgcr8	0.0457757
Dcaf17	0.046118
Tmc6	0.0462032
Fam98c	0.0466138
Ywhah	0.0466998
Metrn	0.0472114
Slc7a4	0.0472436
Esco2	0.0481094
Glipr1	0.0482857

## Sheet: IL4 UP
Name	RRA Score
Tmem26	5.67397e-36
Slc7a2	5.57723e-29
Arg1	8.80539e-28
Smap2	9.53448e-27
Flt1	1.28091e-25
Chil3	1.51931e-25
Mgl2	1.81402e-25
Flrt2	4.52101e-25
Cblb	9.74123e-25
Ak2	4.29164e-24
Irf4	1.66122e-22
Klf4	2.90351e-22
Nfil3	3.8064e-22
Ap2m1	6.449e-22
Rnf19b	6.48932e-22
Cish	9.1835e-22
Batf3	3.01484e-21
Il1rl2	9.16569e-21
Plekhf1	1.00933e-20
Mcf2l	1.39249e-20
Bhlhe40	1.83756e-20
Pdcd1lg2	1.91703e-20
Fyn	3.32094e-20
Socs1	4.55114e-20
Atp6v1b2	7.9429e-20
Plekha3	1.5593e-19
Lipn	3.90263e-19
P2ry1	4.85598e-19
Pdia4	8.25389e-19
Itgax	8.7766e-19
Bcar3	9.43423e-19
Dhrs9	1.06421e-18
F10	2.44338e-18
F7	2.60881e-18
Ptgir	3.26473e-18
Retnla	5.26588e-18
Ralgds	1.44174e-17
Itgb3	2.00712e-17
Cdh1	2.90353e-17
Prkcd	3.79028e-17
Anxa4	3.80763e-17
Traf5	5.54921e-17
Rnase2a	9.60288e-17
Egr2	1.14827e-16
Inpp5a	2.175e-16
Il4i1	2.72337e-16
Il4i1b	2.75501e-16
Ksr2	3.34138e-16
Ocstamp	4.76634e-16
Jak2	5.30406e-16
Cln5	5.82167e-16
Fcgr2b	9.18498e-16
Clcn5	1.02668e-15
Socs2	1.12852e-15
Tfrc	1.33545e-15
Gatm	1.41513e-15
Hsph1	1.51769e-15
Il6st	1.98945e-15
Dusp4	2.23317e-15
Ccl24	2.80371e-15
Gda	3.68282e-15
Gpc1	4.31157e-15
Ptpre	4.58066e-15
Scimp	4.89588e-15
Il11ra1	5.98082e-15
Csf2rb	7.1457e-15
Ceacam19	1.20671e-14
Plekhg1	1.33699e-14
Fn1	1.50421e-14
Atp6v0a1	1.88124e-14
Ear2	2.24463e-14
Tspan5	2.31007e-14
Ptger2	4.07655e-14
Ptgs1	6.17259e-14
Tfec	7.07262e-14
Smg5	9.55904e-14
Rgl1	9.6004e-14
Cd74	1.06989e-13
Dok2	1.11235e-13
Slc39a6	1.11286e-13
Rars	1.14444e-13
Ado	1.73776e-13
Wdfy2	2.0339e-13
Slc30a4	2.37754e-13
Stt3b	2.65842e-13
Clec7a	3.35539e-13
Ablim1	3.49401e-13
Atp6v0d2	3.51765e-13
Cd44	4.3358e-13
Cldn11	4.56372e-13
Nek6	5.4383e-13
Scn3a	5.84563e-13
Klf9	5.95253e-13
Casp6	6.4549e-13
Rrp8	7.41962e-13
Brwd1	7.91259e-13
Auh	8.53018e-13
Ppargc1b	1.02734e-12
Slc25a5	1.05315e-12
Elmo2	1.08299e-12
Eif5a	1.10875e-12
Cisd1	1.35497e-12
Olfm1	1.40816e-12
Rasgrp1	1.60927e-12
Mgat1	1.77838e-12
Prps1	2.07441e-12
Atp5b	2.14243e-12
Fam20c	2.45282e-12
Sestd1	2.90032e-12
Atic	3.2925e-12
Hbegf	3.73308e-12
Plk3	4.38654e-12
Clec4a3	4.9327e-12
Nop16	5.09898e-12
Msx3	5.4892e-12
Pde12	5.79852e-12
Clic4	7.19172e-12
Pecam1	7.66609e-12
Cd274	7.94761e-12
Ccl22	8.94562e-12
H2-DMa	1.0141e-11
Ubl3	1.09149e-11
Ripk2	1.14866e-11
Pim3	2.0046e-11
Zfp609	2.02611e-11
Mrc1	2.69199e-11
Il31ra	3.50424e-11
Tarm1	3.53559e-11
Wwc1	3.97062e-11
Tmem268	4.07821e-11
Gm16201	4.39237e-11
Mmp12	4.48091e-11
Niban2	4.73398e-11
Nudt19	4.78712e-11
Dolpp1	4.90265e-11
Azin2	5.18678e-11
Mmp13	5.45236e-11
Abcg1	5.67415e-11
B3gnt7	6.71293e-11
Cd151	7.13518e-11
Septin9	7.1881e-11
Myrf	7.29396e-11
Aco1	7.81784e-11
Capg	7.82624e-11
Arhgap12	7.96248e-11
Lpxn	8.01297e-11
Sh3kbp1	9.03966e-11
Nabp1	9.28728e-11
Tarbp2	1.00636e-10
Ddhd1	1.02159e-10
Adora2b	1.05379e-10
Pdlim1	1.08136e-10
St8sia1	1.19271e-10
Creld2	1.31174e-10
Il1r1	1.74761e-10
Rmi2	1.80581e-10
Fosl2	1.81916e-10
Slc25a13	1.91468e-10
Tbxas1	1.92344e-10
Matk	1.96185e-10
Mdh2	2.26256e-10
Fam20b	2.48542e-10
Cyc1	2.58703e-10
Gna15	3.07773e-10
Abcd2	3.91874e-10
Map4k1	4.16653e-10
Rps6kc1	4.33471e-10
Aco2	4.66049e-10
Hebp2	4.80021e-10
Pcyox1l	6.10916e-10
Grpel1	6.71943e-10
Tpcn2	8.6086e-10
Gm4610	8.82791e-10
Rab19	9.20453e-10
Pkp2	9.20805e-10
Kcnd3	9.21423e-10
Map2	9.9767e-10
Aldh1b1	1.15685e-09
Chil4	1.20676e-09
Osgep	1.24006e-09
5830432E09Rik	1.36119e-09
Emc7	1.39332e-09
Apex1	1.48392e-09
Gask1b	1.59943e-09
Baiap2	1.69605e-09
Mmp19	1.77482e-09
Pparg	2.02443e-09
Tes	2.53365e-09
Rbsn	2.53382e-09
Kat14	2.7502e-09
Clint1	2.97657e-09
Pcid2	3.29305e-09
Ccl7	3.49641e-09
Eif2b2	3.51926e-09
Fchsd2	3.79398e-09
Cluh	3.84328e-09
Tmem165	4.20667e-09
Cd36	5.04024e-09
Erp44	6.44832e-09
H2-DMb1	7.00319e-09
Lrrc32	7.12274e-09
Kmt5a	7.21375e-09
Dnmt3a	7.4224e-09
Acp5	7.43357e-09
Man1a	7.43975e-09
Uqcrc1	8.0356e-09
Galnt6	8.04935e-09
Rhoh	8.28146e-09
Ccl8	8.66559e-09
Tex9	9.62657e-09
Tiam1	1.02546e-08
Aifm2	1.05025e-08
Myc	1.12401e-08
Gnb4	1.12883e-08
Ampd2	1.40155e-08
Eprs	1.42402e-08
Serpinb9b	1.43622e-08
Etfa	1.57128e-08
Colgalt1	1.61056e-08
Ankrd55	1.67846e-08
Psma4	1.93874e-08
Chic2	1.97453e-08
Hspd1	2.13635e-08
Ccr1	2.22885e-08
Tep1	2.30537e-08
Ttc27	2.46692e-08
Oxct1	2.63807e-08
Nln	2.63978e-08
Plaur	2.79126e-08
Tsr1	3.11207e-08
Pex26	3.32385e-08
Suclg1	3.39727e-08
Pdia6	3.40921e-08
Tmem126b	4.11788e-08
Actr1b	4.15712e-08
Ryr1	4.46256e-08
Znrf2	4.49535e-08
Edn1	4.53195e-08
Arl15	4.74956e-08
Tanc2	5.0666e-08
Cul4a	5.30662e-08
Pfkp	5.31792e-08
Atf5	5.38333e-08
Pi4ka	5.59357e-08
Rrs1	5.73094e-08
Hsp90b1	5.84603e-08
Ahcyl2	5.88358e-08
Foxj3	6.99755e-08
Atp5a1	7.13534e-08
Il27ra	8.9473e-08
Car5b	9.71066e-08
Hnrnpll	9.93952e-08
Vat1	1.02955e-07
Hr	1.03552e-07
Itgb8	1.05461e-07
Jcad	1.05629e-07
Anxa2	1.09985e-07
Rbp4	1.14641e-07
Pfkfb4	1.1747e-07
Hibadh	1.34177e-07
Scd2	1.44658e-07
Cs	1.46805e-07
Cst7	1.55559e-07
Hhat	1.64503e-07
Atp6v1h	1.7425e-07
Ccl2	1.75124e-07
Ak8	1.80462e-07
Trap1	1.83298e-07
Itpk1	1.97037e-07
Slc35b1	1.97458e-07
B4galt5	2.00031e-07
Zyx	2.037e-07
Rpn1	2.16474e-07
Ptpmt1	2.29303e-07
Nudcd2	2.49529e-07
Arhgap10	2.50884e-07
Slc9a6	2.54877e-07
Grwd1	2.58053e-07
Tnfrsf26	2.76952e-07
Tufm	2.95059e-07
Ostc	3.00222e-07
Tlr4	3.18857e-07
Lgals3	3.20188e-07
Spcs2	3.21925e-07
H2-Aa	3.21983e-07
Agpat3	3.64258e-07
Idh3a	3.6462e-07
Wsb2	3.64791e-07
Aldh1a2	3.90208e-07
Gsto1	3.91228e-07
Med15	4.00781e-07
Ccdc88c	4.14387e-07
Fmnl2	4.17319e-07
Vwf	4.19447e-07
Snx6	4.37528e-07
Mapkapk3	4.5356e-07
Pip5k1c	4.59193e-07
Bex1	4.74378e-07
Mrps28	4.97784e-07
Cyb5b	4.97827e-07
Pi4k2a	5.84666e-07
Txn2	6.02629e-07
Txndc11	6.08166e-07
Mettl7a1	6.13533e-07
Rab3il1	6.21142e-07
Igf1	6.55523e-07
Hspa9	6.67001e-07
Chchd10	7.28334e-07
Eif1ad	7.29817e-07
Hfe	7.41126e-07
Katnbl1	7.62526e-07
Cd164	8.35286e-07
Wfs1	8.84162e-07
Cct3	9.29154e-07
Hyou1	9.50787e-07
Manf	9.52093e-07
Zfp703	9.60829e-07
Ndufb8	9.71167e-07
Dlst	9.83157e-07
Pdgfa	9.8755e-07
Set	9.93666e-07
Pde4dip	9.98333e-07
Cct8	1.01291e-06
Cct6a	1.01693e-06
Uqcrfs1	1.01952e-06
Ric1	1.07435e-06
Mtx2	1.08461e-06
Ctsz	1.11008e-06
Ankrd40	1.12471e-06
Sdha	1.1902e-06
Bcl2	1.19982e-06
Secisbp2l	1.23084e-06
Sdf2l1	1.28676e-06
Pdzd11	1.30545e-06
Awat1	1.31664e-06
Ltb4r1	1.32275e-06
Dnajb11	1.32316e-06
Evl	1.39133e-06
Myo1e	1.39534e-06
Slc15a3	1.45108e-06
Atp5g3	1.45306e-06
Lrrc59	1.47899e-06
Errfi1	1.55693e-06
Qdpr	1.69883e-06
Ppp1r14b	1.70675e-06
Mob3b	1.71457e-06
Bcap31	1.75422e-06
Tmed3	1.82265e-06
Snx5	1.84196e-06
Clec10a	1.89934e-06
Sec61a1	1.94685e-06
Snx1	2.14958e-06
Nans	2.18301e-06
Tnfaip8l3	2.32159e-06
Calr	2.32988e-06
Lmna	2.53176e-06
Ppp3r1	2.5716e-06
Hsp90ab1	2.64149e-06
Arih1	2.7199e-06
Nlrp10	2.75681e-06
Cox5a	2.86717e-06
Tomm5	2.9504e-06
Acy1	2.97913e-06
Alas1	2.99649e-06
Tbc1d16	3.17104e-06
Rnf181	3.17235e-06
Miga2	3.19247e-06
Pfdn1	3.24825e-06
Car2	3.32386e-06
Pcdh7	3.33591e-06
Trmt61a	3.49284e-06
Pdhb	3.51114e-06
Slc37a3	3.56669e-06
Fbxo22	3.6379e-06
Mllt3	3.69019e-06
Mrpl15	4.07962e-06
Mrpl17	4.31373e-06
Ankrd13b	4.41682e-06
Tmem144	4.6325e-06
Adhfe1	4.84537e-06
Gspt1	4.89334e-06
Cd300lb	4.98926e-06
Naaa	5.03792e-06
Ldha	5.09032e-06
Ufm1	5.1419e-06
Yars	5.19827e-06
Tmco4	5.48736e-06
Uqcrq	5.49521e-06
Reep3	5.55943e-06
Psat1	5.59916e-06
Slc16a1	5.83071e-06
Ciao2a	6.24261e-06
Bzw2	6.97632e-06
Adipoq	7.07364e-06
Ctdnep1	7.2843e-06
Samm50	7.45601e-06
Mcub	7.6409e-06
Timm29	8.03082e-06
Slc1a5	8.36696e-06
Ndufs1	8.47548e-06
Iah1	8.77745e-06
Lbh	9.0961e-06
Pla2g5	9.44248e-06
Eif2s1	9.7122e-06
Mpv17l2	9.72758e-06
Mrps36	9.76636e-06
Tifab	9.89552e-06
Mrpl12	1.03991e-05
Igsf3	1.07742e-05
Csnk1d	1.14539e-05
Zc3h12a	1.15435e-05
Ahcyl1	1.18067e-05
Dut	1.21885e-05
Tmem202	1.22769e-05
Eif1a	1.24218e-05
Cdv3	1.24259e-05
Ibtk	1.27155e-05
Irag2	1.3551e-05
Tomm70a	1.37422e-05
Lrrc8b	1.37985e-05
Pvt1	1.38892e-05
Cisd2	1.39876e-05
Oit3	1.47154e-05
Ptges2	1.50344e-05
Adam8	1.51254e-05
Lman1	1.51956e-05
Anpep	1.52387e-05
Gnl3	1.52791e-05
Sigmar1	1.55041e-05
Bcl2l13	1.74346e-05
Htr2a	1.79121e-05
Pdp1	1.80687e-05
Mbd3	1.87349e-05
Copz1	1.88518e-05
Rab11fip4	1.91124e-05
Litaf	1.98165e-05
Chchd2	2.02122e-05
Csnk2b	2.02184e-05
Timm8a1	2.17104e-05
Heatr3	2.21147e-05
Dkc1	2.23189e-05
Ppat	2.34145e-05
Chchd3	2.37762e-05
Mettl9	2.46382e-05
Cinp	2.51241e-05
Tnfaip8	2.57662e-05
Actn1	2.58042e-05
Smad2	2.62921e-05
Cdcp1	2.74758e-05
Clcn3	2.80307e-05
Il20rb	2.81172e-05
Iars	2.89086e-05
Plxdc2	3.0265e-05
Ndufb9	3.12056e-05
Psmb5	3.13916e-05
AA467197	3.15973e-05
Wdr91	3.17385e-05
Ptcd3	3.30318e-05
Ddx31	3.31249e-05
Mfhas1	3.3388e-05
Clns1a	3.33923e-05
Abtb2	3.35405e-05
Ttll11	3.38535e-05
Clptm1l	3.39943e-05
Mrpl36	3.42036e-05
Ybx3	3.43518e-05
Atp5c1	3.63617e-05
Pdha1	3.82104e-05
Slc7a1	3.82365e-05
Galm	3.84558e-05
Utp18	3.88049e-05
Ssr2	3.89086e-05
Mrpl42	4.00467e-05
St6galnac4	4.17713e-05
Tmem267	4.21364e-05
Fbxo33	4.25634e-05
Atp5g1	4.47598e-05
Ppan	4.49216e-05
Prelid3b	4.55095e-05
Ndufb5	4.5993e-05
Dnaja1	4.63352e-05
Pop4	4.67836e-05
Nxn	4.73417e-05
Aqp3	4.78405e-05
Dnajc3	4.83313e-05
Olr1	4.94924e-05
Ss18l2	4.967e-05
Mesd	5.47284e-05
Ntmt1	5.51695e-05
Cops7b	5.55078e-05
Hadha	5.55604e-05
Eps8	5.60545e-05
Psmd14	5.61023e-05
Mrps26	5.71916e-05
Dnaja3	5.92438e-05
Cd200r1	6.12537e-05
Cars	6.16488e-05
Rps27l	6.20758e-05
Cox8a	6.50123e-05
Wdr74	6.54429e-05
Ddx21	6.86408e-05
Srm	7.05607e-05
Ftsj3	7.19091e-05
Sdhd	7.22801e-05
Eif4e	7.27815e-05
Nop56	7.53983e-05
Arrdc4	7.69936e-05
Knop1	7.70408e-05
Riox2	7.742e-05
Aff1	7.95358e-05
Ipmk	7.95873e-05
Arhgap6	8.03032e-05
Syncrip	8.12023e-05
Jund	8.13346e-05
Strap	8.30478e-05
Atp2a2	8.39019e-05
Mydgf	8.39135e-05
Cd320	8.51148e-05
Tbrg4	8.54686e-05
Elovl1	8.74478e-05
Nomo1	8.82716e-05
Ssr3	9.1863e-05
Bop1	9.27229e-05
Arl1	9.31185e-05
Ints9	9.47567e-05
Mvd	9.9109e-05
Ccl12	0.00010001
Smyd5	0.000101341
Atp5o	0.00010336
Tnk2	0.000103915
Clk4	0.000105625
Mitf	0.000107182
Tars	0.000109747
Hspa4	0.000110133
Serinc1	0.00011132
Exo5	0.000113191
Itsn2	0.000115061
Asb8	0.000121779
Prmt3	0.000122527
Mtch2	0.000123637
Ndufa10	0.000132205
Etfb	0.000133507
Mrtfb	0.000138269
Capzb	0.000139943
Cdk2ap1	0.000140544
Eef1g	0.000140578
Snrpa1	0.000142183
Ifrd2	0.000143183
P4hb	0.000145065
Nme1	0.00014611
Xpnpep1	0.000148699
Nop58	0.00014907
Rcl1	0.000149963
Eif2b1	0.000151182
Sphk1	0.000151257
Ier5l	0.000151489
Zadh2	0.00015268
Cdr2	0.000153041
Usp14	0.000158083
Plxnd1	0.000159075
Lap3	0.000161957
Ndufv2	0.000163702
Zfp101	0.000170898
Alg3	0.000175899
Gnb1	0.000178466
Snu13	0.00017887
Ffar4	0.000182283
Cdc42se2	0.000184024
Srsf9	0.000184097
Gtf3c4	0.000190046
A930007I19Rik	0.000193398
Itsn1	0.000195886
Isyna1	0.000197027
Tdg	0.000200855
Msn	0.000201293
Gatad2a	0.000204929
Hip1	0.000209938
Marchf10	0.000220501
Lat	0.000221058
Slc25a32	0.000233085
Srp72	0.000233152
Timm10	0.0002383
Coq10b	0.000238466
Psme3	0.000239322
Fbl	0.000243547
Pycard	0.000248262
Smdt1	0.0002503
Ssr4	0.000252216
Chid1	0.000257835
Zfp706	0.000258359
Srp19	0.000261607
Phb	0.00026273
Cct5	0.00026764
Eif6	0.000268487
Nip7	0.000270017
Uqcrc2	0.000270612
Cdk17	0.000276208
Rpf2	0.000290612
Hnrnpc	0.000293801
Atp6v0e	0.000294633
St7	0.000321529
Spryd4	0.000330789
Dld	0.000334012
Ccdc88a	0.000341336
Abce1	0.000343237
Enoph1	0.00034496
Ints6	0.000348237
Sardh	0.000352635
Mmachc	0.000355089
Rad23b	0.000368137
Tlr8	0.000397169
Dlat	0.000400052
Psma3	0.000411788
Ptpn3	0.000425612
Pum3	0.000433059
Sec23ip	0.000433293
Slc25a46	0.000433822
Btbd17	0.000443266
Abcf3	0.000461598
Ak3	0.000463812
Ccl17	0.000469584
Hadhb	0.000478013
Mrpl50	0.000480523
Nopchap1	0.000481979
Atp5l	0.000504355
Ano6	0.000520078
Nyap2	0.000521587
Ube2d-ps	0.000540396
Zfp493	0.000547143
Shq1	0.000551261
Cnr2	0.000556901
Nsun2	0.000564474
Mrto4	0.000564822
Slc39a10	0.000576491
Kif1a	0.000607295
Lancl3	0.000614144
Snd1	0.000641988
Irf2	0.000672974
Cpped1	0.000680359
Nrbf2	0.000683563
Chchd4	0.000693843
9430038I01Rik	0.00069932
Nubp2	0.000709512
Hebp1	0.00071783
Lman2	0.000737541
Gskip	0.00073954
Snx16	0.00074021
Dennd11	0.000743058
Hint1	0.000743414
Cpox	0.000746594
Bcap29	0.000789265
Tardbp	0.000830681
Uqcr10	0.000849941
Gfra2	0.000873117
Lyar	0.00089621
Pebp1	0.000905961
Apol7c	0.000906769
Phgdh	0.000908481
Cobll1	0.00091871
Mindy3	0.000920591
Cox6a1	0.000928122
Impa1	0.000974139
Slc35b3	0.000978369
Dynll1	0.000982555
Gar1	0.000995144
Ncbp1	0.00100113
Slc18a1	0.00100726
Map3k12	0.00102114
Pcbp1	0.00102356
Tmcc2	0.00103003
Rpia	0.0010318
Ndufa9	0.00103396
Slc41a2	0.00105351
Nol6	0.00106804
Pttg1ip	0.00109849
Metrnl	0.00109942
Atp5pb	0.00112056
Atf4	0.00115026
Slc27a6	0.0011898
AI662270	0.00119384
Triap1	0.00119487
Vcp	0.00120484
Mcrip2	0.00121903
Stx6	0.00122664
Mmgt1	0.0012401
Ifrd1	0.00124481
Nolc1	0.00124862
Gmppb	0.00127893
Nsmf	0.00128718
Phb2	0.00130574
Mrpl16	0.00131187
Uck2	0.00131744
Rhbdf2	0.00135383
Lmod3	0.0014562
Vcpkmt	0.00145664
Mrps15	0.00150811
Polr3k	0.0015251
Morf4l2	0.0015703
Eef1e1	0.00158642
Gfm1	0.00158735
Prrg1	0.001633
Pgp	0.00170157
Hnrnpm	0.00170864
Rnaseh2a	0.00171307
Ammecr1	0.0017411
Golt1b	0.0017787
Rbms1	0.00182575
Pdcd6	0.00186819
Mrps22	0.00190724
Atg3	0.00192268
Eif3b	0.00192683
Asns	0.00193272
Prr15	0.001938
Haus8	0.00194624
Insl6	0.00198598
Spint1	0.0020018
Mmadhc	0.0020092
Rsl1d1	0.00202697
Slc10a3	0.00205329
Polr2e	0.00214205
Polr2m	0.00214431
Csk	0.00215911
Gnpnat1	0.00219754
Plekhf2	0.00219892
St3gal4	0.00220326
Ndufb10	0.00223509
Cd200r3	0.00225365
Glmp	0.00227968
Csf2rb2	0.00231407
Mcoln2	0.002346
Bpnt1	0.00237387
Socs5	0.00242467
Desi2	0.00245516
Utp4	0.00246369
Dcaf13	0.00249842
Cox5b	0.00253302
Dnase1l3	0.00261232
Prdx3	0.00261578
Malt1	0.0026311
Kars	0.00272033
Kti12	0.00278731
Klhl33	0.00279334
Ece2	0.00281385
Rasa1	0.00282051
Ltv1	0.00287353
Ppa1	0.00292252
Dhcr7	0.00292932
Cldnd1	0.00295799
Fzd7	0.0029694
Lars	0.00300256
Adprs	0.00309043
Mapk1ip1l	0.00316619
Enthd1	0.00324039
Mapk1	0.00324921
Ran	0.00329427
Macroh2a1	0.00330546
Supv3l1	0.00334469
Srpr	0.00349782
Mgat2	0.00350405
Utp20	0.00363784
Hsd17b12	0.00371346
Nhp2	0.00392539
Ckap4	0.00396401
Stoml2	0.00413271
Fastk	0.00413882
Fam124a	0.00416403
Prkci	0.00417637
Phf5a	0.0041809
Ppp1r15b	0.00420344
Sgms1	0.0042269
Serbp1	0.00425471
Pafah1b2	0.0042635
Adam9	0.00428475
Nop2	0.00433938
Orc2	0.00443954
Ripk3	0.00444286
Uba5	0.0045476
Mak16	0.00467637
Eif3j1	0.00469924
Vkorc1	0.00483388
Rnf217	0.0048391
Ppib	0.00487346
Ssbp1	0.00497884
Sh3bgrl3	0.00512528
Sertad1	0.00525506
Ndufa12	0.00527598
Dera	0.00530534
Pkdcc	0.00532593
Ndufb6	0.00544049
Nit1	0.0055438
Ndufv1	0.00557369
Med13l	0.00564423
Med29	0.00579423
Tmed9	0.00580647
Bet1l	0.0058432
Gm12589	0.00589553
Ddost	0.00592869
Ccdc115	0.00593103
Crip1	0.00612176
Pa2g4	0.00634833
Micos13	0.00639455
Sec63	0.00652119
Atf1	0.00653057
Wdr12	0.00665799
Foxk2	0.00688361
Ndufa11	0.00727469
Uqcr11	0.00746552
Gtf2h1	0.0079146
Ncs1	0.00807662
2310039H08Rik	0.00834937
Bak1	0.00835396
Pes1	0.00851816
Fam136a	0.00855118
Gm30502	0.00856855
Pin1	0.0087614
Il1rap	0.00890897
Atad3a	0.00894449
Psmc5	0.00898655
Exosc2	0.00903487
Ap2s1	0.00907544
Lgi4	0.00932987
Dnajc2	0.00946518
Rps6ka3	0.00947585
F2rl2	0.00956811
Polr2g	0.00958425
Rft1	0.0096072
Pigx	0.00970369
Aars	0.0100996
Naa50	0.010594
Ccdc141	0.0107109
Slamf1	0.0107118
Purb	0.0107328
Clec16a	0.0109774
Taf10	0.0109983
Klhdc4	0.0110504
Syngr2	0.0111045
Vwa5a	0.0114394
Slc12a4	0.0114814
Hk3	0.0116204
Scfd2	0.0117934
Thrb	0.011799
Abhd11	0.0119766
Copb2	0.0120505
Ndufc1	0.0120797
Glrx3	0.0123041
Wdr3	0.0123747
Ptcd2	0.0125619
Pbdc1	0.0126569
Slc12a7	0.0130905
4933417E11Rik	0.0132618
Retsat	0.0136317
Tubgcp2	0.0137221
Jagn1	0.0140666
Mrps35	0.0150561
Brix1	0.0152853
Nutf2-ps1	0.0153778
Camk2a	0.0163711
Fig4	0.0165307
Jpt1	0.0165519
Dip2b	0.0166651
Trabd	0.0167311
Psmd6	0.0169587
Banf1	0.0176604
Mri1	0.0180357
Pop1	0.0186436
Gmps	0.019113
Lgals1	0.0194435
Sec61b	0.0196265
Cd84	0.0196888
Rps2	0.0200808
Bola3	0.0203183
Aldh18a1	0.0204654
Pepd	0.0205408
Pgam5	0.0205482
Ang2	0.0206216
Itga1	0.0209052
Tbc1d1	0.0209521
Dip2c	0.0220546
Elac2	0.0237073
Adsl	0.0240533
Spns1	0.0243068
Slc39a11	0.0245064
Dhx15	0.0260302
Frmpd1	0.0266732
Bcl2a1a	0.0270367
Hid1	0.0276031
Arhgap8	0.0317133
Eif4a3	0.0317785
Sil1	0.0341666
Sdhaf1	0.0353244
Rnft1	0.0380551
Imp3	0.0385573
Rtn4ip1	0.0392368
Klk1b11	0.0393098
Ovol2	0.0401476
Memo1	0.0417712
Coq9	0.0419618
Arhgap28	0.0425497
Mrpl20	0.0436456
Sipa1l3	0.0457676
Acot9	0.0465587
Bzw1	0.0472606

## Sheet: IL4 DOWN
Name	RRA Score
Tlr2	2.39134e-19
Fgd3	7.40513e-17
Tifa	1.68578e-16
Lpin2	4.35123e-16
Neurl3	1.07355e-15
Sema4d	7.75213e-15
Fcrl1	7.97213e-15
Klhl6	8.41779e-15
Stab1	1.44112e-14
Cx3cr1	1.8258e-14
Stk17b	2.07156e-14
Cd14	2.16325e-14
Fyb	4.82715e-14
Ctla2b	6.4688e-14
Clec12a	6.90091e-14
Slc43a2	7.41708e-14
Limd2	1.68557e-13
Nfkbiz	3.92037e-13
Pou2f2	4.79951e-13
Itga6	5.22143e-13
Smad3	5.4059e-13
Apobec1	9.11363e-13
F630028O10Rik	1.16097e-12
Il17ra	1.993e-12
Arrb2	2.01508e-12
Retreg1	2.07364e-12
Gng2	3.00214e-12
Fnbp1	3.16524e-12
Itm2b	5.48129e-12
Clec4n	5.69003e-12
Xylt2	5.87707e-12
Dgkd	7.86733e-12
Arhgef2	9.89838e-12
Irak2	1.26405e-11
Slc7a7	1.27111e-11
Icosl	1.27963e-11
Pcp4l1	1.45385e-11
Ptk2b	1.5215e-11
Pid1	1.88616e-11
Fcgr1	1.97079e-11
Gmip	2.51389e-11
P2ry13	3.43621e-11
Ophn1	3.59711e-11
Hpgds	4.00487e-11
Hck	4.42639e-11
Lyl1	4.48417e-11
Abcc3	5.52867e-11
Tpd52	5.84356e-11
Igfbp4	6.23201e-11
Slc40a1	6.38482e-11
Ralgps2	7.13492e-11
Nfatc2	7.59007e-11
Dennd1c	7.79778e-11
Ms4a6b	1.0317e-10
Ptafr	1.0709e-10
Znrf1	1.34827e-10
Rcbtb2	1.50333e-10
Rrad	1.52643e-10
Clec4d	2.00785e-10
Ssh2	2.12997e-10
Zmynd15	2.57222e-10
Slc16a10	2.71603e-10
Slc25a37	3.07344e-10
Rap2a	3.11678e-10
Abhd15	3.8868e-10
Bmf	4.10153e-10
Atp8a1	4.38537e-10
S1pr1	5.03672e-10
Fbxl4	5.13805e-10
Adipor1	5.51668e-10
Arap3	6.11199e-10
Wwp1	7.05583e-10
Selenop	7.92042e-10
Adra1a	9.08835e-10
Aif1	1.10656e-09
Coro1a	1.26417e-09
Mpeg1	1.46094e-09
Gdpd1	1.46149e-09
Il10ra	1.49872e-09
Pik3ap1	1.51069e-09
Cxcl16	1.57808e-09
Cap1	1.60657e-09
Sorl1	1.64672e-09
Fli1	1.74076e-09
Ampd3	1.79365e-09
Sash1	1.85189e-09
Nectin4	1.93003e-09
Sephs2	2.18422e-09
Vav1	2.19764e-09
Lpcat2	2.47746e-09
Tgfbr2	3.03749e-09
Spata13	3.5758e-09
Cpd	4.21252e-09
Zscan29	4.39547e-09
Sh3pxd2a	4.43315e-09
Tmem176b	4.72063e-09
Ankrd33b	5.17452e-09
Plcg2	5.39248e-09
Fam102a	5.59618e-09
Traf3ip3	6.04568e-09
Zc3h12d	6.67158e-09
Ifit3	8.1886e-09
Ugt1a7c	8.30877e-09
Pira2	8.52039e-09
Rassf2	9.22633e-09
Inpp5d	9.46841e-09
Map4k2	1.30144e-08
Map3k9	1.3981e-08
Nol4l	1.41319e-08
Pld2	1.41907e-08
Rasa4	1.72855e-08
Rassf5	2.03522e-08
Plxnb2	2.29881e-08
Ninj1	2.32319e-08
Cxcl10	2.49368e-08
4933439C10Rik	2.63067e-08
Fkbp15	2.63883e-08
Lst1	2.85766e-08
Mbp	2.9522e-08
Cd93	3.29621e-08
Cttnbp2nl	3.45155e-08
Basp1	3.74795e-08
Abca9	3.76854e-08
Hpgd	4.85959e-08
Plxna2	5.20355e-08
Ogfrl1	5.93085e-08
Trpm2	6.06978e-08
Gdpd5	6.42184e-08
Tbkbp1	6.63479e-08
Fam3c	6.69191e-08
Hacd4	6.85045e-08
Lrp5	7.26078e-08
Pmp22	7.32992e-08
Cyfip2	7.72515e-08
Otulinl	7.8e-08
Tnni2	7.85499e-08
Gpr34	8.12977e-08
B3galnt1	8.23101e-08
Parp8	8.46909e-08
Il16	8.51954e-08
Arl5c	8.92852e-08
P3h3	9.09863e-08
Irak3	9.18312e-08
Dynlt1c	9.64893e-08
Slc11a1	1.10567e-07
Gas6	1.13128e-07
Sgsh	1.15902e-07
Cybb	1.19405e-07
Apoc2	1.2598e-07
Sncaip	1.27244e-07
Adgb	1.28467e-07
Rab32	1.46957e-07
Kansl1l	1.51893e-07
Il13ra1	1.6473e-07
Nisch	1.85332e-07
Pygl	1.95247e-07
Cbx7	1.99197e-07
Fhod1	2.19816e-07
Rnf150	2.24391e-07
Ptpn18	2.34316e-07
Akna	2.48505e-07
Stard8	2.56056e-07
Plekhg3	2.76401e-07
Zfp467	2.8261e-07
Ece1	2.89816e-07
Apoe	2.90487e-07
Stard9	3.18822e-07
Tmem176a	3.23811e-07
Tcf4	3.46082e-07
2210416O15Rik	3.47471e-07
Fam107b	3.479e-07
Cuedc1	3.4958e-07
Cdkn1b	3.65539e-07
Ncapg2	3.67236e-07
Lyz2	3.67843e-07
Pmaip1	3.79681e-07
Camk1	4.33505e-07
Arhgap19	4.56921e-07
Inppl1	4.62892e-07
Raf1	4.7547e-07
Pilrb2	5.12196e-07
Arhgap24	5.94993e-07
Pilra	6.46355e-07
Scarb2	6.68132e-07
Nlrc3	6.68954e-07
Cmah	6.83398e-07
Susd6	6.88678e-07
Tlr9	7.48358e-07
Col18a1	7.55846e-07
Sorbs3	7.81308e-07
Gab3	8.21722e-07
Gm38425	8.25666e-07
Ptpn6	8.28345e-07
Eogt	8.84442e-07
Prkacb	9.38081e-07
Glipr1	1.09791e-06
Madd	1.15283e-06
Snx18	1.30648e-06
Ints6l	1.3785e-06
Pram1	1.46805e-06
Il18	1.48117e-06
Tspan13	1.57818e-06
Irf8	1.60438e-06
Pira1	1.71021e-06
Fmnl1	1.72548e-06
Usp49	1.98222e-06
Pilrb1	2.03653e-06
Rab27a	2.18339e-06
Ebi3	2.21753e-06
Rubcn	2.40893e-06
Cd82	2.4374e-06
Camk1d	2.49065e-06
Gngt2	2.51468e-06
Oas2	2.57505e-06
Pdlim2	2.67062e-06
Slc9a9	2.78419e-06
Clip1	2.81088e-06
Tnfrsf11a	2.82817e-06
Tnip1	2.91748e-06
Was	3.10005e-06
Abl1	3.47674e-06
Arid3b	3.49745e-06
Pirb	3.51065e-06
Ndrg1	3.53822e-06
Nlrc4	3.59563e-06
Dclre1c	3.66119e-06
Ralgps1	3.95422e-06
Enpp4	4.27846e-06
Lyz1	4.48309e-06
Itga4	4.57264e-06
Slfn8	4.67454e-06
Ifit3b	4.84136e-06
Lyn	5.00519e-06
Plagl2	5.02403e-06
Wdr6	5.21626e-06
Rapgef5	5.26448e-06
Nbeal2	5.40193e-06
Cyp4f16	5.44497e-06
Ifit1	5.99174e-06
Usp35	6.07512e-06
Spaca6	6.08368e-06
Zfp36l2	6.30706e-06
Kcnj10	6.48309e-06
Lrrcc1	6.52916e-06
Pias3	6.63688e-06
Ifit2	7.01431e-06
Pkd2	7.35738e-06
Numa1	7.70836e-06
Sipa1	8.20053e-06
Lrsam1	8.51823e-06
Phf1	8.88152e-06
Ap1s2	9.0768e-06
Xpc	9.43093e-06
Kif3c	1.02247e-05
Jade2	1.02827e-05
Map3k5	1.04425e-05
Tmsb4x	1.05599e-05
Lsp1	1.12294e-05
Cd4	1.14595e-05
Zfhx3	1.14843e-05
Zfp652	1.21135e-05
Mapk7	1.2789e-05
Kank2	1.3409e-05
Rhod	1.3435e-05
Smox	1.4871e-05
Rab39	1.54365e-05
Ik	1.66007e-05
Abcb1b	1.69739e-05
Zmym3	1.91522e-05
Ifitm3	1.95572e-05
Limk2	1.95636e-05
Hmox2	2.05159e-05
Nod2	2.07407e-05
Padi2	2.11986e-05
Cbx6	2.2174e-05
Tnfaip8l2	2.24153e-05
Mertk	2.26968e-05
Cdc42bpg	2.27438e-05
Tmem38b	2.32014e-05
Prex1	2.47418e-05
Tsc22d4	2.54711e-05
Mtmr11	2.55168e-05
Sh3bp2	2.74188e-05
Pou6f1	2.78373e-05
Peli1	2.7886e-05
Slc8a1	2.83599e-05
Tubgcp4	2.83682e-05
Susd1	2.84798e-05
Trim24	2.97838e-05
Eid1	3.07295e-05
Elmo1	3.09893e-05
Sod1	3.26788e-05
Pigv	3.28308e-05
Ssx2ip	3.34928e-05
Trp53bp1	3.431e-05
Sdr39u1	3.46535e-05
Slc24a3	3.55965e-05
Pik3cg	3.60489e-05
Evi2	3.80521e-05
Cd300e	3.82634e-05
Rabgap1l	3.83504e-05
Syt8	3.99352e-05
Pot1b	4.7698e-05
Ikbke	4.88333e-05
Ermard	4.92133e-05
Dst	5.59448e-05
Rnd3	5.64415e-05
Chpt1	5.67163e-05
Poc1b	5.71403e-05
Jag1	5.82904e-05
Sh2d3c	5.86405e-05
Tmem86a	5.90823e-05
Slc15a4	6.59256e-05
Il6ra	6.77558e-05
Abcb4	7.8363e-05
Cat	7.86125e-05
Ppp1r9a	7.89791e-05
Kif3a	7.96265e-05
Gsr	8.63296e-05
Snta1	8.65472e-05
Fam131a	9.06244e-05
N4bp2l1	9.30183e-05
Cln3	9.45974e-05
Notch2	9.61091e-05
Trim16	0.000103303
Tmem140	0.000105569
Cln6	0.000106963
Dusp6	0.000119362
Bank1	0.000121676
Als2cl	0.00012518
F730043M19Rik	0.000131329
Zfp229	0.000137221
Krt80	0.000139664
F11r	0.000140775
Tagap	0.000142465
Relb	0.000143814
Tuft1	0.00014583
Nxpe4	0.000151678
Zfp275	0.000154188
Zdhhc14	0.000155374
Pacs1	0.000157043
Card19	0.000159647
Fyco1	0.000166022
2510009E07Rik	0.00016939
Zfp821	0.000191316
Sntb2	0.000195582
Tcf12	0.000196202
Hmga2	0.000215767
Rassf4	0.000218956
Rab40c	0.000227721
Rsad2	0.000235502
Per3	0.000238939
Msrb1	0.000242777
Fth1	0.000243906
Ttc39a	0.000244415
Rap1gap2	0.000249817
Pde7b	0.000254124
Cd302	0.000260277
Herc3	0.000265575
Faap20	0.000271098
Irf9	0.000271238
Ankrd44	0.000281923
Tmem38a	0.000287195
Il15	0.000330127
Cfh	0.000347292
Trim5	0.000352987
Tm6sf1	0.000357686
Mknk1	0.000397547
Wwp2	0.000415827
Ntpcr	0.00041909
Mctp1	0.000429258
Pcgf2	0.000430582
Gm13710	0.000430973
Cds1	0.000436273
Lrfn1	0.000447185
Slfn5	0.000463546
Mx2	0.000473854
Cd180	0.000483503
Adgre4	0.000502192
Nid2	0.000526707
Dhx57	0.000529343
Msrb2	0.000564911
Trp53i13	0.000611913
Ccdc88b	0.000618998
Rps6ka1	0.000628958
9930111J21Rik2	0.00063332
Cpne3	0.000650336
9930111J21Rik1	0.000656763
Oasl2	0.000676029
F830208F22Rik	0.000677483
Lysmd3	0.000683141
Osbpl8	0.000719249
Kif21b	0.00076474
Rsph9	0.000832241
Sh3bp4	0.000867608
Plxnb3	0.000898351
Iffo1	0.000923977
Agrn	0.000966544
Mpp1	0.00104481
Mthfr	0.00105068
Ddx60	0.00105905
Adap2	0.00112329
Itga8	0.00122206
Inka1	0.00122568
Gramd1a	0.00125546
Sfxn5	0.00129127
Gm9949	0.0013044
Atp8b2	0.00142114
Hcls1	0.00143517
Xaf1	0.00150776
Asb2	0.00153812
Vps39	0.00153831
Rac3	0.00153858
Hmg20a	0.00175372
Sh3bp1	0.00183405
Gpx3	0.00189999
Ptprv	0.00191306
Trim34a	0.00196215
B4galt3	0.00196479
Dpep2	0.00201287
4930486L24Rik	0.00211287
Morc3	0.00216214
Fam234a	0.00216873
Tmem150b	0.00218185
Ago4	0.00233685
Cd101	0.00236798
Med12l	0.00246225
BC005537	0.00246673
Hscb	0.00248947
Fgd4	0.00249136
Cacnb1	0.00249459
Apobr	0.00252908
Fbxo10	0.00254647
Ncoa7	0.00258978
I830077J02Rik	0.00263071
4930455G09Rik	0.00271119
Bcl10	0.00276736
Dkk2	0.00282362
Evi2b	0.00283502
Wasf2	0.00306283
Zfp281	0.00309677
Ypel3	0.00316467
Dynlt1f	0.00316713
Nfic	0.00321565
Nacc2	0.0036592
Oas3	0.00378938
Rsbn1l	0.00396081
Abca5	0.00400571
Caskin2	0.00406705
Hook2	0.00410675
Gmfg	0.00412244
Cmpk2	0.00423025
Gstm5	0.00429749
Stk26	0.00451073
Atg16l2	0.00467854
4930523C07Rik	0.00473067
Ppp4r1l-ps	0.00475426
Ctla2a	0.00479246
Ptprc	0.00491595
Gsap	0.00510402
Hp1bp3	0.00532866
Nyap1	0.00543858
Rab33b	0.00557295
Tmcc1	0.00584939
Cpeb3	0.00647713
Kdr	0.0065116
Stx2	0.00674541
Hexim1	0.00675315
Zfp687	0.00695513
Hdac9	0.00716065
Tut7	0.00728471
Tut4	0.00777383
Nlrp1b	0.0081914
E130112N10Rik	0.00834398
Vamp1	0.00836459
Tceal1	0.00837353
Ppp3cc	0.00873288
Foxo4	0.00904478
Tm4sf5	0.0103461
Vezf1	0.0104597
Epb41l3	0.0105046
Miga1	0.0119437
Rnf213	0.0122731
Trafd1	0.0130436
Rgs11	0.0136527
Gpsm1	0.0136739
Hdac6	0.014736
Slc12a6	0.0150126
Stim1	0.0151366
Dtx3	0.0166636
Phc1	0.0170891
Srpk3	0.0172317
Syngap1	0.0193452
Anxa5	0.0200126
Emb	0.0203878
Wsb1	0.0206973
H1f0	0.0225944
Slc31a1	0.0248637
Slit1	0.0252953
Agbl5	0.0256394
Kiss1r	0.0258541
Rnf19a	0.0263236
Gba2	0.0270474
Lrch3	0.0279158
Cep43	0.0285655
Zfp974	0.0296317
Zc2hc1a	0.0308304
Commd8	0.03097
Plcl2	0.0330385
Camsap3	0.0336037
Arid3a	0.0350591
Amot	0.0367138
Tnfsf9	0.0394539
Sh3bgrl2	0.0400349
Dnaaf9	0.0400861
