# Supplementary material for: Getting everyone to agree on gene signatures for murine macrophage polarization in vitro
Source: PLoS One. 2024 Feb 8;19(2):e0297872. doi: 10.1371/journal.pone.0297872 (PMC10852255; doi:10.1371/journal.pone.0297872)
Supplement: S2 File — (XLSX) [file pone.0297872.s002.xlsx]

## Sheet: IFNanalysis
Name	Score	AvgFC
Irf1	9.59615e-14	4.66042
Gbp5	1.01236e-12	7.68674
Batf2	3.74845e-12	6.16263
Gbp2	4.28613e-12	7.57491
Irgm1	6.80224e-12	3.99359
Ifi47	2.469e-11	4.51934
Igtp	4.91716e-11	4.84454
Gbp3	8.24512e-11	5.63154
Iigp1	1.24502e-10	9.34771
Cnn3	1.74978e-10	7.55216
Calhm6	1.78889e-10	6.67585
Nampt	2.31188e-10	2.82138
Serpina3g	2.86383e-10	10.7804
Rmdn3	3.40292e-10	2.65065
Gbp7	5.1779e-10	5.01063
Fgl2	7.96412e-10	6.12502
Dtx3l	9.34252e-10	2.51983
Cxcl10	1.02965e-09	6.85998
Nod1	1.20733e-09	3.30849
Gbp6	1.46007e-09	7.90181
Arhgef3	1.61408e-09	2.67364
Rnf19b	2.06142e-09	2.78478
Tap1	2.81992e-09	3.24976
Parp9	3.01078e-09	2.19217
Gbp9	3.34332e-09	4.68094
Casp4	4.12474e-09	2.85973
Inpp5b	4.36785e-09	2.28901
Gbp4	6.01252e-09	9.97209
Irgm2	8.05756e-09	3.66058
Pla2g4a	8.49854e-09	1.98973
Samhd1	9.24922e-09	3.01979
Gm12185	1.24943e-08	6.36516
Nlrc5	1.37059e-08	3.08493
Sp140	1.42237e-08	2.30315
Wars	1.53581e-08	2.60667
Gcnt1	0.0499382	-0.938907
Peli1	2.63741e-08	1.89888
Serpina3f	3.32316e-08	12.0174
Parp11	3.80561e-08	2.36473
Atp11b	4.11019e-08	1.65745
Cd274	4.20692e-08	4.61603
Max	4.37839e-08	1.38337
Socs1	4.82687e-08	6.70913
Gm8995	5.27541e-08	2.5426
Tmem67	5.35456e-08	2.68647
Slco3a1	5.53272e-08	5.08367
Fcgr4	5.96306e-08	3.96775
Ggct	6.22355e-08	3.01833
Tapbpl	7.70637e-08	2.89092
Casp1	8.76708e-08	1.64422
Mlkl	8.90831e-08	2.34972
Parp14	9.22426e-08	2.47482
Il27	9.83504e-08	4.96168
Herc6	1.08012e-07	2.67243
Gm5431	1.26942e-07	2.38599
Sp110	1.3774e-07	2.25998
Vps54	1.38581e-07	1.24839
Zyx	1.41169e-07	3.14801
Apobec3	1.48326e-07	2.17963
F830016B08Rik	1.64205e-07	8.65893
Cd69	1.80234e-07	5.57058
Gm4951	1.89287e-07	6.47735
Nos2	1.95781e-07	9.87284
Ifih1	2.0104e-07	2.27525
Acod1	2.04312e-07	5.38637
Ifi203	2.06965e-07	2.73512
Ctsc	2.1036e-07	2.62738
Stat3	2.1365e-07	1.81962
Ifi211	2.31212e-07	3.4878
Zfp281	2.34892e-07	1.78224
Tnfsf10	2.37758e-07	5.06833
Ifi205	2.39774e-07	6.06358
Clic5	2.54144e-07	7.23928
Psmb9	2.55368e-07	2.26273
Gna13	3.02961e-07	1.27265
Sectm1a	3.20543e-07	9.68879
Themis2	3.3252e-07	2.80125
Rhoh	3.62958e-07	2.54453
Slamf8	3.78566e-07	5.32604
Nod2	3.91917e-07	2.41978
Trafd1	4.01665e-07	2.17372
Rbbp8	4.08179e-07	1.6217
Snx10	4.3167e-07	1.64183
Parp12	4.39084e-07	1.80788
Trim30a	4.53362e-07	1.89575
Gca	4.64026e-07	2.75018
F630111L10Rik	4.80141e-07	2.58894
Prkx	4.83381e-07	1.44458
Ifi204	4.86847e-07	2.78855
P2ry14	4.90198e-07	2.58894
Trim12c	5.18247e-07	1.33483
Coa5	5.27035e-07	1.52131
1600014C10Rik	5.99726e-07	2.28211
Cxcl9	6.15717e-07	10.7173
Bst1	6.28438e-07	2.89675
Arel1	6.36385e-07	1.40525
Tgtp2	6.87093e-07	6.74312
Mndal	7.09398e-07	2.56761
Slfn8	7.21212e-07	2.30451
Aig1	8.01593e-07	2.01386
Upp1	8.27416e-07	7.51671
Il12rb1	8.56628e-07	6.74733
Cep57	0.0497269	-0.511234
Gm4841	9.9636e-07	8.60211
Rab43	1.03934e-06	2.18557
Stat1	1.11765e-06	2.92533
Gbp2b	1.30802e-06	8.95268
Irf8	1.30915e-06	2.86526
Etv6	1.33354e-06	1.73491
Icam1	1.34907e-06	3.21453
Pim1	1.37633e-06	2.16932
Usp25	1.40991e-06	1.13153
Cers6	1.42181e-06	2.26637
Ppt1	1.57176e-06	1.47163
Zup1	1.58156e-06	1.86785
Usp12	1.66546e-06	1.27122
Il15ra	1.68813e-06	3.19166
Sting1	1.73482e-06	2.5662
Slc17a9	0.0497073	-0.763397
1110038F14Rik	1.75881e-06	2.28771
Hcar2	1.80101e-06	4.41264
Enpp4	1.82079e-06	3.50716
Lyn	1.88396e-06	1.39628
Tent5c	1.91228e-06	2.35268
Pdgfc	2.11406e-06	2.6415
Trim21	2.1478e-06	1.89519
Pml	2.17542e-06	2.05136
Ripk2	2.22222e-06	1.90245
Nuak2	2.26045e-06	1.47525
Gvin1	2.26411e-06	3.18613
Plaat3	2.2771e-06	3.88833
Ogfr	2.27875e-06	1.45283
Parp8	2.34262e-06	2.11465
Ccl8	2.36093e-06	5.97084
Ptgs2	2.36349e-06	7.65618
Ptpn2	2.37279e-06	1.2895
Ctns	0.0496153	-0.695988
Il10ra	2.43118e-06	1.7808
Parp10	2.47975e-06	2.13967
Nt5c3	2.59786e-06	1.98737
Gm38525	2.6125e-06	3.08312
Trim30b	2.62721e-06	3.08312
Pcmtd1	2.64611e-06	1.27376
Il13ra1	2.69537e-06	2.00873
Trim30c	2.70176e-06	3.2896
Il18bp	2.73795e-06	3.7214
Tgs1	2.751e-06	1.3456
Lcp2	2.7966e-06	1.80503
Tgtp1	2.8089e-06	9.94152
Ralgds	3.03015e-06	2.76984
C1ra	3.12132e-06	2.422
Katna1	3.14976e-06	1.58383
Tlr3	3.70451e-06	1.97821
Nmi	4.0801e-06	1.82613
Ptgs2os2	4.28289e-06	4.8403
Usb1	4.35739e-06	1.49749
Ilrun	4.36005e-06	1.05118
Znfx1	4.50781e-06	1.64141
Lrch1	4.58516e-06	1.55162
Hrh2	4.63191e-06	3.85359
Slamf7	4.63398e-06	2.02737
Hif1a	4.66603e-06	1.53002
Tifa	4.71665e-06	1.2662
Abhd16a	4.819e-06	1.86635
Daxx	4.89286e-06	2.01266
Lacc1	4.91031e-06	1.75603
Lap3	4.95612e-06	1.92874
Cemip2	5.23005e-06	2.20055
Klrk1	5.26037e-06	7.33156
Ccrl2	5.29962e-06	3.20691
Naa25	5.35985e-06	1.62967
Pphln1	5.45012e-06	1.39937
Atp8a1	5.58349e-06	1.46084
Gnb4	5.84585e-06	2.71471
Olfr56	5.91444e-06	4.70001
Arid5a	5.98825e-06	3.23676
Zbp1	6.07637e-06	4.27397
Otud1	6.17037e-06	2.95122
St6galnac4	6.17797e-06	1.82348
A530040E14Rik	6.34582e-06	3.42312
Clcn7	6.36039e-06	1.25861
Zbtb5	6.38253e-06	1.61885
Cd40	6.59434e-06	3.97175
Mafk	6.6234e-06	1.49402
Serpinb9	6.83752e-06	2.678
Pgs1	7.38089e-06	1.37249
Cul2	7.38778e-06	1.07759
Tap2	7.53478e-06	2.4817
Slfn2	7.86557e-06	1.71347
Tox4	7.89238e-06	0.974143
Naaa	8.30305e-06	2.49291
Rhbdf2	8.39323e-06	1.61045
Creb3	8.82451e-06	0.953258
Ltb4r1	8.83039e-06	3.17645
Igf2bp2	8.98277e-06	1.68094
Ifi209	9.00806e-06	2.93716
Il4ra	9.04092e-06	1.99044
Hk3	9.27229e-06	1.93256
Rnase6	9.49226e-06	2.40532
G3bp2	9.82481e-06	0.811147
Tpst1	1.01155e-05	1.70577
Rcbtb1	1.01644e-05	1.13553
Lrrc8c	1.0548e-05	1.86719
Socs3	1.05641e-05	4.65025
Mob2	0.0496103	-0.40466
Prpf38a	1.21348e-05	1.48195
Azi2	1.30617e-05	0.882746
Dbnl	1.33853e-05	1.2054
Bcl7a	0.0495511	-1.39258
Mov10	1.3861e-05	1.84206
Rnf114	1.39944e-05	1.09569
Ifit2	1.49763e-05	4.23838
C130026I21Rik	1.62645e-05	2.8241
Xkr8	1.68554e-05	1.99364
Tmod3	1.72495e-05	0.806651
Vcpip1	1.76602e-05	0.976881
Psmb10	1.8678e-05	2.17783
Tmbim6	1.89419e-05	0.93053
Acot2	0.0494147	-0.87169
Hsd17b4	0.0493436	-0.324854
Rnf217	2.00283e-05	1.4226
Svip	0.0493243	-0.967973
Triobp	2.06919e-05	1.09844
Kars	2.09969e-05	0.984777
Ifi213	2.12912e-05	4.43727
Myd88	2.12976e-05	1.59171
Akt3	2.14546e-05	1.38193
Rap2c	2.17201e-05	1.61058
Uba7	2.18473e-05	1.61421
Cdk15	0.0493002	-1.76
Cyld	2.25643e-05	0.841845
Trim30d	2.28483e-05	1.90766
Gamt	0.0491458	-0.812342
C5ar2	0.0488963	-1.33172
Sco1	2.48961e-05	1.36786
A530032D15Rik	2.54021e-05	2.75913
Crem	2.54126e-05	1.81884
Tmem229b	2.54329e-05	1.54556
Ciita	2.55037e-05	5.24886
Spata13	2.60339e-05	1.9649
Rnf135	2.68536e-05	1.42366
Med13	2.74303e-05	1.24378
Creb5	2.77849e-05	1.89961
Tnfrsf1a	2.78126e-05	1.39846
Tmbim4	2.80741e-05	1.07782
Rnf14	2.8101e-05	0.921017
Fbxo22	0.0488582	-0.390448
Tgm2	2.86758e-05	3.09974
Cyren	2.87675e-05	0.227211
AW112010	2.91382e-05	4.27972
Gvin2	2.99837e-05	3.09707
Slfn5	3.06097e-05	2.06452
Scimp	3.1224e-05	4.18568
Adam8	0.0483974	-0.630967
Jak2	3.14968e-05	1.8167
Sell	3.16747e-05	2.85234
Cd74	3.18665e-05	3.04376
Twsg1	3.23063e-05	1.14819
Tmem140	3.24822e-05	2.02022
Klf6	3.26572e-05	1.16589
Rnf115	3.44314e-05	0.82811
C77080	0.0481147	-1.2031
Ikzf2	3.50641e-05	2.80887
Dusp10	3.5338e-05	2.98313
Fastkd3	0.0478496	-0.628143
Abtb2	3.61737e-05	3.50966
Arid4a	3.67122e-05	1.10196
Xpot	0.0477941	-0.48991
Cd180	3.70938e-05	1.27842
Prr5l	3.73672e-05	2.43965
Noc4l	3.91025e-05	1.78007
Ifi214	3.94491e-05	4.05233
Tor3a	4.02614e-05	1.52889
Kif5c	4.03229e-05	1.8162
Rnf213	4.07877e-05	2.26991
Dab2	4.15874e-05	-0.742706
9930111J21Rik2	4.22426e-05	1.34258
Zfp945	4.32965e-05	1.5234
H2-T24	4.36869e-05	2.11558
Zw10	0.0474722	-0.539755
Fam107b	0.0474528	-0.787832
Ptpn6	4.53732e-05	1.15313
N4bp1	4.59217e-05	1.35303
Cyrib	4.6987e-05	0.919594
Cmpk2	4.75437e-05	3.20157
H2-DMa	4.82533e-05	3.10282
Golga3	4.93732e-05	1.4201
Phc2	5.17613e-05	1.02289
Pfkp	5.34655e-05	1.98775
Cndp2	5.3642e-05	0.716823
Stat2	5.38767e-05	1.88847
Gbp11	5.58435e-05	9.6643
Slc35g1	0.0467287	-0.807168
Slc30a7	5.62854e-05	0.602328
Tuba4a	0.0466362	-0.549054
Ifi208	5.66426e-05	4.01296
B2m	5.68713e-05	1.18431
Phf11d	5.80894e-05	2.69204
Psme2b	5.98094e-05	1.65753
Isg15	5.98657e-05	3.20025
Fbxl5	6.01444e-05	1.25079
Resf1	6.12133e-05	0.990829
Capn1	6.2113e-05	0.904971
Ccdc25	6.24339e-05	1.84903
Pik3ip1	6.25335e-05	2.80041
Fcgr3	6.29649e-05	1.17921
Crybg1	6.29755e-05	1.37348
Atp1b3	6.31655e-05	1.14002
Tbkbp1	6.37361e-05	1.06874
Psmb8	6.5116e-05	1.91606
Xaf1	6.52705e-05	1.98765
Tut7	6.5844e-05	0.762936
Eif2ak2	6.59255e-05	1.62727
Skil	6.6062e-05	1.30805
Ifi206	6.72215e-05	4.22607
Ccdc86	6.73387e-05	1.42952
Kat2b	6.75488e-05	0.936399
Adar	6.80537e-05	1.39064
Trex1	6.97263e-05	1.97247
Ch25h	7.0618e-05	5.38134
Smpd3	0.0465795	-2.77802
H2-Q4	7.12514e-05	2.27693
Ppa1	7.28403e-05	1.70703
Tecpr1	0.0464972	-0.873697
Aldh1b1	7.86298e-05	1.46275
Phf11b	8.00072e-05	3.05609
Cpeb1	0.0464946	-1.47443
Sfmbt1	0.0463362	-0.356189
Pdcd10	8.55089e-05	0.951605
Tmem128	8.65598e-05	0.786319
Casp7	8.87663e-05	1.2018
2900026A02Rik	0.0461894	-1.32376
Sdc4	9.02278e-05	1.24912
Rcn1	9.14665e-05	2.24534
Dhx58	9.18336e-05	1.94011
Dram1	9.25015e-05	2.10294
Lratd2	0.0461162	-0.770587
Ifi207	9.33013e-05	1.32621
AB124611	9.36908e-05	1.52877
Idnk	9.43165e-05	1.31227
Arid5b	9.73462e-05	1.71294
Tapbp	9.93563e-05	1.88995
Furin	9.94536e-05	1.3537
Junb	0.000100349	1.42396
Cog6	0.0457275	-0.473095
St3gal5	0.000101603	1.26529
Gsdmd	0.000103884	1.0104
Msrb2	0.0455951	-0.767416
Rsad2	0.000106927	3.38818
Ttc9c	0.000108929	1.03391
AA467197	0.000112736	3.65062
Depdc7	0.0455872	-1.21564
Sppl2a	0.000114328	1.0438
Slc27a4	0.0455104	-0.352405
Gbp8	0.000115084	5.74549
Cxcl11	0.000115149	7.2533
Exoc6	0.000116762	0.939867
Cdkn1a	0.000121267	1.63863
Tppp3	0.000121884	3.64784
Cept1	0.000124824	1.05382
Cd47	0.000128318	0.886447
Uchl3	0.045501	-1.06405
Mapk1ip1l	0.000136825	0.712159
Batf3	0.000136869	2.16994
Ppp6r3	0.000139248	0.663695
1700017B05Rik	0.0451941	-0.557105
Slc31a2	0.000141353	1.55769
Arf3	0.000142414	0.771424
Slc25a12	0.000142786	1.0515
Gpr141	0.000143078	2.04461
H2-T23	0.000144051	2.28943
Nemp2	0.0451625	-0.983449
Snx20	0.000146912	0.922443
Hk1	0.000148148	1.19552
Rbck1	0.000149657	0.826688
Polr1b	0.045131	-0.580392
Brd2	0.000152534	1.14039
Hdac10	0.0449399	-0.761162
Trim12a	0.000154641	1.36937
Fzd7	0.00015499	1.63178
Gng11	0.000162254	1.94438
Zc3hav1	0.000163038	0.908084
Eepd1	0.0446125	-0.843506
Irf5	0.000171011	1.12625
Cisd2	0.000171515	0.645494
Etnk1	0.000173444	1.17804
Rnf139	0.000173605	0.995541
Psma7	0.000173737	0.661399
Vrk2	0.000174216	1.4044
Tagap	0.000174664	2.91901
Erap1	0.000180403	1.15555
H2-Aa	0.000180805	2.88182
Sp100	0.000181274	1.38384
Ttc38	0.0445722	-0.600063
Il2rg	0.000182586	1.65713
Slc10a7	0.0444124	-0.418912
Oasl2	0.000183025	2.26591
Hck	0.000185266	1.21297
Oasl1	0.000187967	3.59732
Nrp1	0.044405	-0.336378
Nupr1	0.000188811	1.52689
Rrp1b	0.04432	-0.782384
Sgcb	0.000190377	1.22916
Tmem243	0.000191768	1.50687
Rnf31	0.000194714	1.46165
Cbx8	0.0442763	-1.41417
Csrnp1	0.000195432	2.4263
Ifitm1	0.000200986	3.64833
Acot1	0.0441935	-2.15812
Mpp1	0.000203146	0.21591
Atad1	0.000206855	0.844121
Gm12216	0.000208508	3.52646
Dync1i2	0.000208557	0.3024
Gfpt1	0.000208613	1.05374
Mgat4a	0.000209412	1.01905
Sertad1	0.00021126	1.04385
Mx1	0.00021139	3.83306
Rufy3	0.000211789	1.11737
Fbxo4	0.000211933	1.07549
Arl4a	0.000214468	1.89422
Acvrl1	0.000214799	1.25492
Atp13a1	0.000216013	1.09272
Sft2d1	0.0440317	-0.372838
H3f3a	0.0439826	-0.304312
Fcgr1	0.000222815	2.37202
Zc3h7a	0.000223394	0.99054
Btg1	0.000223963	1.32948
Cd86	0.00022477	2.94686
Lmo4	0.000225665	1.7666
Myo1b	0.0437426	-1.95806
Mxd1	0.000226676	1.89808
Ddx24	0.000228027	0.575198
Stx11	0.000229405	2.32735
Helz2	0.000229532	2.09943
Irf2	0.000233802	1.16789
Hacd4	0.0437062	-0.698519
Dnase1l3	0.000237975	7.11141
Arf4	0.000239083	0.973033
Psme2	0.000239473	1.68516
Fbxo6	0.000240382	0.901451
Ptcd2	0.00024343	0.796944
Wrn	0.0002467	0.852277
Tmem192	0.000249467	0.729065
Tmem119	0.0435032	-0.820469
Psme1	0.000253983	1.42822
Ctsl	0.0433139	-0.631396
St7	0.000256154	1.69063
Mindy3	0.000262963	1.11387
Tspo	0.000267769	1.07054
Cfap43	0.000268583	1.13577
Gpd2	0.000271912	1.56058
Dkc1	0.0432357	-0.357453
Stx2	0.000276215	1.25033
Ttc39b	0.000277268	1.51306
Cd38	0.00027903	3.28841
Fbxo7	0.000281135	0.666734
Neil2	0.0431804	-1.42835
Casp12	0.00029306	5.75253
Pou3f1	0.000293967	5.58051
Marchf5	0.000295314	1.58392
Phf11a	0.000297644	3.43192
Coro2a	0.000300432	0.981682
Pik3c3	0.0430299	-0.342116
Gja1	0.000303681	0.894456
Tceanc2	0.000308511	1.02338
Tnfaip2	0.000311702	1.42875
Whamm	0.000313141	1.23342
Ccl12	0.000315254	3.93363
Tnfrsf1b	0.000316234	-0.235857
Tpm4	0.000325831	0.182465
Tlk2	0.00032705	1.04492
Phlpp1	0.000328298	1.709
Gsap	0.000329462	1.62749
Slc36a1	0.0429273	-0.542291
Cggbp1	0.000332735	0.688344
Ppp1r15b	0.000336861	1.16746
Dcp2	0.000339873	0.991193
Il18	0.000340091	1.43882
Flt1	0.000340378	4.905
Jak3	0.000343959	1.21618
Vdr	0.000352023	3.26041
Nabp1	0.000361964	1.32723
Hnrnph2	0.000362764	0.850466
Ppargc1b	0.000363854	2.25819
Ptprc	0.000367441	0.845094
Cd300lf	0.000367464	1.76079
Mapkapk2	0.000368921	1.02926
Lgals8	0.000369395	0.724037
Tlr6	0.000373524	0.792118
Rrbp1	0.000393718	1.0409
Rap1gds1	0.000396884	0.548146
Paip2b	0.0427818	-0.830635
Mppe1	0.000400499	0.95887
Tlr12	0.000401466	7.51618
Il15	0.000401976	1.62189
Nufip1	0.000402973	0.749172
Rmnd1	0.0427448	-0.488974
Pkp4	0.000414179	0.744618
Gdi2	0.0426669	-0.285911
Fbxw17	0.000424717	1.26137
C3	0.000426928	2.98936
Mb21d2	0.000430696	4.33665
Tmem168	0.000433066	0.613443
Gbp10	0.000436298	7.92417
Psma5	0.000436645	0.987332
Slc15a3	0.000438959	1.32782
Irak2	0.000449468	1.19494
Sox4	0.042649	-1.8623
Pde8a	0.0423996	-0.460046
Kansl2	0.0418372	-0.384618
Stx3	0.000465985	0.951169
Slc23a2	0.000466228	1.52354
Hs6st1	0.0417807	-0.602614
Prdx5	0.000466835	1.3886
Mvp	0.000468099	0.785925
Hivep1	0.000474879	1.48078
Mfsd6	0.041645	-1.17055
Slc6a19	0.000476128	4.61825
Eif5a	0.000479755	0.395582
Sharpin	0.000482096	0.70521
Lpar1	0.00048427	3.22827
Axl	0.000484383	2.09316
Atl2	0.0415829	-0.427658
Ido1	0.00049425	5.16575
Armt1	0.0410604	-0.466074
Gm11992	0.000501555	3.7679
Apobec1	0.000506081	-0.395917
Clic4	0.000506286	1.37626
H2-DMb1	0.000513021	1.97013
Ifi35	0.000515565	1.52508
Sec24b	0.00051642	1.04638
Fcho2	0.000517565	0.78453
Scpep1	0.000518913	0.632439
Itpr1	0.000522495	1.96313
Eif4e3	0.000524933	0.818033
H2-Eb1	0.000527062	2.71841
Snap29	0.000527289	1.00046
Aftph	0.00052738	0.970142
Agfg1	0.000540889	0.866653
Gpr108	0.000548528	0.725478
Ifit1	0.000550048	3.33033
Gatm	0.000554284	1.29295
Dck	0.000569934	1.30185
Lama3	0.0410025	-2.21954
Slc31a1	0.000576216	1.26273
Arf5	0.000583114	0.747273
H2-Ab1	0.000584686	3.05121
Ugcg	0.000591177	1.27316
Mapk9	0.00059553	0.74928
Ltbr	0.000601252	0.573571
Khdc4	0.000602006	0.834095
Gfra1	0.000603881	1.33164
Slc4a8	0.000604525	3.93543
Itgb1	0.000610079	0.200686
Grina	0.000611416	1.02911
Sertad2	0.000612955	0.781361
Armc8	0.000613144	0.823158
Acot9	0.000615954	0.782173
Capza2	0.0006207	0.761747
Trim34a	0.000623916	1.0352
H2-T22	0.000624363	1.59581
H2-T9	0.00062609	1.59581
Casp8	0.00063166	0.730901
Rubcnl	0.000634944	1.76098
Sertad3	0.000635913	1.15525
Rfx5	0.000637841	0.985419
Psen1	0.000638807	0.697014
Pafah2	0.0409603	-0.437435
Carmil1	0.000641588	2.08319
Itgal	0.000645328	2.48725
Rapgef2	0.000645969	1.71352
Fas	0.000647353	2.09068
9930111J21Rik1	0.000649714	1.68918
Zfp952	0.000651453	0.768738
Isoc1	0.000652745	1.01667
Bnip3l	0.0407468	-0.583569
Atxn7l1	0.000663615	0.854318
Denr	0.000664953	1.19121
Tgfbrap1	0.0401993	-0.450402
Ctsh	0.000680805	1.64458
Gpr176	0.0401665	-1.29907
Crim1	0.000686972	1.77313
Rnf145	0.000687789	1.17955
Otulin	0.0400708	-0.604977
Mtus1	0.000694412	1.24438
Zfp800	0.000697633	1.63195
Slfn1	0.00069783	4.00753
Slc28a2	0.000700089	1.96581
Dusp18	0.0399187	-1.15146
H2-K1	0.000713354	1.24855
Taf4b	0.000726481	2.51593
Kif3b	0.000726695	0.728736
Sav1	0.000738321	0.819212
Tmem120b	0.0398509	-0.920595
Sik3	0.000742159	1.08739
Arfgef1	0.000746838	0.904227
Slc30a1	0.000747839	1.14875
Abi3	0.000753776	0.169964
Sdad1	0.000754552	1.04398
Ccdc88b	0.000755805	1.29076
Ublcp1	0.000772657	0.765188
Ssbp2	0.000789444	1.40267
Aff1	0.000794525	1.00535
Jdp2	0.000800247	2.15422
Nptx1	0.0395672	-3.21268
Itga1	0.000838293	2.3902
Fcgr2b	0.000850536	-0.037078
Treml2	0.000864156	1.75673
Slc25a15	0.0395098	-0.558093
Eea1	0.0394457	-0.355051
Bak1	0.000874115	0.894164
Fam168b	0.0393528	-0.303997
Alg2	0.0393412	-0.667201
Vim	0.000890654	0.858728
Tor1aip1	0.000891974	0.886801
Cst7	0.000893836	2.05575
Itga4	0.00089566	1.43399
Lhx2	0.000902513	4.6342
Hpse	0.00090509	1.30115
Gda	0.000910951	1.22326
Sh3bp2	0.000913308	0.716519
Phf6	0.00091508	1.10491
Arrdc4	0.000916075	1.12434
Pnpla8	0.0392989	-0.509849
Dr1	0.000923817	1.27246
Dgkh	0.000924089	1.58878
Brip1os	0.000933899	0.393707
Ercc6	0.0389439	-0.849146
Cited2	0.000941334	1.033
Pik3cd	0.000942118	1.18994
Ppp1r3b	0.0387962	-0.745827
Dcbld2	0.000964029	0.406041
Brdt	0.000975479	2.26032
Ppfia4	0.0385823	-0.701167
Ppm1k	0.000991717	1.26513
Gm16675	0.000992942	2.34815
Fbn1	0.00100059	4.99392
Rcc2	0.0384324	-0.293995
Rgl1	0.00100684	1.46059
Ptger2	0.00100817	-0.347131
Dync2i1	0.038322	-0.765178
Smcr8	0.00101894	0.70347
Eaf1	0.0380019	-0.481623
2410006H16Rik	0.037581	-0.450138
Myh10	0.00104174	3.04732
Chmp4b	0.00104599	0.91289
Pstpip2	0.00105057	2.3281
Rbl1	0.00105187	1.4386
Klhl12	0.0375765	-0.676556
Etfrf1	0.0374475	-0.389132
Entpd1	0.0010868	1.0438
Numbl	0.037404	-0.915293
Mthfd1	0.0373525	-0.661036
Jpt1	0.00110283	0.454933
4933404O12Rik	0.0372987	-0.952062
Nr1h2	0.00111864	0.659322
Gnl1	0.00113714	0.978692
Aida	0.00114362	1.10098
Arhgap45	0.0371808	-0.822592
H2-D1	0.00114853	0.924077
Tmem86a	0.00114916	-0.765387
Rps6ka2	0.0371157	-1.12432
Irf7	0.00115177	2.53008
Samd9l	0.00116097	1.39155
Pros1	0.00116328	0.94249
Cflar	0.00117905	1.37693
G530011O06Rik	0.00118445	1.86793
Hectd4	0.001187	1.65602
Extl3	0.00119277	0.849464
Enpp1	0.0370975	-1.04587
Alox5	0.037078	-1.67572
Trip10	0.00122265	0.989814
Asb13	0.00122697	1.55465
Sh2d1b1	0.00122877	-1.10486
Cd2ap	0.00122968	0.853549
Slc2a3	0.0370519	-1.26637
Anxa7	0.00124802	0.397886
Tent2	0.00125269	0.789717
Pcgf5	0.00125721	1.25737
Psma3	0.00126534	0.880225
Pomp	0.00126721	0.909528
Stim2	0.0012696	0.667694
Phactr1	0.00127661	2.46309
Pnp2	0.0012907	2.82532
Zbtb16	0.0367453	-2.2935
Mvb12b	0.0366806	-0.736201
Stard3nl	0.00129959	0.759805
Zmiz1	0.0364902	-0.575752
Eng	0.00130944	1.37033
Apool	0.00132009	0.740422
Abhd5	0.0364315	-0.504963
Wdr19	0.0361723	-0.618477
Hivep2	0.00134525	1.49608
Ly6a	0.00134528	5.02294
Ccdc71l	0.00135701	1.01351
Parp3	0.00135973	1.50602
C4b	0.00136003	4.45617
Aph1a	0.00136405	0.559459
Dnaja2	0.00136916	0.845221
Txn1	0.00137179	1.07392
Atp13a2	0.0361459	-0.478199
Snx2	0.00138747	0.338624
Rpa1	0.036068	-0.697364
Samsn1	0.0359616	-0.854755
Rnf34	0.00140356	1.00076
Crtap	0.0359189	-0.550218
Ccr5	0.00141426	2.20661
Rusc2	0.0358608	-0.549436
Cebpg	0.0356837	-0.224822
Mcm4	0.0356271	-0.698101
Plekhg3	0.0355207	-1.21101
Cd84	0.0355141	-0.892703
Plekhf2	0.00143895	0.999252
Gosr1	0.0014395	0.430501
H13	0.00144719	0.665777
Tspan5	0.0354844	-0.665898
Mrtfb	0.0354263	-0.571285
Mbtps1	0.0354202	-0.299702
Cep44	0.0353629	-0.80752
Cep170	0.00149224	0.724187
Spop	0.00151834	0.872804
Ube2l6	0.00153662	1.34253
Rmi2	0.00154132	2.69141
Med1	0.00154305	0.596891
Lactb	0.0353396	-0.473833
Eml4	0.00156119	1.13776
Lnpep	0.00156171	1.00112
Larp1	0.00156739	1.15778
Mllt3	0.00156781	1.2537
F13a1	0.0353029	-1.92428
Clec9a	0.00156985	5.98389
Rras	0.0353022	-0.404861
Lrrc14b	0.0352577	-0.85695
Notch1	0.00158336	1.2532
Stoml1	0.00158697	1.05724
Marchf1	0.00158823	1.62948
Ldlr	0.00158915	0.185379
Wdr81	0.0351564	-0.599074
Setdb1	0.0351544	-0.485806
Fam241a	0.00160427	1.49389
Elp3	0.0349794	-0.507064
Ak2	0.00161739	0.866049
Dstyk	0.0349241	-0.619557
Tnf	0.00162703	3.16006
Pgap2	0.00162848	0.809117
Lsm11	0.0348436	-0.387687
Ubash3b	0.0016345	1.06247
Rxra	0.0339922	-1.03328
Marcksl1	0.00164405	1.42952
Atg9b	0.0339038	-1.87163
Ptk2	0.00166787	-0.116239
Smc3	0.0338446	-0.560386
C1rl	0.00167019	2.06784
Il12rb2	0.00168597	2.23129
Ints9	0.00168857	0.648981
Ccdc125	0.0338373	-1.08766
Samd15	0.00172362	2.33572
Gsr	0.0336017	-0.37068
Ormdl1	0.0335787	-0.467278
Foxp4	0.00176314	1.4535
I830077J02Rik	0.00176509	2.065
Trim26	0.00177614	0.751859
Ankib1	0.00177731	0.849821
Plod3	0.00177751	1.14049
Ankrd10	0.0335337	-0.536561
Agtrap	0.00178877	0.94743
Xpo6	0.0017894	0.658377
Dpf2	0.00180063	0.462457
Pparg	0.033449	-0.965664
Ifi44	0.0018012	4.24234
Tor1aip2	0.00180165	1.09971
Rtp4	0.00181437	1.96255
Kif21b	0.0333959	-0.76395
Oas3	0.00181988	2.2369
Ifit3	0.00183405	3.06739
Wdr37	0.00183554	0.804131
Gvin-ps4	0.00183735	3.95487
Tuba1a	0.00184889	-0.380818
Htt	0.00185126	1.22942
Angptl4	0.0331615	-2.94151
Ate1	0.0328052	-0.425041
Adipor1	0.0327513	-0.455404
Secisbp2l	0.00189418	0.840441
Trps1	0.0018942	1.08422
Esr1	0.00189699	1.22219
D5Ertd579e	0.001899	0.498063
Speg	0.0325319	-0.53309
Birc3	0.00190002	1.46197
Lrrc20	0.0324304	-1.07191
Procr	0.0019085	2.12258
Vamp3	0.00191087	-0.00932111
Chd1	0.0019284	0.697349
Abtb1	0.0323345	-0.972393
Maf	0.00194523	-0.0780602
Gch1	0.00194916	0.852891
Insl6	0.00196486	1.36514
Mical2	0.0321977	-0.620128
Cyria	0.00198904	1.04911
Wipi1	0.0320692	-0.622373
Tesk2	0.0320681	-1.19746
Plin2	0.0320327	-0.675028
Sema4a	0.00201522	1.39028
Hk2	0.00202653	1.43208
Birc2	0.00202841	1.08345
Hexim1	0.031973	-0.567907
B3gnt8	0.031665	-1.08532
Ccr1	0.00205526	1.40504
Evl	0.00205545	1.08048
Nras	0.00207509	0.367059
Oas1a	0.00208229	1.16973
Rab20	0.00208396	1.42445
Nfkbib	0.00209124	1.33362
Pam	0.0316382	-0.836577
Mmp25	0.00210749	3.97095
Stn1	0.0315689	-0.588331
Slc39a1	0.00212384	0.534833
Ddx60	0.00215638	1.58763
Napg	0.00216106	0.671215
4930453N24Rik	0.00216574	0.656862
Itgb7	0.00217853	1.30432
Dcun1d1	0.00217905	0.741087
Slc39a8	0.0313128	-0.771534
Lta4h	0.0312858	-0.377111
Inka1	0.0312395	-0.813472
Smg7	0.00226028	0.826972
Rgmb	0.0022933	0.949299
Usp42	0.00229662	0.881284
H2-Q5	0.00232758	2.59105
Sla	0.0308939	-0.976418
Mapk13	0.00234356	3.54341
Acsl1	0.00236652	2.2962
Cmpk1	0.00237844	0.734591
Cebpb	0.0023892	1.15085
Cbr2	0.00239651	-2.43928
Sestd1	0.0308792	-0.27562
Rtcb	0.00239941	0.437726
Slfn9	0.00241989	1.62133
Pdk3	0.00244543	1.30389
Zfp160	0.00246032	0.699264
Lonrf3	0.0308735	-0.856625
Trmt1l	0.00247635	0.666565
Plcg1	0.0308611	-0.889819
Wdr77	0.0308417	-0.318235
Tox2	0.0305659	-3.10717
Nsd3	0.00252864	0.763528
Aldh9a1	0.0305234	-0.909627
2004-08-01	0.0305124	-0.741519
Ak4	0.00257716	2.76708
Ccnd2	0.00258506	3.3709
Hnrnpl	0.0304381	-0.313275
Tmem104	0.0303042	-0.587057
Ptpn22	0.0301045	-1.09292
Aagab	0.00263784	-0.125966
Ripk3	0.00267032	0.992184
Grpel2	0.0298101	-0.386309
Snx24	0.0298081	-0.606822
Zbtb20	0.0297571	-0.441589
Zfp12	0.0296711	-0.565612
Sod2	0.00272861	1.86763
Ddhd2	0.0295285	-0.388674
Ywhae	0.00274454	0.231928
Lrp10	0.00274634	0.602014
Tiparp	0.00274813	0.786397
Flt4	0.00274904	4.64509
Rab3ip	0.00275652	1.48164
Bcl9	0.00275889	1.52449
Npc1	0.0294964	-0.591453
Aif1	0.00276908	1.61913
Psma4	0.00277047	0.850963
F830208F22Rik	0.00277539	2.35423
Spats2	0.0293589	-0.934445
Irf4	0.0292333	-1.15293
Fndc3a	0.00279018	0.927884
Gpn3	0.0290183	-0.611979
Slc6a8	0.0288014	-0.510718
Mavs	0.028727	-0.54949
Dars	0.0285728	-0.283303
Galc	0.0284316	-0.809096
Slc5a6	0.0284143	-0.550298
Gars	0.00291872	0.554321
Cmtm4	0.0282657	-0.553657
Slc17a5	0.0281642	-0.634764
Npl	0.0280974	-1.29696
Dhcr7	0.0280114	-1.02757
Usp7	0.00295092	0.702994
Smpd2	0.0279427	-0.744035
Rabgef1	0.00296085	0.565186
Bbx	0.00296297	0.657666
Plek	0.00296442	0.910158
Mx2	0.00298419	2.40062
Cmtr1	0.00301672	1.00871
Gm9920	0.0278945	-2.69724
Abcg1	0.0030607	1.3453
Tyk2	0.00306682	0.858775
Map3k8	0.0030691	0.900151
Sec24d	0.0276946	-0.371049
Rasa4	0.00307799	1.15709
Cep350	0.00308154	0.860173
Aim2	0.00308224	0.845982
Aebp2	0.00308565	0.82715
Mosmo	0.00310681	0.802598
Clec2d	0.00312605	1.1016
Fbrs	0.00313613	1.06599
Cytip	0.0031695	-0.147185
Pfkfb4	0.0275431	-0.483945
Armcx6	0.00318251	2.52168
Xylt2	0.0274856	-1.30852
Mab21l3	0.00321512	4.55282
Susd6	0.00321675	0.890616
Pkdcc	0.00322616	1.27733
Arl5a	0.00326389	0.674032
Map4	0.00327065	0.928737
Il18rap	0.0032777	2.89636
Usp18	0.00329333	2.6019
Dmac2	0.00329588	-0.230211
Steap3	0.0274042	-1.05249
Lrp11	0.00330364	0.536556
Rnf24	0.00332791	1.20204
Spred1	0.00334075	0.705915
Cish	0.00334812	3.4132
Tcea1	0.00338222	0.698002
Tcf7l2	0.00340904	1.69592
Nipa2	0.00341806	0.607131
Wdr62	0.00343788	0.936602
Stk11ip	0.0273664	-0.477458
Dok2	0.00348003	0.60324
Syf2	0.00350286	0.597327
Cat	0.0273111	-1.0583
Cgnl1	0.0271972	-1.53367
Knop1	0.0271411	-0.461333
5730409E04Rik	0.027077	-0.618003
Cdan1	0.0268894	-0.641259
Mcur1	0.00353373	0.764663
Prune1	0.0267369	-0.649229
Fam174a	0.00354199	0.837256
Ikzf1	0.00354247	1.19058
Enc1	0.00354877	1.75085
Lrrc4	0.00355074	3.42905
Cdyl2	0.00356218	1.346
Ccz1	0.00356538	0.660133
Gins3	0.0267233	-0.760025
Slc2a1	0.00359606	1.1275
Slk	0.026703	-0.217499
Arap2	0.00364404	-0.424276
Abl2	0.00366816	0.870564
Vdac2	0.00367973	0.489067
Actn1	0.0266948	-0.556659
Pde8b	0.0266675	-0.492286
Tent5a	0.00369222	0.81059
Gtpbp2	0.0036976	1.15382
9930012K11Rik	0.0266285	-1.23377
Slc12a9	0.00371317	1.12283
Smpdl3b	0.00372556	1.71365
Asrgl1	0.0260575	-0.901772
Mgat5	0.0259753	-0.860044
Vezt	0.00378723	0.670268
Ms4a4c	0.00379069	2.82046
Cep78	0.025875	-1.01557
Rbms1	0.00381272	0.546774
Kitl	0.00382151	1.27406
Rab1a	0.00382206	0.199749
Cdk2ap2	0.00382967	-0.14213
Tmem250-ps	0.0257674	-0.487644
Trim28	0.0257139	-0.354951
Stk19	0.00388557	0.727994
Aoah	0.00388681	1.05437
Csrp1	0.00390777	1.10793
Ubr4	0.00391646	1.15807
Ifit3b	0.00393439	2.22096
Fam214a	0.0256138	-2.10184
Cdk17	0.0255563	-0.418088
Sh3bgrl	0.00396995	-0.0603413
Cdc42ep2	0.00398827	2.53838
Qk	0.0255511	-0.40909
Mapre1	0.00401534	0.00605495
Klhl6	0.00402889	0.904036
Adamtsl4	0.0040351	2.08217
Trim11	0.00403689	0.750076
Farsa	0.00404108	0.822815
Rmi1	0.0255136	-0.421958
Phf11c	0.00408931	1.91284
Vasp	0.00409437	1.04087
Htatip2	0.0250614	-0.370415
Psmf1	0.00410869	0.486108
Snx29	0.0250204	-1.33448
Mdm2	0.00413093	0.978491
Picalm	0.00413444	0.644548
Kcnab2	0.0250049	-0.666223
Abca1	0.0248079	-1.25499
Hdc	0.00416121	3.18348
Fmnl2	0.00418402	1.46681
Oip5os1	0.0247085	-0.423771
Chst12	0.0247072	-0.913792
Abcc3	0.0247028	-0.773213
Cxcl16	0.00422113	1.51442
Gpr18	0.00422149	3.611
Ric1	0.00423847	1.22292
Hmbox1	0.00425439	0.812728
Stxbp1	0.00425916	1.43117
Ccr3	0.0246816	-2.31045
P4ha1	0.00430325	0.809124
Wdr1	0.00432497	0.11754
Itpripl2	0.00432707	0.720244
Iqsec2	0.00433271	0.801861
Nlrp3	0.00433456	1.56356
H2aw	0.0043718	1.15881
Pla2g15	0.00440596	0.20807
Sorbs3	0.0246535	-1.86721
Id3	0.00444108	0.347558
Ptpn21	0.0246278	-0.657711
Pcp4l1	0.0245917	-1.85434
Cnrip1	0.0245688	-1.45711
Sbno2	0.00451119	1.19741
Unc50	0.00453876	0.585772
Stab1	0.0245009	-1.03724
Rgs1	0.0045551	1.79967
Anxa3	0.00455599	-0.270376
Serpinb1a	0.00456863	0.655678
Rassf3	0.0242357	-0.847868
Tma16	0.00458201	1.76864
Peli2	0.0241672	-1.02168
Arpc2	0.0046086	0.300157
Gm6498	0.0241457	-1.02168
Oxct1	0.00467385	0.603326
Dnaaf3	0.00469062	1.76758
Zcchc2	0.00471344	0.832988
Dst	0.00472031	1.43004
Rab11fip5	0.0240381	-0.949695
Adcy7	0.023991	-0.726137
Ppp2r5a	0.00474431	0.484207
Pkm	0.00474779	0.532667
Arrdc3	0.0238425	-1.16592
Pde3b	0.0237635	-1.13892
Rbpj	0.00477853	-0.550398
A630001G21Rik	0.004779	0.89282
Cables1	0.0236105	-1.73357
Sqle	0.0235384	-1.46312
Ifit1bl1	0.00484104	3.05443
Slc26a2	0.00488063	0.878832
Lrrk2	0.00488129	0.993896
Ddx4	0.00489032	3.66533
C1s1	0.00490771	5.18907
Eif1a	0.00492885	0.859518
Hbp1	0.0234847	-0.325068
Bin2	0.0049416	-0.643038
Gprc5b	0.0232603	-1.47145
Vegfa	0.00498238	0.45496
Mfhas1	0.023058	-0.613815
Rasgef1a	0.00500298	-0.703884
9530082P21Rik	0.00501589	1.20159
Wdr5	0.0230394	-0.448152
Mcee	0.0230159	-0.528075
Hic2	0.0228383	-0.722837
Lipg	0.00505252	5.18746
Mcm6	0.0228248	-0.773271
Magohb	0.00509431	1.29121
Mexis	0.0227811	-2.12202
Kcne3	0.0227648	-2.20403
BC147527	0.00513887	2.93423
Tifab	0.00514052	1.20992
Lck	0.00516702	2.82206
Pik3ap1	0.00518149	0.817265
Agap1	0.0227346	-1.32085
Sh3bp4	0.00523943	1.61558
Mlec	0.0226156	-0.460091
Nat9	0.0226023	-0.257929
Mtmr14	0.00528788	1.15859
Dennd1a	0.0052936	1.10203
Rhoj	0.00531802	-1.61197
Azin1	0.0222499	-0.510208
Clec4a3	0.00533798	-0.384494
Ranbp1	0.00534958	0.29301
Plekha2	0.00538096	0.600851
Pgm1	0.00538426	0.67202
Hspa8	0.00539147	0.701987
Bcl3	0.00541907	1.66611
P2ry13	0.00542067	1.40219
Megf9	0.0218707	-1.27602
Map3k20	0.0218414	-1.01965
Lrrc42	0.0054819	0.477547
Dock5	0.0215488	-0.960929
Tmem126b	0.0213527	-0.39507
Noa1	0.0213459	-0.487761
Nfkb1	0.00553847	1.09853
Fam72a	0.005568	1.48625
Atxn7	0.00560797	0.59999
Aco1	0.0213309	-0.486041
Galnt7	0.00563684	0.929188
Hsdl2	0.00563875	0.674205
Slc25a25	0.00567212	1.14365
Mamdc2	0.0212971	-2.96903
Klf8	0.00571836	1.44894
Impact	0.0212738	-0.485817
Zfp362	0.0212357	-0.915243
Alpk1	0.00581361	0.786996
Tnfrsf11a	0.0212229	-0.424267
Rbm43	0.00581633	0.81833
Ccny	0.0209554	-0.374371
Cd9	0.0208648	-0.898496
Mvd	0.0207611	-1.29764
Hspa2	0.0058432	1.15579
Klra2	0.00586248	2.40812
Fbxo31	0.020675	-1.03089
Zmym1	0.0206098	-0.588058
Slc33a1	0.0058918	0.998039
Serpinb1b	0.0059113	1.94053
Cds1	0.00591832	0.525265
Exoc3l4	0.00592021	1.90921
Adap2	0.0059239	0.981358
Bhlhe40	0.0204689	-0.489301
Scamp5	0.0204418	-0.957754
Mul1	0.00599314	0.623723
Sbf2	0.0204109	-0.498452
BC051226	0.00599941	1.18775
Ranbp2	0.00603966	0.957703
Snx27	0.0201336	-0.638882
Anxa1	0.0200887	-0.946896
Kif13b	0.0200201	-0.728323
Zfand2a	0.0199976	-0.56681
Slc48a1	0.0198715	-0.327333
Homer1	0.0062082	1.11495
Adgre5	0.00621616	-0.779448
Hnrnpll	0.0198589	-0.382087
Mcub	0.00623431	0.599788
Snx6	0.00625518	0.550133
Snd1	0.00626344	0.754608
Trp53inp1	0.00626674	-0.636257
Mrpl13	0.00628941	0.598176
Traf3ip3	0.0062911	-0.658989
Man2a1	0.00630653	0.77783
Shtn1	0.00633547	0.24214
Zhx3	0.0198251	-0.702045
Plekhg1	0.00635973	0.826023
Tmcc3	0.00636286	1.65779
Fam234b	0.0198058	-1.32991
Plac8	0.00639797	3.9428
Adcy3	0.0196207	-1.45859
Kpna3	0.00647997	1.13639
Suv39h1	0.00648412	0.703169
Map2k1	0.00649397	0.521733
Cab39	0.0194921	-0.338545
Dusp28	0.0065388	1.69173
Gm5150	0.0193579	-0.735561
C030034L19Rik	0.0190983	-2.51954
Nrp2	0.00658069	0.901858
Map3k1	0.0065813	-0.398766
Ly86	0.00659093	1.31129
Clint1	0.00659656	0.550991
Psmb2	0.0065969	0.560872
Ehd1	0.0066058	1.21975
Gng12	0.00662525	0.445135
Gpr137b	0.0187793	-0.717007
Scarf1	0.0066398	1.03509
Lgals3bp	0.00665677	0.922194
Bmp2k	0.00665917	0.345144
Tank	0.00668869	0.819736
Cln8	0.0187714	-0.488879
Ube2d3	0.00669481	0.467405
Minpp1	0.00669961	0.83269
Bzw2	0.00671264	0.580077
Ap1s2	0.0187538	-0.578498
Spsb4	0.0187362	-1.98085
Tarsl2	0.0187259	-1.03592
Hprt	0.00675846	0.773854
Tmem71	0.0186099	-0.485167
Qser1	0.0185887	-0.466051
Pqlc3	0.0185097	-0.462783
Crlf2	0.00680651	0.918021
Acad12	0.0184508	-0.753168
H2az2	0.0183249	-0.90986
Mknk2	0.0183248	-0.8522
Trim47	0.0181559	-1.00498
Macroh2a1	0.00690182	0.561131
App	0.00693941	0.408527
Baiap2	0.0181474	-0.855806
Setdb2	0.00697127	1.46275
Ythdc1	0.00702363	0.443169
Atp6v1c1	0.018144	-0.58762
Vma21	0.00703584	-0.108486
Amz1	0.0180542	-0.735829
Soat2	0.00704524	2.28277
Mafb	0.00706963	-0.633984
Top3a	0.00711584	0.773356
C1qb	0.00712032	0.933842
Phyh	0.00715964	0.692657
Stx4a	0.0071649	0.38195
Klc4	0.0179253	-0.932222
Gpcpd1	0.0179251	-0.829356
Dedd	0.00731888	0.545503
Rgcc	0.00732953	2.55838
Ada	0.00744905	1.14121
Slc30a4	0.00745498	0.788615
Mkrn1	0.00745697	0.506153
Hyal2	0.0178811	-0.839129
Tmem68	0.00752709	0.581493
Ivns1abp	0.017771	-0.688142
Stx7	0.00756321	0.63417
Spsb2	0.0176778	-0.55399
Flrt2	0.00759037	1.02456
Kat6b	0.0175276	-0.682131
Dbp	0.0175195	-1.65678
Endod1	0.00766384	0.838699
Prkacb	0.0175193	-0.74177
Dusp9	0.017518	-1.78633
Lrrc8d	0.00773929	-0.38263
Slc38a1	0.0174871	-0.569863
Bri3bp	0.0174414	-0.656778
Bcl2a1d	0.00778518	2.26909
Slc25a22	0.00784166	1.51298
Akr1b8	0.0174316	-1.0771
Usp15	0.0078809	0.514743
Leprotl1	0.00788508	0.45077
Lamp2	0.00798133	0.376353
Xpc	0.0174221	-0.53976
Ccno	0.00802741	3.26747
Mfap3l	0.0173016	-1.36639
Eif4b	0.00805459	-0.131776
Fnbp4	0.00810235	0.675521
Kcmf1	0.00810821	0.321722
Ankrd24	0.017073	-0.822546
Rp2	0.0081896	0.688936
Btbd6	0.0168909	-0.832135
Cyp4f16	0.00820084	0.0715692
C1qc	0.00821475	0.915723
Bloc1s6	0.00821687	0.472926
Lair1	0.00822079	0.945283
Klhl42	0.0168505	-0.765142
Klhl21	0.0168139	-1.33527
Rhov	0.00831239	-0.363669
Rdh10	0.0168014	-1.0339
Dse	0.00834219	0.634683
Atg4c	0.0167495	-0.528845
Kif3a	0.0166741	-1.09243
Slc25a36	0.0166532	-0.564913
Ppme1	0.00844074	0.756981
Gpd1l	0.0165823	-0.637476
Gxylt1	0.0165255	-0.410842
Tmed8	0.00853511	0.965053
Cnot6l	0.0164778	-0.499725
E2f1	0.0164626	-0.973435
Cacybp	0.00865161	0.648943
Stat5b	0.00867403	0.643953
Metrnl	0.016446	-0.66303
Arf6	0.00870304	0.721244
Mgat1	0.00871623	0.785188
Zfp513	0.00872469	0.7955
Sirt7	0.0163985	-0.132665
Stradb	0.0163456	-0.651535
Stau1	0.00876989	0.711679
Sh3gl1	0.016269	-0.698813
Psme4	0.0088065	0.517026
Riok3	0.00881186	0.558123
Nup93	0.00884011	0.633509
Ddx58	0.00884505	1.16414
Fance	0.0162368	-0.718437
Cnot4	0.00885605	0.527133
Elavl1	0.0088695	0.211449
Ubald2	0.00891283	0.552624
Cybc1	0.00897058	0.600395
Trim24	0.0161314	-0.602972
Cab39l	0.00904435	0.189778
Chrnb2	0.00918903	0.962416
Tmc8	0.0160043	-1.11716
Mpzl1	0.0160001	-2.00705
Rasgrp1	0.00931994	4.49789
Lipe	0.00933917	0.855794
Ube2v1	0.00936673	0.514149
Tmem178	0.00941804	2.2129
Chmp2b	0.00945644	0.334348
Gm4631	0.0159493	-0.850362
Gm14430	0.0159088	-0.850362
Ift46	0.0158831	-0.649815
Hyi	0.0158369	-0.484783
Igsf11	0.00955207	2.15372
Edn1	0.00956455	4.38633
Ppp6r1	0.00957262	0.691883
Kifc3	0.0157908	-1.11129
Vta1	0.00962529	0.608639
Arcn1	0.00965018	0.169543
Tfeb	0.00970872	-0.011417
Pdss1	0.00973014	1.07783
Actb	0.00973261	0.426857
Plpbp	0.0157771	-0.257342
Tmem120a	0.0157747	-0.724943
Seh1l	0.00980913	0.711942
Chpf2	0.0157625	-0.171553
Arhgef4	0.0157314	-2.21745
Snx33	0.0156958	-0.461967
Ppp2r1a	0.00994359	0.22317
Pi4ka	0.00995228	0.745422
Dvl2	0.0156883	-0.525836
Marcks	0.0100186	0.458134
Unc13d	0.0100206	0.610031
Cfb	0.0100229	4.16545
Msn	0.0100709	0.484675
Gas2l3	0.0155367	-0.657931
Traf2	0.0101195	0.864584
Aopep	0.015525	-0.472627
3110082I17Rik	0.0154881	-0.499018
Sesn3	0.010237	1.51274
Prpf31	0.010238	0.561156
Igf1	0.0154755	-1.23247
Fut4	0.0102703	1.0086
Mycbp2	0.0103142	0.681917
Mtrr	0.015432	-0.7157
Serinc5	0.0153618	-0.897115
Pdp1	0.0153568	-0.537619
B3gnt5	0.0103585	1.86719
Hipk1	0.0104164	0.273234
Cybb	0.01042	1.11445
Elovl5	0.0153228	-0.768044
Spg20	0.0152151	-0.622313
Prkar2a	0.0151035	-0.597711
AI837181	0.0104904	0.753588
Cdca4	0.0105014	0.421696
Adrb2	0.015101	-1.7959
Hnmt	0.0149454	-1.4176
Sbk1	0.0147687	-1.67502
Rars	0.0105605	0.699044
Tax1bp1	0.0105734	0.480173
Avl9	0.0105903	0.468986
Nr2f6	0.0147452	-0.810444
Rab3gap2	0.0147253	-0.585464
Crlf3	0.0106576	0.551818
Kcnab1	0.0106608	2.02567
Mctp1	0.014649	-1.46506
Ptpre	0.0106853	-0.724535
Gadd45a	0.0145776	-1.31561
1700066M21Rik	0.0145475	-0.75481
Cd2bp2	0.0107248	0.404247
Gtf3c4	0.0145183	-0.24958
Psmd8	0.010833	0.12102
Rock1	0.0108425	0.563763
Hmox1	0.0145147	-1.2075
Samd8	0.0145095	-0.596194
Dnhd1	0.0108907	1.34499
Cmah	0.0145085	-2.89124
Rev3l	0.0144899	-0.731521
Rchy1	0.0109486	-0.122014
Glipr2	0.0109671	1.7487
Tmco4	0.0110611	1.09163
Tnfrsf22	0.0143586	-1.22878
Cd33	0.0141385	-1.08435
Pip4p1	0.0111172	0.199048
Abl1	0.0140469	-0.562367
Pxmp4	0.0138617	-0.583208
Atp6v0c	0.0111706	0.488181
Plekhn1	0.0111884	1.55282
Fblim1	0.0112246	-0.402266
Hscb	0.0138357	-0.650214
Srxn1	0.0138308	-0.772946
Pank1	0.0138197	-1.17194
Atg16l1	0.011342	0.662154
Tnik	0.0114452	4.2724
Zfp422	0.0138058	-0.669274
Ssbp3	0.0137425	-1.00385
Atp2b1	0.013741	-0.623463
Ptp4a2	0.0115891	0.518328
Aatk	0.0136372	-0.973643
Chd7	0.0116475	1.22037
Washc2	0.0136053	-0.512505
Hdac5	0.0136043	-0.875232
Pgap1	0.0117677	0.212136
Abhd13	0.0117754	0.465373
Cd300ld	0.0135975	-1.12332
Esrra	0.0118288	0.640897
Thbs1	0.0118766	1.38027
Atp6v0a2	0.0118799	0.653804
Dcaf8	0.0134392	-0.240202
Rab5c	0.0119483	0.54739
Smad3	0.0134149	-1.51784
Pag1	0.0119699	-0.399158
Xcr1	0.0119939	4.21201
Rttn	0.0134055	-0.952001
Mcmbp	0.0120405	0.669823
Ocstamp	0.0121186	5.34644
Wdr91	0.013351	-0.690207
Ets1	0.0132723	-1.46776
Cdc42ep3	0.0131881	-0.763692
M6pr	0.0121541	0.51671
Pdlim2	0.0122052	-0.269251
Dnajb1	0.0122336	0.241902
Psat1	0.0122496	1.11626
Trib3	0.0122621	1.42375
Akap9	0.0122855	0.785925
Cd83	0.0122949	1.7747
Kif16b	0.0131109	-0.545317
Galnt12	0.0130244	-1.48712
Serac1	0.0128864	-0.856481
1700025G04Rik	0.0128422	-1.33007
Cpeb4	0.0126158	0.447022
Pex11a	0.012627	0.950124
Sh2b2	0.0128323	-0.411492
Osbpl2	0.0127813	-0.694231
H6pd	0.0127844	-0.34577
Gpbp1	0.012796	0.459827
Rab7b	0.0128103	0.0749036
Prpsap2	0.0127574	-0.527385
Prxl2b	0.0125994	-1.03326
Cercam	0.0124352	-0.871904
Cpne3	0.0128932	0.434873
Limd2	0.0129599	0.740315
Sgpp1	0.0129768	-0.267386
Tlr1	0.0129769	0.789547
Agl	0.0124108	-0.642928
Chrm3	0.0130635	4.45682
Usp48	0.0123089	-0.50739
Card11	0.0131349	0.534191
Ccl9	0.0121478	-1.24824
Clcn1	0.0132306	2.97931
Tk2	0.0121474	-0.515272
Ppp3cb	0.0133243	0.0601367
Crot	0.0121337	-0.765991
B4galt3	0.0133643	1.20605
Slc16a6	0.0120236	-0.381764
Coro1c	0.0119599	-0.520463
Hagh	0.0119226	-0.667271
Csf3r	0.0134539	1.20074
Mrpl39	0.0134742	0.758264
Fam102b	0.0135039	1.57972
Mapk14	0.0118243	-0.561856
Tut4	0.0117049	-0.561557
Kctd7	0.0116511	-0.863404
Trim56	0.0136168	0.819449
Tbc1d24	0.0116085	-0.596939
Socs7	0.0136694	0.943641
Dennd1b	0.0136744	0.839279
Coq2	0.0136916	0.821591
Acap3	0.0115846	-0.656554
Cldn34c1	0.0115577	-1.36065
Atg14	0.0114962	-0.465712
Dgkz	0.0113232	-0.649663
Hus1	0.0138262	0.820506
Camk2a	0.0112891	-2.52241
Ncoa4	0.0112491	-0.807011
Abi2	0.0111688	-0.674193
Cass4	0.0138769	-0.56005
Slc7a2	0.0139322	2.08447
Flot2	0.0140438	0.655793
Nat8l	0.0111476	-2.50462
Cap1	0.0140946	0.21746
Fdft1	0.0141035	-0.894787
Vash2	0.0141319	-2.43601
Gm38425	0.0111053	-1.59782
Plekho2	0.0141731	0.49649
Erp29	0.0141822	-0.112371
Rps6ka3	0.0142443	0.117397
Csf2rb	0.0142569	1.21676
Uvrag	0.0142888	0.164379
Csnk1d	0.0143002	0.437581
Zc2hc1a	0.014307	0.641672
Gab3	0.0110772	-1.59782
Ms4a6d	0.0143695	0.595728
Fis1	0.0144712	0.338423
Foxred2	0.0109203	-1.1882
Tcp11l2	0.0109039	-2.07607
Slc43a2	0.0108895	-1.02519
Cd163	0.0108732	-2.53883
Med22	0.0107674	-0.470456
Hebp1	0.0107179	-0.939873
H2-M3	0.0145619	0.869902
Epn2	0.0107071	-2.10218
Gtpbp1	0.0146202	0.595768
Vav1	0.0146347	0.576421
Hsd3b7	0.0146432	0.726511
Dnmt3aos	0.0106719	-2.20891
Met	0.0146958	2.33977
Bcas2	0.0106276	-0.35112
Rnf149	0.0106238	-0.188749
Tmco6	0.0105458	-1.05956
Tiam1	0.0147782	0.683863
Adam19	0.0148428	-0.21005
Trappc14	0.0148791	0.815549
Ubxn7	0.0105402	-0.49714
Rab27a	0.0149455	0.149744
Mbd2	0.0150342	0.495729
Cysltr2	0.0150594	2.46712
Tent4a	0.0150977	1.04781
Plxnd1	0.0105036	-0.969845
Kras	0.0104858	-0.65796
Tcf3	0.0151058	-0.134463
Zdhhc5	0.0151121	0.545336
Maco1	0.0104418	-0.564477
Kcnh7	0.0152203	2.6224
Cnnm2	0.0104206	-1.69719
9530068E07Rik	0.0153495	0.416689
Dusp6	0.0103512	-1.62009
Tmem38b	0.0103458	-1.03647
Smim4	0.0103364	-0.431762
H1f2	0.0102503	-1.02219
Mbp	0.0102341	-0.788819
Fpgs	0.0102058	-0.491769
E2f6	0.0101176	-0.737615
Pola2	0.0155804	0.80759
Srgn	0.0155896	0.821133
Hmgcs1	0.00996895	-0.89034
Stard9	0.0099246	-1.03191
Adssl1	0.00985272	-0.998197
Ets2	0.0157424	-0.293635
Rnd3	0.0157448	0.841905
Tbc1d16	0.00982205	-1.29454
Fgd3	0.00976648	-1.39948
Prmt7	0.00974115	-0.770927
Cd48	0.00957404	-0.709791
Dlg3	0.00952244	-0.743331
Ubd	0.0158726	7.98668
Ly6c2	0.015873	2.26599
Zfp36	0.0158831	1.51378
Ap2a2	0.0094799	-0.621376
Iars2	0.00947714	-0.330994
Crbn	0.0159214	0.399294
Prrg4	0.0159449	2.52
Rnasel	0.00947659	-0.911991
Rapgef6	0.015953	0.892582
Snw1	0.015974	0.47573
Slc16a7	0.00921804	-0.620177
Elk3	0.00921069	-0.541593
Cped1	0.0160403	-0.55136
Ep400	0.0161262	0.936971
Tnni3	0.0161293	2.20876
Txnrd3	0.00903	-1.14706
Prmt3	0.00885272	-0.764196
Sesn2	0.0162466	-0.211559
Sgsh	0.00879657	-1.67729
Emc8	0.00876708	-0.457044
Niban2	0.00874336	-0.542308
Tlr13	0.0086982	-0.808352
Keap1	0.0164537	0.649897
Kcnk6	0.00861014	-0.711965
H2-Q7	0.0164678	2.56307
Pdcl	0.00855827	-0.398998
H2-Q9	0.0165013	2.56307
Msantd3	0.0165096	1.2529
Idh2	0.00852098	-0.77606
Chst11	0.01653	-1.25585
Bbs7	0.00848077	-0.683985
Mthfsl	0.0166037	0.524895
Serpinb6b	0.0166054	1.53052
Nlrc3	0.00843266	-1.26247
Srgap2	0.0166692	0.813811
Socs6	0.00836695	-0.672315
Plxna2	0.00834262	-1.35442
Usp47	0.0167793	0.445274
Pdcd1lg2	0.0167933	3.03847
Armcx3	0.0167943	0.310723
Tmem135	0.00832146	-0.706458
Dipk2a	0.00830829	-0.954179
Rassf8	0.00829911	-0.981076
Gnb1	0.0168675	0.161374
Sptlc2	0.0168788	0.364666
Hs1bp3	0.00819394	-0.51719
Nbeal2	0.0169779	-0.63818
Lix1l	0.0170618	-0.550875
Irak3	0.00813498	-0.395964
Crtc2	0.0170901	0.498683
Golph3	0.0170985	0.0191841
Ece1	0.0171626	1.11746
Uqcrfs1	0.0171721	0.415606
Ppp1r15a	0.0172708	0.553656
Cnih4	0.0172873	0.540986
Bach1	0.017298	0.740955
Por	0.00802751	-0.96927
Zmynd8	0.0173415	0.0693009
Cdk5r1	0.00801838	-0.974816
Mthfr	0.0174226	1.136
Skap2	0.017426	0.532005
Mrpl41	0.00787161	-0.555803
Ptpra	0.00776554	-0.423461
Degs1	0.00774048	-0.582479
Myl12a	0.0174907	0.246366
Mettl27	0.00772439	-1.59132
Pon2	0.00767485	-0.637788
Vkorc1l1	0.00765443	-0.6264
Rnf128	0.00761342	-0.921168
Nudt9	0.0175864	0.603111
Slc36a4	0.00756508	-0.824493
Trim5	0.0177235	0.781562
Pkig	0.0177366	0.626101
Nt5dc2	0.00755179	-1.37304
Ulk2	0.00751763	-0.7141
Gclc	0.00731767	-1.25952
Aplp2	0.00726258	-0.763324
Fez2	0.0179917	0.70105
Epsti1	0.0180427	0.819699
Hadh	0.00704339	-0.638136
E130102H24Rik	0.0180573	1.35031
Trpv4	0.00703534	-1.21835
Dagla	0.00694202	-1.32112
Armc2	0.00688991	-2.55502
Ldlrad3	0.00687561	-1.74752
Tm7sf3	0.00682632	-0.632826
Coq9	0.0183349	-0.150244
Cdc42	0.0183816	0.0399852
Dek	0.018409	0.165598
Camk1	0.0068107	-1.1827
Rab4a	0.00680082	-1.49516
Pwwp3a	0.00679072	-0.41579
Cd14	0.00677478	-1.31321
Gtf2f1	0.0186308	0.57197
Strip1	0.0186484	0.149195
Nosip	0.0186738	0.0429879
Mmd	0.00672857	-0.860519
Msh2	0.00672628	-1.32593
Sptssa	0.00672582	-1.1927
Tcf12	0.00668886	-0.528496
Gas6	0.00663153	-1.93243
Eml6	0.0188201	1.33709
Wfdc17	0.0188207	0.405697
Nsmce1	0.0188361	0.454831
Trappc11	0.0188518	0.325484
Msmo1	0.0188852	-0.761013
Dpy19l3	0.0189402	1.63212
Mob1b	0.0189634	0.536245
Carhsp1	0.0189857	0.27574
Afap1	0.0190003	1.05733
Ubald1	0.00656608	-0.605757
Rap1b	0.0191266	0.643049
Itpkb	0.0192135	0.849455
Sdf4	0.0192522	0.273707
Lsm14a	0.0193099	0.371843
Spic	0.00655847	-1.41905
Spi1	0.0193603	0.595321
Rsbn1l	0.0193765	0.524111
Klrb1b	0.0194508	3.66966
Per3	0.00652537	-1.44664
Pex26	0.0195599	0.203512
Atp10a	0.0195856	0.964633
Nfil3	0.0196013	1.20461
Sh3d19	0.0196022	-0.490844
Pot1a	0.00646027	-1.03748
Arhgap15	0.0196388	0.87364
Pmepa1	0.0196511	2.60167
Ninj1	0.0196685	0.516298
Fpr2	0.0197694	2.79737
Larp1b	0.0197921	0.797175
Ociad1	0.0198022	0.471326
Zdhhc14	0.00638323	-2.01619
Rbfa	0.0198172	-0.234793
Ube2q2	0.00635711	-0.674497
Itgb3	0.00621698	-2.7088
Mrc1	0.0198627	-1.21851
Fbxo8	0.00618552	-0.462085
Tnfrsf8	0.0199616	-0.101795
Atp6v0a1	0.00616695	-0.817221
Abcb4	0.00615088	-1.59294
Itga6	0.00608361	-1.07178
Itsn1	0.00607699	-1.14504
Nub1	0.0201846	0.573371
Rsl24d1	0.0202011	0.51995
Capn5	0.0202293	0.707143
Rnaseh2b	0.0202385	0.665779
Cdk12	0.0203339	0.484611
Tpm3	0.0203713	0.324226
Ncoa5	0.0203717	0.836205
Rragd	0.00599382	-1.27219
Gmeb2	0.0204123	0.574757
Lactb2	0.0059488	-0.592733
Zdhhc21	0.02045	0.723864
Ttc7b	0.00594654	-0.708256
Ppp1r2	0.0205067	0.180911
Pcgf6	0.00586886	-0.902532
Aar2	0.0206595	0.561087
Rab40c	0.00586509	-0.93568
Hltf	0.0206995	0.196524
Eif6	0.0207241	0.638274
Nfkbie	0.0207377	1.96813
Zfp287	0.0207403	0.809742
Appl2	0.00583858	-1.28332
Dock4	0.0207756	1.31676
Ncoa1	0.0207822	0.553476
Akip1	0.00583574	-0.73823
Skp2	0.00583363	-1.03514
Npc2	0.0209886	0.663278
Ube2j2	0.0210226	0.301419
Nrip1	0.0210689	0.723622
Tlr9	0.0211554	2.41996
Nrf1	0.0211613	0.185973
Gm20482	0.0211657	2.049
Tra2a	0.0211774	0.832929
Zfp704	0.00581454	-1.80371
Reps2	0.00574766	-2.38505
Nf2	0.00572246	-0.551596
Srpk2	0.00567551	-0.485707
Timp2	0.00562095	-1.32482
Ccnc	0.0213382	0.108692
Slc35e4	0.00552642	-0.811618
Cd300a	0.00551255	-0.842166
Tor1a	0.0213669	0.463614
Rcbtb2	0.00549393	-0.717448
Snu13	0.0216429	0.320534
Cox5a	0.0216601	0.409949
Polr3c	0.0216954	0.422409
Ppp1r26	0.0217868	3.2524
Arhgap5	0.0218022	0.500051
Cldnd1	0.0218256	0.753067
Npas2	0.00547343	-2.54153
Zfyve28	0.00544214	-1.78701
Ube2z	0.0219122	0.707928
Sdc3	0.0219572	0.96267
B430306N03Rik	0.0221102	-0.175256
Timm10b	0.0221458	0.547082
Stbd1	0.022213	0.10699
Dennd6b	0.0222282	1.25655
Cd53	0.0222414	0.325855
Gart	0.00532874	-0.471227
Rhoc	0.0222624	0.0642961
Utp3	0.0222824	0.428886
Zfp62	0.0223489	0.316005
Tmed1	0.0224306	0.761689
Slc22a15	0.0224779	0.170991
Bcl2l14	0.0225779	4.47124
Hpgds	0.00527442	-0.959282
Fktn	0.00524893	-0.655304
Itm2c	0.0226187	0.392991
Zfp429	0.0226196	0.803978
Slirp	0.0227231	0.47455
H2bc21	0.00520457	-0.853991
Hmga1	0.0227439	0.993337
Kcnk13	0.00511744	-1.05775
Dennd2c	0.00511576	-1.74406
Slc25a10	0.00507894	-0.627043
Pik3cg	0.0050448	-0.968719
Klra3	0.0228665	1.75444
Asap1	0.0050414	-0.741429
Ass1	0.0230369	1.97713
Hs2st1	0.00503532	-0.365994
Fbxo21	0.00499333	-0.803484
Tmem51	0.0230718	1.01367
Tmem219	0.0231282	0.621867
Adhfe1	0.0231295	1.43411
Slc25a37	0.0231575	1.00978
Ust	0.0232331	0.436961
Tnip3	0.0232371	1.2779
Ms4a6c	0.0232429	0.905311
Rnd1	0.0232601	1.75841
Otulinl	0.00495521	-1.33627
Zfp777	0.0233329	0.629374
Csf2rb2	0.0234102	1.22158
Psmd5	0.00493403	-0.455156
Notch2	0.0235253	0.927748
Wdr6	0.00481193	-1.10362
Ednrb	0.0236042	-0.949957
Ankrd46	0.0048088	-0.321509
Ppp1r10	0.0236539	0.509105
Szrd1	0.0236751	0.538724
Apol9b	0.0236964	3.31798
Egr2	0.0237099	0.0886426
Rpe	0.0237476	0.322264
Cbr3	0.00477546	-1.15164
B3gnt2	0.0238042	1.28619
Mblac2	0.00475221	-1.35366
Mapre2	0.0238681	0.567554
Usp31	0.0238969	0.667773
A930007I19Rik	0.0239647	1.81761
Tagln2	0.023971	0.320699
Tnfaip3	0.0239777	1.77048
Arl11	0.00474291	-1.04817
Alkbh4	0.0240084	0.567303
Fgd4	0.00473606	-1.20508
Bphl	0.00466041	-0.747299
Hcls1	0.0241618	0.650131
Pkib	0.0241638	0.932806
Ppip5k2	0.0241672	0.528719
Mboat1	0.0046022	-1.50651
Rbm7	0.0242227	0.428586
Zbtb38	0.00457908	-0.85422
Kdm7a	0.0243403	0.110927
Kdm6b	0.0243416	2.1025
Stk10	0.00455158	-0.968352
Poglut3	0.00450658	-0.852098
Fut7	0.0245748	-0.060923
Oxr1	0.0044675	-0.79281
Prkar2b	0.00444479	-1.28483
Car13	0.0246388	0.709292
Zfp652	0.0044238	-0.695725
Majin	0.0246809	4.81572
Rnf144b	0.00428978	-1.81981
Snx16	0.00420123	-0.575386
Csgalnact2	0.00418823	-0.584447
Tmem64	0.00418636	-1.04594
C5ar1	0.00415046	-1.02847
Trnt1	0.0248142	0.378722
Trpm4	0.0248876	-0.281142
Tmem158	0.00413912	-2.63284
Ndufaf7	0.00412585	-0.951695
Get1	0.00409832	-0.990857
Gvin-ps2	0.0251048	3.45156
Nudt19	0.0251538	0.641555
Fgd6	0.0253101	0.6199
Rtraf	0.0253172	0.290779
Rab7	0.0253344	0.0916102
Gm33370	0.0253773	2.11281
Cyb5b	0.0254	-0.126861
Arg1	0.0254876	1.76214
Eya1	0.00408295	-1.5213
Oaf	0.0255237	-0.26531
Epas1	0.00399351	-1.96555
Aph1c	0.00395583	-1.44458
4930523C07Rik	0.0256021	1.37801
Foxo3	0.00394504	-1.05381
Tmsb10	0.0256544	0.974535
Hdac1	0.0256967	0.460549
Sh3pxd2a	0.00383777	-1.72882
Camsap1	0.0257233	0.90431
Ube2e1	0.0257256	0.548504
Gfm1	0.0257383	0.188621
Vcan	0.0257573	2.30784
Ckap4	0.00382989	-1.02587
Psap	0.0258084	0.628247
C2cd2l	0.00381079	-0.739056
Gm17089	0.0259154	2.4714
Usp8	0.0259305	0.477748
Btaf1	0.0259432	0.470775
Tfdp2	0.00374938	-1.55871
Cfap410	0.0260177	-0.268526
Mcl1	0.0260406	0.410846
Slco4a1	0.00374051	-2.49628
Pacsin1	0.0261997	3.89397
Itga5	0.0262415	0.866849
Gcnt2	0.0263693	1.44936
F2r	0.0264262	3.5961
Rest	0.0264751	0.653032
Gosr2	0.0265935	0.610314
Prkag2	0.00370296	-1.34609
Trmt2a	0.00369025	-0.425788
Padi2	0.0036827	-1.42287
Homer3	0.00361321	-0.658273
Plxnc1	0.00358667	-0.823847
Oxsr1	0.0267343	0.435937
Irf2bp2	0.00353525	-1.01098
Psme3	0.0268694	0.141168
Apbb2	0.00352793	-1.00505
Oas2	0.0268947	1.28551
Mex3c	0.0269538	0.0657438
Zfp715	0.00352203	-0.759072
Mtss1	0.00351771	-0.973998
Rap2a	0.00351657	-0.707245
Ing4	0.00350936	-0.715038
Gabarapl1	0.00346227	-0.438766
Rilpl2	0.00329623	-0.800566
Slamf6	0.027475	1.90854
Hyal1	0.0031996	-1.49224
Gzf1	0.00317764	-0.318753
Rsu1	0.0276545	-0.063226
Atf4	0.0276598	0.493151
Tnrc6b	0.0276796	-0.345664
Tmem141	0.00307151	-0.835018
Gm45351	0.0277462	1.84973
Ppp2r2a	0.0278849	0.62678
Sash3	0.00302326	-0.898172
Mxi1	0.00295782	-0.889692
Cdc42se2	0.0279835	0.306279
Tpra1	0.0029405	-0.744579
Fam222b	0.0280762	0.698183
Gmpr	0.00293881	-1.80966
Rlf	0.0281306	0.354954
Zfp41	0.00293327	-1.02142
Sumf1	0.0281951	0.431832
Rcn2	0.0282351	0.460982
Pdxdc1	0.00292886	-0.340749
Itgav	0.0282702	0.956133
Fyn	0.0283037	0.780239
Hsd17b10	0.0283235	0.181746
Cyp4v3	0.02834	0.625788
Uck2	0.0283457	-0.6307
Arhgap22	0.00290538	-1.759
Vsir	0.00289728	-0.617644
Sephs1	0.0285249	0.25192
Il10rb	0.00288334	-0.638273
Xrn1	0.0286225	0.578266
Colec12	0.00286236	-1.53758
Lss	0.0287592	-1.01779
Ly6e	0.028773	1.41281
Kcnn4	0.0287823	0.405368
Ttll5	0.00286049	-0.982941
Smarca4	0.028813	0.569861
Mob3c	0.0289246	0.85873
Nes	0.0289639	-1.76656
Rab11a	0.0289792	0.0501547
Dapp1	0.02898	0.495849
Fut11	0.00281013	-0.525341
Nubp1	0.0290492	0.46799
Pi4k2a	0.0290644	0.608381
Psmd3	0.0291109	0.373658
Mertk	0.0292276	1.1135
Insr	0.00279007	-0.586723
Ddx31	0.0292761	0.339945
Pbx1	0.0293046	0.847288
Mcfd2	0.00277852	-0.546414
Zfp260	0.0294112	0.408515
Mdm1	0.00275978	-1.70413
Plscr4	0.00274242	-1.94321
Map4k3	0.0295654	0.285616
Tsc22d3	0.00272305	-1.18454
Mrm3	0.0296808	-0.166399
Tbc1d9	0.0297408	0.848998
Mef2c	0.00272052	-1.26424
Stk17b	0.0027067	-0.727413
Cracr2b	0.00269837	-1.28581
Rab3il1	0.0298622	-0.806845
Lars	0.0299857	0.484631
Ifnar2	0.0299901	0.449465
Tmem273	0.00263265	-2.00973
Ticam2	0.0301208	0.445502
Gm1604a	0.0301956	1.64647
Ptpn1	0.0302064	0.580308
Sulf2	0.002626	-1.31843
1810013A23Rik	0.0303268	0.620866
Ppard	0.0303493	0.620866
Acadm	0.00260825	-0.561169
Tulp3	0.0305003	0.919788
Ccl4	0.0305076	0.5061
Stxbp3	0.0305115	0.806502
Ttyh2	0.00253775	-1.01754
Sh3bp5	0.00253173	-0.973805
Mtarc2	0.0305555	0.305222
Lyl1	0.00251481	-1.43492
Cacnb4	0.0305983	2.13019
C2cd3	0.0306942	0.168045
Pmvk	0.0307539	0.575321
Cnnm3	0.00250786	-0.95917
C2cd2	0.00249267	-0.668664
Cdkn2aipnl	0.00246648	-0.847639
Prkra	0.00239734	-0.702373
Pias3	0.0023398	-0.819101
Hsd17b7	0.0308988	-0.870951
Arhgef37	0.0309115	2.0268
Slc2a6	0.0309234	1.66112
Fbxl6	0.0309303	-0.18006
Abcd3	0.0311029	-0.116847
Casp2	0.0312164	0.405326
Cebpa	0.00224789	-1.26975
Mettl7a1	0.00223257	-0.878802
Sphk1	0.0313053	1.63838
Rhob	0.00221021	-1.59073
Ifitm3	0.0315279	0.989833
Dcp1a	0.0315307	0.507775
Gm16201	0.00212276	-1.49039
Psen2	0.0316282	0.475664
Tmem144	0.00210145	-1.38783
Chn2	0.00204638	-1.60813
Gpr146	0.0317942	0.425727
Tmem41a	0.00204445	-1.21031
Hbegf	0.0319897	1.94822
Dhx32	0.00201488	-0.677581
Col9a3	0.032056	2.04861
Fli1	0.00200082	-1.17464
Polr3g	0.00199327	-1.36939
Cmtm6	0.0321545	0.541111
Clcn6	0.0321797	0.453337
Dtx4	0.00197532	-1.45605
Lrrc28	0.0322374	-0.173058
Rhoq	0.0322888	-0.163541
Mmab	0.00192878	-0.991543
Mtpn	0.0323396	0.174575
Engase	0.0323458	-1.77422
Itpripl1	0.0324272	-0.343009
Nuak1	0.00190005	-1.85903
Papss1	0.0018993	-0.422837
Cep76	0.0326616	-0.385718
Tbc1d13	0.0326717	0.600134
Adam9	0.0327227	0.666915
Ankrd17	0.0327502	0.672447
Ttc3	0.00188405	-0.798411
Emp1	0.0018825	-1.56359
Pak4	0.0329156	0.690669
Nxn	0.0329687	1.28765
Mdp1	0.0329708	-0.229626
Lrrc25	0.0330112	0.257583
Mtmr6	0.0331381	0.566367
Wdr11	0.00186035	-0.660963
Cfh	0.0332277	0.531402
Nr3c1	0.0332653	0.482783
Aste1	0.0332763	0.741765
Phldb3	0.033314	0.908225
Dtnbp1	0.0018169	-0.55964
Zfyve21	0.00180113	-0.758496
Abhd17c	0.0335198	0.575589
Dnmt3a	0.00178236	-0.804083
Colgalt1	0.00173972	-0.395536
Nav1	0.00173655	-1.27592
Map3k3	0.0336709	0.563564
Slc39a14	0.0336993	0.0426738
Svbp	0.0337193	0.622901
Wac	0.033809	0.290804
Pgm2l1	0.00170161	-1.2768
Bend4	0.00166847	-1.15155
Mad2l2	0.0338938	0.616573
Pmp22	0.00164434	-1.33144
Cbx2	0.00163467	-2.31592
Brcc3	0.0340185	0.455954
C3ar1	0.0341491	-0.103856
Arhgap25	0.0342629	-0.446133
Map2k3	0.0342742	-0.0140497
Ywhaz	0.0344324	0.480028
Fryl	0.0344517	0.722123
Taok3	0.0345321	0.467586
Csde1	0.0345395	0.352708
Osbpl8	0.034576	-0.550077
[truncated: 19,608 more rows]

## Sheet: LPSanalysis
Name	Score
Socs3	4.09e-24
Tnfaip3	1.23e-20
Gbp5	1.18e-19
Cflar	4.59e-19
Cd40	8.8e-19
Ccl4	1.27e-18
Sod2	2.14e-18
Cd274	2.4e-18
Acod1	5.71e-18
Ccrl2	6.24e-18
Nfkbia	7.13e-18
Tnf	9.96e-18
Tnip1	1.11e-17
Car13	1.89e-17
Ifi205	2.41e-17
Pim1	2.45e-17
Clec4e	2.66e-17
Ifit1	3.96e-17
Gbp3	3.96e-17
Ehd1	4.72e-17
N4bp1	8.5e-17
Traf1	1.24e-16
Gbp7	1.84e-16
Peli1	1.87e-16
Tnfrsf1b	4.2e-16
Icam1	4.65e-16
Malt1	5.34e-16
Cxcl10	5.43e-16
Il1rn	1.26e-15
Cd69	1.75e-15
Jak2	2.21e-15
Cmpk2	2.72e-15
Rhbdf2	4.19e-15
Socs1	5.69e-15
Rab11fip1	5.93e-15
Ccl3	6.29e-15
Gbp2	6.62e-15
Marcksl1	7.26e-15
Ccl2	8.12e-15
Nfkb2	8.84e-15
Rsad2	1.04e-14
Birc3	1.13e-14
Ptges	1.19e-14
Gpr85	1.27e-14
Ifih1	1.33e-14
Stx11	1.42e-14
AA467197	1.62e-14
Rnd1	1.66e-14
Nfkbiz	1.97e-14
Mx2	2.16e-14
Il1a	2.48e-14
Casp4	2.57e-14
Ptgs2	2.79e-14
Itga5	2.84e-14
Gpr84	3.07e-14
Rapgef2	3.53e-14
Isg15	4.06e-14
Irak3	5.12e-14
Pde4b	5.13e-14
Slfn2	6.34e-14
Dtx3l	6.58e-14
Irf1	8.09e-14
Zc3h12c	8.12e-14
Lcp2	9.48e-14
Nod2	1.19e-13
Slc15a3	1.54e-13
Igtp	1.58e-13
Calhm6	1.6e-13
Zc3h12a	1.67e-13
Bcl2a1d	1.85e-13
Cdc42ep2	1.91e-13
Sdc4	2.35e-13
Ddx58	2.79e-13
Gch1	3.74e-13
Irgm2	3.82e-13
Adora2b	4.24e-13
Ifit2	4.42e-13
Nfkbib	4.48e-13
Rnf19b	4.86e-13
Cxcl2	5.36e-13
Rab20	5.93e-13
Orai2	6.47e-13
Slc31a2	6.66e-13
Parp9	6.81e-13
Mmp14	7.04e-13
Srgn	7.15e-13
Myd88	7.85e-13
Azi2	8.1e-13
Ifi47	9.83e-13
Cd38	9.98e-13
Tap1	9.99e-13
Ppp4r2	1.09e-12
Tma16	1.25e-12
Tgtp2	1.26e-12
Trim30d	1.59e-12
Plagl2	1.62e-12
Gbp6	1.73e-12
Mmp13	1.81e-12
Cyfip1	2.02e-12
Nos2	2.06e-12
Rap2c	2.11e-12
Usp18	2.17e-12
Tank	2.29e-12
Nampt	2.41e-12
H3f3b	2.41e-12
Mefv	2.51e-12
Ccl7	2.57e-12
Parp14	2.79e-12
Oasl1	2.91e-12
Slfn4	3.01e-12
Gm6377	3.15e-12
Batf2	3.4e-12
Acsl1	3.49e-12
Plek	3.52e-12
Samd9l	4.05e-12
Vasp	4.37e-12
Gadd45b	4.62e-12
Adora2a	4.97e-12
Helz2	5.14e-12
Ppp1r15b	5.16e-12
Irgm1	5.3e-12
Slc7a2	6.73e-12
Ikbke	7.03e-12
Msr1	7.04e-12
Nod1	7.25e-12
Cxcl9	7.7e-12
Bcl2a1b	8.45e-12
Hcar2	9.38e-12
Mlkl	9.66e-12
Nlrp3	1.03e-11
Zc3hav1	1.05e-11
Fpr2	1.13e-11
Ralgds	1.13e-11
Herc6	1.16e-11
Lrrc59	1.37e-11
Cxcl1	1.54e-11
Serpinb2	1.61e-11
Gbp4	1.64e-11
Gpd2	1.69e-11
Snx10	1.7e-11
Nfkbie	1.71e-11
Ifi35	1.72e-11
Il27	1.73e-11
Ebi3	1.87e-11
Abtb2	1.91e-11
Lacc1	1.97e-11
Clic4	2.06e-11
Ist1	2.15e-11
Parp10	2.18e-11
Tiparp	2.23e-11
Susd6	2.23e-11
Hdc	2.33e-11
Mllt6	2.49e-11
Batf	2.57e-11
Ell2	2.89e-11
Ifit3b	2.95e-11
Slc2a6	3.3e-11
Parp12	3.55e-11
Dtx2	3.7e-11
Cemip2	3.79e-11
Mapkapk2	4.09e-11
Cd14	4.1e-11
Mdm2	4.11e-11
Dusp16	4.28e-11
Hif1a	4.66e-11
Ifi203	5.05e-11
Slc31a1	5.42e-11
Tbk1	5.72e-11
Eif4g2	6.09e-11
Mir155hg	6.2e-11
Pvr	6.26e-11
Slc11a2	6.54e-11
Cfb	6.58e-11
Fnbp1l	7.29e-11
Iigp1	7.77e-11
Slfn8	8.65e-11
Msn	8.87e-11
Bcl3	9.05e-11
Ets2	9.2e-11
Tnfsf9	1.03e-10
Snx18	1.12e-10
Riok3	1.16e-10
Tarm1	1.26e-10
Zbp1	1.41e-10
Pgs1	1.51e-10
Ifi209	1.57e-10
Gm8995	1.6e-10
Ms4a6d	1.86e-10
Tnip3	1.96e-10
Dusp2	2.33e-10
Igsf6	2.47e-10
Ogfr	2.51e-10
Irak2	2.59e-10
Txnrd1	2.63e-10
Trim30c	2.65e-10
Fpr1	2.77e-10
Sppl2a	2.81e-10
Surf4	2.82e-10
Il15ra	2.92e-10
Ube2d3	2.92e-10
Slc7a11	3.02e-10
Csrnp1	3.03e-10
Nrp2	3.17e-10
Gm38525	3.35e-10
Trim30b	3.38e-10
Stk40	3.6e-10
Enpp4	3.7e-10
Slc39a14	3.79e-10
Gsap	3.97e-10
Ifi204	4.09e-10
Csde1	4.22e-10
Gk	4.87e-10
Znfx1	4.88e-10
Rasgrp1	5.1e-10
Samsn1	5.35e-10
Psma6	5.48e-10
Ifit3	5.66e-10
Lipg	5.77e-10
Ass1	5.94e-10
Hck	6.35e-10
Upp1	6.89e-10
Serpina3f	7.33e-10
Rnf14	7.65e-10
Rnf213	7.87e-10
Zfp719	8.26e-10
Eif2ak2	8.54e-10
Fas	9.07e-10
Psmd11	9.26e-10
Etf1	9.77e-10
Usb1	1.02e-09
Skil	1.03e-09
Spata13	1.03e-09
Wtap	1.23e-09
Daxx	1.25e-09
Ccl22	1.33e-09
Zup1	1.52e-09
Ccl12	1.53e-09
Cmtr1	1.54e-09
Stat1	1.61e-09
Trim30a	1.65e-09
Procr	1.8e-09
Slc39a1	1.86e-09
Rab10	1.89e-09
Olr1	1.93e-09
Mxd1	1.97e-09
Slco3a1	2.12e-09
Ier3	2.18e-09
Nt5c3	2.23e-09
Mx1	2.24e-09
Mvp	2.25e-09
Ifi214	2.27e-09
Lpar1	2.46e-09
Il6	2.46e-09
Gbp9	2.5e-09
Cxcl3	2.51e-09
Eif6	2.64e-09
Ube2f	3e-09
Klf7	3.01e-09
Zfp281	3.04e-09
Slc28a2	3.17e-09
Arid5a	3.2e-09
Cept1	3.3e-09
Cers6	3.74e-09
Phf11b	3.81e-09
Dusp1	3.92e-09
Tap2	4.03e-09
Cebpb	4.03e-09
Naa25	4.2e-09
Ccdc86	4.22e-09
Pfkfb3	4.25e-09
Tnfsf10	4.33e-09
Srpr	4.37e-09
Ripk2	4.46e-09
Cish	4.51e-09
Junb	4.57e-09
Lilrb4a	4.58e-09
Cpd	5e-09
Ifit1bl1	5.12e-09
Tgtp1	5.35e-09
Tm9sf4	5.39e-09
Kpna3	5.7e-09
Il4i1	5.94e-09
Il4i1b	6.02e-09
Adar	6.42e-09
Snx20	6.43e-09
Rnf114	6.68e-09
Traf2	6.74e-09
Rnf149	6.92e-09
Spred1	7.24e-09
Cp	7.41e-09
Lcn2	7.57e-09
Itgb8	7.69e-09
Ghitm	8.75e-09
Pik3r5	8.89e-09
Ch25h	9.05e-09
Saa3	9.62e-09
Nlrc5	9.63e-09
Tmed5	1.04e-08
Tdg	1.1e-08
Irf7	1.12e-08
Rbm7	1.17e-08
Rcl1	1.18e-08
Ptprj	1.18e-08
Ccdc71l	1.19e-08
Ifnar1	1.2e-08
Tapbp	1.22e-08
Lrrc8c	1.3e-08
Hspa5	1.43e-08
Sp140	1.45e-08
Dram1	1.45e-08
Il4ra	1.48e-08
Serpina3g	1.53e-08
Ctsc	1.57e-08
Mcoln2	1.57e-08
Rabgef1	1.58e-08
Sqstm1	1.62e-08
Dhx58	1.89e-08
Hcls1	1.92e-08
Relb	1.94e-08
Nab1	2e-08
Pstpip2	2.09e-08
Casp1	2.11e-08
Pml	2.32e-08
Resf1	2.35e-08
Agfg1	2.44e-08
Tor1aip2	2.56e-08
H2-Q4	2.63e-08
Osgin2	2.73e-08
Fam177a2	2.78e-08
Mtdh	2.85e-08
Larp1	2.99e-08
Aoah	3.15e-08
Rffl	3.44e-08
Lrrc25	3.55e-08
Ifi44	3.78e-08
Ccnd2	3.94e-08
Dst	4.42e-08
Ddx60	4.47e-08
Trim21	4.49e-08
Ms4a4c	4.49e-08
Slc3a2	4.51e-08
Mt2	4.66e-08
Pla2g4a	4.78e-08
Slc9a8	4.81e-08
Cggbp1	4.85e-08
Rbbp8	4.93e-08
Rnf31	4.94e-08
Ppp2r2a	4.95e-08
Sec23b	5.02e-08
Zdhhc5	5.14e-08
Lrp10	5.29e-08
Rtp4	5.33e-08
Tgm2	5.52e-08
Setdb2	5.53e-08
Ezr	5.66e-08
Msantd3	5.71e-08
Arl1	6.02e-08
Gpbp1	6.14e-08
Sbno2	6.38e-08
Fcgr2b	6.76e-08
Gvin2	6.89e-08
C3	6.92e-08
Slfn1	7.06e-08
Lims1	7.13e-08
Nmi	7.3e-08
Phf11d	7.35e-08
Cpeb4	7.38e-08
Ifi213	7.39e-08
AI504432	7.66e-08
Fmnl2	7.91e-08
Csf1	7.95e-08
P2ry2	8e-08
Stxbp3	8.01e-08
Fbxw11	8.34e-08
Trim13	8.74e-08
Dync1i2	8.94e-08
Zfp800	9.16e-08
H2-T22	9.17e-08
H2-T9	9.22e-08
Shisa3	9.39e-08
Trafd1	9.61e-08
Capza2	9.62e-08
Gca	9.69e-08
Lmo4	1e-07
Gnb1	1.05e-07
Isg20	1.09e-07
Tpst1	1.09e-07
Ndel1	1.12e-07
Gsr	1.15e-07
App	1.21e-07
Vps37c	1.28e-07
Slc25a22	1.34e-07
Serp1	1.4e-07
Slc2a1	1.4e-07
Lats1	1.41e-07
Timp1	1.43e-07
Slfn5	1.45e-07
Agtrap	1.49e-07
Tmbim6	1.5e-07
Agrn	1.51e-07
Csnk1a1	1.61e-07
Maff	1.63e-07
Zfp263	1.64e-07
Birc2	1.64e-07
Rbms1	1.71e-07
Stat2	1.77e-07
Mafk	1.8e-07
Fndc3a	1.81e-07
Tmem67	1.83e-07
Etnk1	1.83e-07
H2-M2	1.92e-07
Bcl2a1a	1.93e-07
Klf6	1.95e-07
Mmadhc	1.96e-07
Stat3	1.98e-07
A530040E14Rik	1.99e-07
Rmdn3	2.02e-07
St7	2.11e-07
Cxcl16	2.18e-07
Mfsd14b	2.18e-07
Arf4	2.2e-07
Ywhae	2.23e-07
Mov10	2.27e-07
Stx6	2.47e-07
B3gnt2	2.51e-07
Map2k1	2.53e-07
Dcun1d3	2.6e-07
Fth1	2.79e-07
Oas2	2.82e-07
Olfr56	2.87e-07
Tor1aip1	2.87e-07
Rab12	2.92e-07
Tlk2	2.93e-07
Tdrd7	3.01e-07
Slamf1	3.2e-07
Cybb	3.22e-07
Oasl2	3.22e-07
Ppp1r15a	3.31e-07
Acp5	3.31e-07
Ube2j1	3.49e-07
Ifi206	3.53e-07
Ubqln1	3.56e-07
Sp110	3.56e-07
F10	3.68e-07
Acsl5	3.7e-07
Itgal	3.74e-07
Nus1	3.75e-07
Hivep1	4.12e-07
Tmem243	4.15e-07
Morf4l2	4.19e-07
Ift57	4.25e-07
Ankrd33b	4.31e-07
Pcgf5	4.31e-07
Rac2	4.39e-07
Tmem39a	4.4e-07
Irf9	4.42e-07
Ero1a	4.63e-07
Gas7	4.67e-07
Xkr8	5.37e-07
Tlr1	5.4e-07
Acsl4	5.49e-07
Mapkbp1	5.7e-07
Gsdmd	5.75e-07
Sp100	5.9e-07
Zfp811	5.95e-07
Vmp1	5.99e-07
Ifrd1	6.19e-07
Vps54	6.29e-07
Fzd1	6.63e-07
Tnfsf4	6.89e-07
H2-Q5	6.95e-07
Mapk6	7.25e-07
6530402F18Rik	7.34e-07
Spaca6	7.95e-07
Fam177a	7.99e-07
Wdr37	8.22e-07
Tnfrsf8	8.32e-07
Mgat4a	8.39e-07
Ugcg	8.39e-07
Lyn	8.42e-07
Rab32	8.47e-07
Errfi1	8.57e-07
Nfil3	8.78e-07
Gvin1	9.32e-07
Arhgef3	9.5e-07
Arg2	9.51e-07
Ptgs2os2	9.61e-07
Pik3ap1	9.65e-07
Sh3bp4	9.88e-07
Abi1	1e-06
Cd200	1.02e-06
Ptp4a1	1.05e-06
Dcp2	1.05e-06
Txnl1	1.12e-06
G530011O06Rik	1.16e-06
Fbxl5	1.18e-06
H2-Q6	1.18e-06
Inpp5b	1.21e-06
Dcbld2	1.23e-06
Acot9	1.26e-06
Tcea1	1.26e-06
H2-Q7	1.27e-06
Pnpt1	1.27e-06
Adprh	1.29e-06
H2-Q9	1.29e-06
Oas3	1.32e-06
Usp25	1.34e-06
Fam53c	1.38e-06
Slc7a8	1.41e-06
Il36g	1.41e-06
C130026I21Rik	1.42e-06
Ascc3	1.43e-06
Lrrfip2	1.44e-06
C9orf72	1.46e-06
Mdfic	1.49e-06
Samhd1	1.51e-06
Gosr2	1.54e-06
Spi1	1.55e-06
Kremen1	1.6e-06
Zc3h7a	1.74e-06
Gm12185	1.79e-06
Slc12a4	1.8e-06
Exoc3l4	1.82e-06
Lgals9	1.98e-06
Dbnl	2.04e-06
Triobp	2.06e-06
Aff1	2.09e-06
Fgl2	2.17e-06
AI662270	2.17e-06
Nfe2l1	2.17e-06
Tes	2.25e-06
Gna13	2.26e-06
Ubr4	2.26e-06
Crlf3	2.33e-06
Oas1b	2.38e-06
Uba7	2.41e-06
Ube2n	2.47e-06
Tnfsf15	2.59e-06
Stip1	2.65e-06
Rasa2	2.73e-06
Ube2l6	2.86e-06
Kdm6b	2.88e-06
Dnajb6	2.9e-06
Oaf	2.91e-06
Ptpn12	2.92e-06
Notch1	2.95e-06
Tax1bp1	3.16e-06
Tnfrsf9	3.19e-06
Phf11a	3.22e-06
Tpbg	3.33e-06
Ccdc88b	3.34e-06
Gcnt2	3.42e-06
A630001G21Rik	3.62e-06
Srp54c	3.71e-06
Clcn7	3.99e-06
D16Ertd472e	4.1e-06
Lgals3bp	4.1e-06
Smndc1	4.12e-06
Sipa1l1	4.19e-06
Tmem171	4.23e-06
Dync1li1	4.24e-06
Cct3	4.25e-06
Rars	4.34e-06
Ywhag	4.43e-06
Prpf38a	4.46e-06
Dld	4.59e-06
Vcan	4.61e-06
Zfp131	4.69e-06
Dcp1a	4.94e-06
Jarid2	5.5e-06
Zeb2	5.51e-06
Arcn1	5.53e-06
Oas1g	5.54e-06
Zhx2	5.55e-06
Gem	5.67e-06
Atp10a	5.81e-06
Rrp7a	5.98e-06
Lyrm1	6.07e-06
Clcf1	6.09e-06
Aida	6.09e-06
Rrbp1	6.15e-06
1600014C10Rik	6.17e-06
Psmd7	6.18e-06
F830208F22Rik	6.39e-06
Arf1	6.46e-06
Anxa7	6.77e-06
Eif4e	6.8e-06
H2-K1	7.12e-06
H2-T10	7.2e-06
Eif1a	7.21e-06
Inhba	7.31e-06
Zfp429	7.41e-06
Ms4a4a	7.44e-06
Vta1	7.63e-06
Shoc2	7.63e-06
Strip1	7.75e-06
Tlr3	7.82e-06
Erp44	8.07e-06
Prelid3b	8.31e-06
Aen	8.35e-06
Eif2s1	8.53e-06
Trim12a	8.84e-06
Nfat5	8.96e-06
Rlf	9.01e-06
Sar1a	9.02e-06
Atf3	9.03e-06
Gpr31b	9.27e-06
Cpsf2	9.29e-06
Casp8	9.8e-06
Fabp3	9.87e-06
Opa3	1.01e-05
Phf11c	1.03e-05
Dyrk2	1.06e-05
Gpr132	1.07e-05
Gmppb	1.12e-05
Ctu1	1.12e-05
Pik3r6	1.13e-05
Glrx	1.13e-05
A530032D15Rik	1.15e-05
Tspan3	1.24e-05
E230013L22Rik	1.24e-05
Slc30a6	1.25e-05
M6pr	1.3e-05
Smg7	1.3e-05
Trim34a	1.31e-05
Tifa	1.32e-05
Ptx3	1.37e-05
Cyria	1.39e-05
Gabpb1	1.42e-05
Ccdc25	1.43e-05
Mtmr7	1.44e-05
Rest	1.52e-05
Mob1b	1.54e-05
Gorasp2	1.55e-05
Gm4951	1.58e-05
Ifitm1	1.58e-05
Traf3ip2	1.59e-05
Gvin-ps4	1.63e-05
Fosl2	1.63e-05
Mex3c	1.63e-05
Dgkh	1.69e-05
Hnrnph2	1.69e-05
Acbd3	1.73e-05
Med13	1.74e-05
Il13ra1	1.81e-05
Nr3c1	1.84e-05
Gm16712	1.88e-05
Mark2	1.89e-05
Lif	1.89e-05
Il18bp	1.92e-05
Gtf2f1	1.93e-05
Rictor	1.93e-05
Mtmr6	1.96e-05
Sptlc2	1.98e-05
Uso1	2.08e-05
Fbxw17	2.14e-05
U90926	2.14e-05
Entr1	2.21e-05
Cox18	2.23e-05
Ppa1	2.24e-05
Gm16685	2.29e-05
Golph3	2.32e-05
Tpm3	2.35e-05
Vapa	2.35e-05
Dnaja2	2.35e-05
Bzw1	2.47e-05
Nup54	2.53e-05
Lrrc63	2.56e-05
Sec23ip	2.59e-05
Baz1a	2.75e-05
Ralb	2.83e-05
Trim26	2.89e-05
Snf8	2.95e-05
Selenot	2.96e-05
Mthfr	2.96e-05
Tmem183a	2.98e-05
Nploc4	3.09e-05
Slc30a7	3.09e-05
Tmem168	3.1e-05
Mir22hg	3.1e-05
Spsb1	3.16e-05
Pgap2	3.17e-05
Ywhaz	3.26e-05
Lpcat2	3.26e-05
Rlim	3.47e-05
Dcaf13	3.47e-05
Chuk	3.5e-05
Steap4	3.55e-05
Ythdf1	3.56e-05
Tapbpl	3.58e-05
Gosr1	3.65e-05
Clec4a1	3.72e-05
Scimp	3.75e-05
Mtpn	3.8e-05
C1ra	3.82e-05
Kpna4	3.93e-05
Lrrc4	3.98e-05
Ptges3	4.02e-05
Eaf1	4.14e-05
Mitf	4.21e-05
Smg8	4.4e-05
Atad1	4.41e-05
Larp4b	4.82e-05
Crk	4.86e-05
Actr2	4.94e-05
Clic5	4.95e-05
Klra2	5.05e-05
Ktn1	5.08e-05
Capza1	5.19e-05
Actr3	5.36e-05
Rnf4	5.39e-05
Rrs1	5.5e-05
Serinc1	5.52e-05
Wars	5.58e-05
Mob1a	5.77e-05
Tlr6	5.98e-05
Cdk12	6.16e-05
Ampd3	6.2e-05
Ino80	6.56e-05
Yju2	6.8e-05
Mier3	7.02e-05
Nup98	7.23e-05
Ccnyl1	7.32e-05
Cd44	7.41e-05
Tmem184b	7.42e-05
Slx4ip	7.47e-05
Flii	7.59e-05
Hivep2	7.7e-05
Lad1	8e-05
Mrpl39	8.02e-05
Ankfy1	8.16e-05
Cop1	8.26e-05
Man2a1	8.29e-05
AW011738	8.84e-05
Yme1l1	8.94e-05
Actb	8.97e-05
Ppp4r1	9.09e-05
Dgat2	9.63e-05
Slc4a7	9.66e-05
Csf2rb	9.76e-05
Kars	0.00010071
Spty2d1	0.00010142
Plscr1	0.00010305
Ap2b1	0.00010471
Bnip2	0.0001055
Ap3b1	0.00010683
Arpc5	0.00010739
Mocs1	0.00011148
Adgre1	0.00011312
Psmd2	0.00011349
Rab5a	0.00011439
Snrnp35	0.00011498
Sco1	0.00011613
Rbpj	0.00011946
Arhgap31	0.00012156
Ube2d2a	0.00012178
Coa5	0.00012502
Stx12	0.0001312
Tmco3	0.00013379
Morc3	0.00013544
Tha1	0.00014021
Zeb1	0.00014113
Psmc2	0.0001421
Tnip2	0.00014401
Mindy3	0.0001445
Trim56	0.00014576
Zbtb21	0.00014798
Mapk1ip1l	0.00014853
Marchf1	0.00014881
Slfn3	0.00015045
Hbs1l	0.00015287
Med1	0.00015657
Il12a	0.00015751
Kif5b	0.0001639
Pdgfrb	0.00016875
Tmem127	0.00017411
Gng12	0.00018239
Bcl2a1c	0.00018727
Ergic2	0.00019023
Apaf1	0.00019515
Psd4	0.00019821
Tmed2	0.00020336
Elavl1	0.00020573
Supt6	0.0002059
Stk38l	0.00020853
Xbp1	0.00021112
Slc16a3	0.00021359
Coq10b	0.00021518
Mbd2	0.0002207
Stam2	0.00022892
Sh3glb1	0.00023366
Atg4d	0.00023887
Gm5431	0.00023924
Psmd14	0.00024123
Bst1	0.00024292
Pafah1b2	0.00024449
Zdhhc18	0.00024614
Lrch1	0.00025435
Hspa13	0.00026432
Arap1	0.0002654
Cdyl2	0.0002665
BC147527	0.00027006
Pi4k2b	0.00028104
Osm	0.0002835
Sele	0.00030922
Map2k4	0.00030948
Psmc4	0.00031188
Pdcd10	0.00031193
Rhoc	0.00031301
Plat	0.00031668
Reps1	0.00032644
Zfr	0.00032778
Pafah1b1	0.00032841
Bdp1	0.00032968
Szrd1	0.00033125
Arel1	0.00034113
Pak1ip1	0.00034695
Rnf115	0.00034702
Adgrg6	0.00034992
Amfr	0.00035547
Tmem170b	0.0003618
Nr4a3	0.00036947
Cnot7	0.00037547
Rock1	0.00037938
Vps37a	0.00038161
Gnl1	0.00041138
Fbrs	0.00042082
Tmem30a	0.00042233
Ankib1	0.00042418
Gm15542	0.00043294
Cdc42	0.00044387
Patl1	0.00044921
Apobec3	0.00045448
Sec63	0.00046169
Sec22b	0.00046394
Ttc39b	0.00047325
Fam20b	0.00047658
Atp2a2	0.00048471
Dock4	0.00050692
Ciapin1	0.0005188
Psmd6	0.00052542
Kdm4a	0.00053985
Copa	0.00054179
Rheb	0.00054235
Ntng2	0.00054645
Syvn1	0.00054753
Psd	0.00055228
Ppp1r2	0.00057278
Psmd3	0.00057416
Kdm5c	0.00059582
Csf2	0.00060042
Trem1	0.00061672
Ube2m	0.00064298
Tut7	0.00066515
Braf	0.00067451
Siah2	0.0006856
Mtm1	0.00068836
Ifit1bl2	0.00068972
Slc23a2	0.00069494
Camk2d	0.00070173
Map4k4	0.00071157
Pilrb2	0.00073939
Abhd17c	0.00074402
Rab6a	0.00075443
Il2ra	0.00076115
Pla1a	0.00076456
Parp11	0.00076697
Suco	0.00078272
Traf6	0.00079737
Rab18	0.00079914
Sec61a1	0.00080172
Slfn10-ps	0.00080174
Krit1	0.00080208
Heatr6	0.00080327
Blcap	0.00081475
Akirin1	0.00085102
Rpe	0.00085183
Trim12c	0.00087138
Slc25a25	0.00087335
Rspry1	0.00087383
Cct8	0.00087539
Nrbp1	0.00087666
Ankrd17	0.00087864
Pmm2	0.00088099
Gm7609	0.0008815
Rad23b	0.0008821
Yipf5	0.00089268
Plekhn1	0.00090594
Ggnbp2	0.00091235
Rab21	0.0009519
Chtop	0.00096818
Psen1	0.0009896
Gcc1	0.00099359
Tmem68	0.00101554
Arih2	0.00101607
Pid1	0.0010255
Psmc6	0.00102966
Rnf34	0.0010434
Plk2	0.0010539
Pde1b	0.001067
Sbno1	0.00106884
Trip12	0.00108505
Ppip5k2	0.00110613
Adgb	0.00111114
Mthfd2	0.00112823
Rhoq	0.00113848
Ltv1	0.00114834
Hp	0.00115368
Prag1	0.00116873
Cd53	0.00119109
Gmeb2	0.00120522
Cops5	0.00121351
Tnfaip6	0.00121567
Mon1b	0.0012245
Eif5	0.00123257
Has1	0.00123403
Ccdc59	0.00127013
Smox	0.00127849
Usp42	0.00128561
Med7	0.00131206
Arpc2	0.00133854
Tcof1	0.001343
Cry1	0.00139122
Gbp10	0.00139281
Lag3	0.00142507
Tcp10b	0.00142985
Vcp	0.00144944
Armc8	0.00145856
Armcx3	0.00146579
Trp53i11	0.00148036
Psmd1	0.0014915
Rnf121	0.00149791
Dnah17	0.00161576
Dck	0.00165131
Rsbn1	0.00167136
Eef1e1	0.00167233
Ecpas	0.00171811
Zfp558	0.00171831
Kalrn	0.00175668
Mid1	0.00178108
Alpk2	0.00178917
Farsa	0.00179495
Msl2	0.00181949
Arhgef37	0.00186801
Appbp2	0.00187581
Casp7	0.0019128
Plpp1	0.00194721
Arl8a	0.00195608
Tmem248	0.00200108
Alg9	0.0020077
Pigv	0.00200907
Nxpe3	0.00208429
1810013L24Rik	0.00209416
Psmd12	0.00213731
Fcrlb	0.00214973
Plaa	0.00215293
Btaf1	0.00215359
Pou2f2	0.00218044
Nkapd1	0.00222466
Rhoa	0.00223068
Dnajc1	0.0022531
Pkn2	0.00226391
Lrch3	0.00228857
Senp6	0.00239137
Dnajc21	0.00242051
Zbtb32	0.00258447
Twf1	0.0025871
Ncstn	0.00258716
H2-T24	0.00268358
Tgoln1	0.00271123
Wnt6	0.00271652
Csnk1g3	0.00273738
Ppp2cb	0.00277881
Srp72	0.00288657
Gfi1	0.00289236
Lmbrd1	0.00296929
Il1rap	0.00299926
Gbp11	0.00307641
Pdzd11	0.00310171
Hmgcr	0.00318458
Psmb7	0.00320412
Lig3	0.00322928
Ubc	0.00325164
Lrp11	0.00327333
Hsp90aa1	0.00335606
Ppp6c	0.00341918
Slamf9	0.00353064
Zwint	0.00379019
Tmod3	0.0037993
Skap2	0.00387071
Acvr1b	0.00389116
Arfgap2	0.00408069
Hbegf	0.00411729
Prpf40a	0.00420903
Apol9a	0.00424806
Gtpbp4	0.00431279
Gpat4	0.00438928
Metap1	0.0044768
Il20rb	0.00454543
Tapt1	0.00467118
Mfap3l	0.00469345
Ldlr	0.00470395
Fbn1	0.00473705
Smpdl3b	0.0047443
Trim14	0.00474954
Atp9b	0.00484213
Adgrl2	0.00484708
Spata5	0.00494443
Zdhhc2	0.0049869
Phf11	0.00499781
4833439L19Rik	0.00509893
Ppme1	0.00512531
Nipsnap3b	0.0051873
Acvr2a	0.00522361
Tnfaip8l3	0.00529051
Zfp821	0.00552329
Ints13	0.00552667
Zc2hc1a	0.00568481
Dcn	0.00579425
2610002M06Rik	0.00586222
Shisa5	0.00595238
Hnrnpd	0.00607437
Fbxo38	0.00619696
Heatr9	0.00625802
Adam9	0.00627968
Fam133b	0.00630562
Cd80	0.00641642
Igf2bp1	0.00654846
Diaph2	0.00672955
Copb2	0.00675369
4930453N24Rik	0.00687338
Cep85l	0.00692053
Strap	0.00703085
Ap3s1	0.00719944
Marchf7	0.00719979
Rnf139	0.00732256
Pphln1	0.00736443
Mapkapk5	0.00754284
F830016B08Rik	0.0076057
Hrh2	0.0077122
F7	0.00777136
Lonp2	0.0079166
Setd5	0.00794446
Copb1	0.00800909
Hdlbp	0.00803609
Arhgdia	0.00810191
Gtf2f2	0.00817908
Mybpc3	0.00836504
Esrra	0.00843418
Il17rd	0.0084777
Mab21l3	0.00850733
Ccr7	0.0087744
Timm23	0.00884131
Psmc5	0.0090577
Manf	0.00916232
Ly6i	0.00943693
Srp68	0.00972122
Dnm1l	0.00976606
Gtpbp2	0.0100598
Zfp456	0.0101829
Nufip2	0.0102416
Xpo6	0.0102767
Sell	0.0102971
Cdc27	0.0106311
Ttc19	0.0107327
Rab3ip	0.0107741
Crybg1	0.010843
Zfp407	0.0109444
Sowahc	0.0109682
Eif4h	0.0110573
Eif1ax	0.0110735
Atp5b	0.0116165
Wac	0.0116791
Arfgef1	0.0117804
Tmed7	0.0120607
Eif3d	0.0122287
Six1	0.0125383
Ifitm7	0.0125749
Ms4a6b	0.0126488
Ereg	0.0127174
Gfpt1	0.0127572
Gm6829	0.0130064
Golga7	0.0130244
Rbm43	0.0131491
Zkscan6	0.0132973
Stt3a	0.0133967
Aars	0.0134324
Wfdc18	0.0138405
Epsti1	0.0140699
Cct7	0.0142161
Pecam1	0.014233
Itgam	0.0142357
Bmp1	0.0144814
Hmcn2	0.0145737
Clptm1l	0.0151053
Becn1	0.0154198
Actr10	0.0154744
Tbrg4	0.0160394
Tcp1	0.0163783
Pde5a	0.0166508
Map2k3	0.0167623
Rexo1	0.0168087
Wapl	0.017679
Ppp2r1a	0.0177028
Stk3	0.0177222
Smu1	0.0178774
Pim3	0.0178982
Lta	0.0182428
Trem3	0.0183062
Peg10	0.0183327
Pgk1	0.0191355
Atxn7l3	0.0195024
Apool	0.0212154
Ovol1	0.0214215
Stx18	0.0215526
Ddx54	0.0223151
Scfd1	0.022455
Keap1	0.0226474
Serping1	0.0228909
Pde10a	0.0232755
Zfp143	0.0238343
Misp	0.0242558
Mrpl32	0.0246509
Pitpnb	0.0250018
Ly6c2	0.0251648
Cyb5r4	0.0260292
U2surp	0.026105
Map1b	0.0266467
Cep83	0.0270535
Styk1	0.0272369
Eng	0.027269
Hsh2d	0.0273874
Gtpbp6	0.0284539
Enpp2	0.0284586
Pofut1	0.0289066
Aqp9	0.0291257
Amn1	0.0292764
Jam2	0.0302257
Rnf24	0.0302308
Kcnab1	0.0310716
Rps6kc1	0.0321766
Pdcd1lg2	0.0323081
Sltm	0.0323265
Ints8	0.0330337
Ldha	0.0331477
Antxr1	0.033569
Maip1	0.0343542
Nrd1	0.0345269
Srfbp1	0.0345407
Syt7	0.0346704
Snapc1	0.0355929
Ly6a	0.0356964
Gm17089	0.0358756
Mtf1	0.0367534
Sec23a	0.0375436
C1s1	0.0376046
Brpf1	0.0382211
Rbm3	0.0387398
Rbm3-ps	0.0387866
Olfr433	0.038884
Hinfp	0.0391017
Atg9a	0.0392564
Tyw5	0.0393614
Dennd3	0.0396175
Perm1	0.0401089
Trnt1	0.0404508
Dnajc13	0.0414641
Ppp3cb	0.0422899
Ythdc1	0.0423075
Ccnk	0.0434682
Orc4	0.0435016
Smad2	0.0436075
Macc1	0.0441691
Gstt4	0.0460372
Polr3c	0.0466991
Prkce	0.0471002
Sntb1	0.0474668
Rnf225	0.0477982
1110032F04Rik	0.0490575
Gdf15	0.0491098
Cxcr4	9.03e-08
Cd300a	0.00012719
Nfatc2	0.0002504
Camk1	0.00061885
Tec	0.0011634
Kdsr	0.00127827
Synj2	0.00482857
Tle5	0.0104792
Septin9	0.0107887
Adgre5	0.0112863
Matk	0.0123518
Rcbtb2	0.0130974
Dag1	0.0202454
Nicn1	0.0388419
Mmut	0.0409431
Neil2	0.0427686
Pgm2l1	0.0464695
Specc1	0.0465897
Gusb	0.0492153
Lpar6	4.95e-12
Rgs2	4.75e-11
Cd300lb	3e-10
Cebpa	7.22e-09
Tsc22d3	9.89e-09
Bmf	1.19e-08
Rmnd5b	1.5e-08
Kmt5c	2.32e-08
Sh2d3c	3.56e-08
Arl11	8.49e-08
Sesn1	2.14e-07
Pdxk	4.94e-07
Cnnm3	5e-07
Itpripl1	5.71e-07
Txnip	5.89e-07
Susd3	5.93e-07
Fbxo21	7.23e-07
Zfyve21	7.91e-07
Rgl2	8.55e-07
Sgsh	1.12e-06
Elmo2	1.13e-06
Abcd2	1.25e-06
2023-08-04	1.34e-06
Dnajc28	1.39e-06
Engase	1.42e-06
Scrn3	1.64e-06
Cnr2	1.68e-06
Mxd4	1.77e-06
Lyl1	2.92e-06
Rab3il1	3.19e-06
Il16	3.23e-06
Map3k9	3.47e-06
Cenpo	3.66e-06
Arhgap45	3.71e-06
Rnf144b	4.29e-06
Lpar5	4.88e-06
Fam117a	5.04e-06
Paqr7	5.09e-06
Crot	5.24e-06
Calhm2	5.25e-06
Dnajb14	5.36e-06
Hes6	5.7e-06
Arhgap39	6.01e-06
Zfp36l2	7.09e-06
Arl4c	7.45e-06
Tef	8.12e-06
Ctdsp2	8.32e-06
Parp1	1.04e-05
Adamts10	1.1e-05
Stard9	1.1e-05
Per3	1.12e-05
Ppfia4	1.2e-05
Ankrd10	1.22e-05
Ttc38	1.22e-05
Zfp157	1.24e-05
Natd1	1.26e-05
Plxdc1	1.28e-05
Cdc14b	1.32e-05
B4gat1	1.4e-05
Mast3	1.49e-05
Pik3c3	1.54e-05
Eif2ak3	1.62e-05
Map3k1	1.62e-05
Mbp	1.64e-05
Dnajc9	1.71e-05
Tmem64	1.79e-05
Klhl42	2.03e-05
Vgll4	2.18e-05
Ehmt1	2.21e-05
Plekhg3	2.26e-05
Arrb1	2.34e-05
Hdac5	2.39e-05
Slc17a5	2.4e-05
Iffo1	2.46e-05
Smc3	2.56e-05
Pcmtd2	2.58e-05
Fbxo31	2.68e-05
Tex261	2.69e-05
Ccr2	2.84e-05
Fut11	2.86e-05
Plekhm1	3.03e-05
Rcan3	3.1e-05
C030034L19Rik	3.2e-05
Tmem273	3.3e-05
Nagk	3.47e-05
Vsir	3.49e-05
Dennd2c	3.6e-05
Tspan14	3.66e-05
Btbd6	3.69e-05
Xpc	3.95e-05
Cdkn2c	3.96e-05
Rassf3	4.11e-05
Usp48	4.12e-05
Orai3	4.37e-05
Slc26a11	4.4e-05
Arhgef4	4.57e-05
Lpin1	4.68e-05
Suox	4.7e-05
AI467606	4.74e-05
Haus4	4.98e-05
Gm14430	5.08e-05
Gm4631	5.11e-05
Rubcn	5.5e-05
Slc46a3	6.23e-05
Polr2e	6.47e-05
Hhex	6.52e-05
Rfc1	6.59e-05
Trappc12	6.64e-05
4833420G17Rik	7.57e-05
Ctns	7.72e-05
Ier5l	8e-05
Nrp1	8.03e-05
Rab40c	8.25e-05
Ttc21b	8.56e-05
Amz1	8.65e-05
Adi1	8.74e-05
Comt	9.14e-05
Hdac6	9.16e-05
Nemp2	9.43e-05
5031439G07Rik	9.54e-05
Unc119	9.78e-05
Zfp362	9.8e-05
Cnot6l	9.85e-05
Rad50	9.96e-05
Chek2	0.00010074
Tmem150b	0.00010162
Palb2	0.00010254
Stx17	0.00010519
Rasa3	0.00010856
Ing4	0.00010863
B3gnt8	0.00011162
Tnfrsf21	0.00011527
Rbfa	0.00011775
Agap3	0.00012034
Klc4	0.00012137
Cdc25b	0.00012319
Ankmy2	0.00012506
Pkd1	0.00013453
Eef1aknmt	0.00013883
Hip1	0.00014827
N4bp2l1	0.00015003
Otulinl	0.00015091
Dmac2	0.00015259
Tfdp2	0.00015665
Zfp12	0.00016071
Ncapd3	0.00016458
Gask1b	0.0001647
4930522L14Rik	0.00016888
Nceh1	0.00017083
Kank3	0.00017292
Adrb2	0.00017801
Eif4ebp2	0.00018651
Zfp101	0.0001894
Rnf167	0.00019007
Flcn	0.00019135
Tpcn1	0.00019603
Slc43a2	0.00020512
Dna2	0.00020678
Pxmp4	0.00020707
Pik3r2	0.00020776
E2f2	0.00021803
Gmnn	0.00022204
Ctc1	0.0002243
Ift140	0.00022987
Tmem245	0.00023273
Ptpn21	0.00024515
Xpo7	0.00024598
Ap4m1	0.00024966
Vmac	0.00025214
Traf3ip3	0.00025536
5730409E04Rik	0.00025567
Nsmce4a	0.00025671
Dhcr7	0.00026079
Abtb1	0.00026592
F8a	0.00026845
D2hgdh	0.00028319
Mettl17	0.00029336
Ubald1	0.00030299
Cmtm4	0.00030617
Snx21	0.00030985
Fahd1	0.00031004
Trim16	0.00031104
Lrrc20	0.00031496
Marveld1	0.00031945
Kctd12b	0.00033897
Zfp282	0.00034423
Lbh	0.00034441
Tns4	0.00035129
Eepd1	0.00035953
2700049A03Rik	0.00037133
Heatr5a	0.00037156
Rxrb	0.00037162
Wdr76	0.00039051
Pdcd4	0.00039572
Usf2	0.00040518
Jmy	0.00041751
Tfeb	0.00042011
Mblac2	0.00042096
Ctdspl	0.0004232
Rnf166	0.00042729
Mknk2	0.00043249
Klhl21	0.0004327
Ldb1	0.00043809
Gatc	0.00043991
Ift46	0.00046166
Il6ra	0.00046604
Crat	0.00046648
Skp2	0.00048974
Cbx6	0.00049588
Clec2i	0.00050104
Mettl8	0.00050326
Ypel2	0.00051212
Mdp1	0.00051903
Ttc5	0.00052778
Med22	0.00053042
Emc8	0.00053554
Zfp120	0.00054617
Ralbp1	0.0005748
Accs	0.00057577
Arhgap25	0.00058273
Zbtb14	0.0005908
H2bc21	0.00060306
Cracr2b	0.00062124
Imp3	0.00062125
Etaa1	0.00062322
Qser1	0.00062393
Lmo2	0.00062613
Pla2g15	0.00063357
Nlrp10	0.00063642
Rnf227	0.00064701
Ip6k1	0.00067486
Tbc1d17	0.00067621
Zfand1	0.00067854
Ift80	0.00071083
Letmd1	0.0007237
Scarb1	0.00073377
Fam219b	0.00074008
Dvl2	0.00077056
Gnpda1	0.00081031
Tctn3	0.0008153
Cerk	0.00082613
Dhx32	0.00083708
Sbk1	0.00086505
Fbxl20	0.00088547
Dnajc18	0.00088963
9930012K11Rik	0.00089048
Hscb	0.00089817
Proser3	0.00091561
Etfbkmt	0.00091664
Nipal3	0.00092144
Zfp740	0.00093996
Armc10	0.0009494
2310022A10Rik	0.00095762
Sgsm2	0.00095816
Paip2b	0.00096903
Eif4b	0.00098942
Rp9	0.00104243
Pnpo	0.00104407
Msh2	0.00105212
Pparg	0.00106095
2610035D17Rik	0.00106491
Zfp398	0.00107014
Eid1	0.00109705
Zfp652	0.00109845
Pole2	0.00112313
Csnk1g2	0.00113156
Tfap4	0.00115585
Gtf2i	0.00116129
Prkra	0.00119631
Ypel3	0.00121663
Cir1	0.00121751
Vsig10	0.00124315
Fech	0.001255
C87436	0.00129509
Acad8	0.00129864
Phf14	0.00131891
Mri1	0.00133041
Sash3	0.00138867
Numa1	0.00142077
2610008E11Rik	0.00143874
Aph1c	0.00146159
Rhebl1	0.00146261
Fads1	0.00146817
Sptssa	0.00149891
Snx30	0.00152735
Gna12	0.00153244
Add3	0.00155213
Zfp764	0.0015599
Tmem81	0.00157695
Zfp30	0.00158836
Atraid	0.00164723
Nfam1	0.00175035
Polr2a	0.0017866
Fbxo32	0.00181883
Klhl36	0.00194697
Pot1a	0.00194884
Mfng	0.00196518
Cdc42ep3	0.0019718
Fam234b	0.00198325
Zkscan14	0.00204243
Zfp760	0.00204412
Xrcc1	0.00206291
Timm21	0.00208534
Zfp449	0.00210745
Haus5	0.00211144
Acrbp	0.00211226
Srbd1	0.00212635
Hyls1	0.00214287
Thtpa	0.00222435
Mnt	0.00228604
Cd99l2	0.00230911
Acp6	0.00233419
Oxa1l	0.00235228
Mtss1	0.00238568
Sgpp1	0.00239007
Dchs1	0.00244201
Cdk20	0.0024438
Fam98c	0.00244938
Numbl	0.0025027
Galnt9	0.00251465
Mindy1	0.00251951
Asrgl1	0.00255791
Usp28	0.00255991
Fam3c	0.00264074
Mmgt2	0.00264358
Brca2	0.00265735
Fan1	0.00268405
Rab11fip3	0.00270203
Tspyl4	0.00271994
2510002D24Rik	0.00279247
Dnase2a	0.00279353
Gm38426	0.00279788
Zfp472	0.00287189
Bri3bp	0.00289657
Cdk19	0.00297921
Mpv17	0.00308051
Zfp251	0.00312507
Tmem41a	0.00312528
Galc	0.00324005
Vars2	0.00325746
Trem2	0.00327375
Cyb5rl	0.00334858
Nudt16l1	0.00347693
Slx1b	0.00355819
Nudt7	0.00359078
Gpr183	0.00359372
Fbxo9	0.00372616
Nlrc3	0.00395826
Hs1bp3	0.00398323
Depdc7	0.00415062
Dnaaf2	0.00428244
Smarca2	0.00429797
Dbp	0.00431473
Atg14	0.00432112
Tle1	0.00433161
Lyrm9	0.00438687
Tmem141	0.00440167
Bbs7	0.00446278
Phf3	0.00453014
Oard1	0.00458513
Cercam	0.00459409
Ccsap	0.00483797
Tk2	0.0053137
Phka2	0.00535501
Riox1	0.00541447
Sap25	0.00556936
Josd1	0.00560696
Acadm	0.00583211
Spice1	0.00594013
Trmt2b	0.00608663
Cnnm2	0.00609176
Gm9920	0.0061462
Brd3	0.00621598
Rgs18	0.00628174
Trim47	0.00631382
Ech1	0.0063456
E130112N10Rik	0.00646312
Vamp1	0.00647276
Bcas2	0.00658644
Hdac10	0.00667281
Sulf2	0.00672271
Eef2k	0.00672796
Angptl2	0.00673829
Ttc3	0.00682926
Mgme1	0.00694668
St6galnac6	0.00697934
Abhd4	0.00702509
Gm11699	0.00704649
Prorsd1	0.00720311
Zfp61	0.00723246
5830416I19Rik	0.00730092
Gtf3a	0.00731076
Fbxo8	0.00734463
Pcnt	0.00740328
Hacl1	0.00741691
Acox3	0.00744587
Cdca7l	0.00746804
2900026A02Rik	0.00748959
Lrrc45	0.00758425
Ptpra	0.00765107
Ctnnbip1	0.00769779
Coro1c	0.00770347
Oxr1	0.00771086
B4galt4	0.00783315
Adcy7	0.00792795
Ska2	0.0079468
Rps6ka1	0.00796517
Zfyve28	0.00817699
Ganc	0.00833755
Amigo1	0.00839017
Sigmar1	0.00846163
Pdk2	0.00854275
Aplf	0.00864799
0610009B22Rik	0.00866918
Hars2	0.00867322
5530601H04Rik	0.00876347
Slc2a8	0.00899703
Foxj2	0.00902905
Zfp882	0.00903581
Prxl2c	0.00918092
Ccdc163	0.00946993
Sort1	0.00963669
Gm15441	0.00967582
Rpa1	0.00975839
Sh3bp5l	0.00989377
Ncapg2	0.0100756
Brca1	0.0100924
Klhl24	0.0101634
Cluap1	0.0104589
Pank1	0.0105532
Daglb	0.0105823
Smarcd2	0.0106447
Wdr81	0.0106515
Slc25a30	0.0108359
Lrwd1	0.0110864
Steap3	0.0111229
Hyi	0.0113086
Vps13c	0.0113181
Dusp3	0.0113198
Atg9b	0.0122116
2810013P06Rik	0.0123135
Fam53a	0.0126592
Mrtfa	0.012871
Idh1	0.0129875
Bpgm	0.0130432
Thsd1	0.013072
Pwwp2b	0.0130777
Abcg3	0.0134472
A430033K04Rik	0.0134961
Samd1	0.0135072
Wdr45	0.013576
Nat8l	0.0136935
1700025G04Rik	0.0137059
Rfc2	0.0137921
Zfp975	0.0138373
Cep44	0.0140731
H1f0	0.014392
Frat2	0.014535
Gramd4	0.0147162
Wdr41	0.01483
Tnfsfm13	0.0149672
Rassf7	0.014977
Plpp7	0.0151736
Tbc1d25	0.0153894
Cenps	0.0155047
Bmyc	0.0155451
Nudt16	0.0156193
Terf1	0.0156836
Zkscan4	0.0158153
Amot	0.0158774
Zfp955a	0.0159057
Wdr7	0.0160206
Nrde2	0.016196
Snx5	0.0164261
Tmem19	0.0164539
Anks6	0.0164633
Havcr2	0.0164933
Rgs10	0.0166174
Kctd2	0.0166546
Wipf1	0.0169335
Tbc1d16	0.0175728
R3hcc1	0.0178414
Iqce	0.0179785
Ptgr2	0.0179833
Gspt2	0.0180159
Rab3gap2	0.0183887
Dffb	0.0184025
Snapin	0.0184744
Prkag2	0.0186878
Tnfsf12	0.0189074
Usp49	0.0191946
Jmjd1c	0.01954
Man1c1	0.0195667
Ate1	0.0197192
Zfp273	0.0199886
Cenpa	0.0200529
Svip	0.0200681
Ccdc32	0.0204267
Gpr155	0.0205919
Insr	0.020764
Mat2b	0.0208952
Gigyf1	0.0211613
Dctpp1	0.021316
Adcy9	0.0217805
Dtymk	0.0220292
Ercc5	0.0223633
Eri2	0.0228493
Mcrip2	0.0228836
Tspan32	0.0230129
Zfp970	0.0230205
Slc25a15	0.0230373
Harbi1	0.0236234
Exosc5	0.0236825
Prkaca	0.0238508
Dars2	0.0252257
Hdhd5	0.025395
Tecpr1	0.0256414
Ccdc115	0.0257347
Sgsm3	0.0275406
Dus3l	0.0284021
Rwdd2a	0.028581
Tcf12	0.0290633
Rchy1	0.0301658
Tcp11l2	0.0301928
Xrcc6	0.0304245
Pnpla7	0.0306615
Impa2	0.030913
Ccdc69	0.0311189
Kif23	0.0314797
Cd93	0.0322239
Smim14	0.0323091
Fuca1	0.0326094
Meis1	0.0342266
Calcoco1	0.0343292
Zkscan5	0.0346624
Ttc33	0.0350578
Adal	0.036213
Aldh9a1	0.0365153
Galnt10	0.0367134
Zfp60	0.0368297
Nup107	0.037077
Siae	0.0376749
Syngr1	0.0384889
Arhgap9	0.0387006
Dynlt1c	0.0387929
Foxo4	0.0390867
Cpox	0.0398888
Tcf3	0.0405082
Arhgap18	0.0406936
Ttc7	0.0407657
Poc1b	0.0410544
Abhd17a	0.0419851
Thnsl1	0.0435137
Nt5dc2	0.0437629
Foxk1	0.0443401
Nqo2	0.0443578
Pik3r4	0.0443599
Shc2	0.0445137
Marchf6	0.0445563
Tmem260	0.0446889
Ankrd13b	0.0452706
Rad1	0.0453048
Tmem254	0.0463787
Gga2	0.0464431
Rasgrp3	0.0464887
Pias3	0.0477572
Zmym1	0.0481492
Spr	0.0481789
5430403G16Rik	0.0482254
Xpr1	0.0484152
Ccdc120	0.0485368

## Sheet: IFN+LPSanalysis
Name	Score	avgFC
A930007I19Rik	0.000422924	2.38832
Odc1	0.00241768	1.05257
Dennd1a	0.00985428	0.618581
Trdmt1	0.00993594	0.516961
Minpp1	0.0128249	0.601883
Csnk1g3	0.0137545	0.318835
Zbtb17	0.0147744	0.425544
Nufip1	0.0204442	0.546518
Lrrfip2	0.0217773	0.664483
Mapk1ip1l	0.0232684	0.534284
Dap3	0.0256648	0.293906
Ccdc58	0.0306158	0.537781
Ttc19	0.0333576	0.437031
Ccne1	0.0388052	1.4255
Fip1l1	0.0413933	0.247262
Selenok	0.0430077	0.347017
Kcna3	0.04481	2.17352
Alkbh5	0.0468982	0.609255
Med19	0.0489451	0.382323
Tmub1	0.049158	0.715716
Hectd4	0.000129871	1.23959
Vps54	0.000346144	1.0707
Stx3	0.000691888	1.02985
Tmsb10	0.000753678	0.975759
Calhm6	5.3312e-13	5.17285
Sh3glb1	0.000831652	0.657426
Cyfip2	0.000870695	0.813762
Stard3	0.0008819	1.00569
Ankrd17	0.00128171	0.808359
Vamp8	0.00184964	0.731917
Basp1	0.00185216	0.975087
Eef1akmt2	0.00320758	0.506839
Spata2	0.00325239	0.613787
Rwdd1	0.00378514	0.474086
Klf8	0.00419799	1.67908
Syvn1	0.00460566	0.649764
Wapl	0.00596903	0.348255
Fastk	0.00647218	0.555938
2410004B18Rik	0.00745667	0.445363
Xcr1	0.00746921	5.08132
Ubac2	0.00787039	0.417632
Ranbp2	0.00808998	0.735509
Fcgr4	7.73007e-12	3.00592
Dusp2	0.00809631	2.73049
Polr1h	0.00857876	0.462262
Ltbr	0.0088675	0.443003
Bag1	0.0130929	0.410242
Nfkbie	1.0614e-11	2.94999
Nectin2	0.0135718	1.14354
Sgta	0.0138904	0.36765
Actr1a	0.014209	0.412598
Cox6a1	0.0142484	0.498885
Pfdn1	0.014336	0.42808
Oaf	0.0159296	1.59692
Nmt1	0.0163514	0.335439
Zbtb32	0.0174228	2.90678
Tjap1	0.0176874	0.619577
Dync1i2	0.0177749	0.491532
Slc25a44	0.0178319	0.636288
Snrpc	0.0181727	0.434427
Adprm	0.0181749	1.01484
Cog4	0.0184476	0.497181
Rmi2	0.018642	2.18844
Ankrd66	0.0193525	2.56961
Wdr33	0.0196205	0.262751
Pop4	0.0196237	0.471508
U2surp	0.0200722	0.343625
Arih2	0.0204492	0.540723
Samd15	0.021714	1.95332
Rnaseh1	0.0221102	0.396273
Dpy19l3	0.0252852	1.62862
Ppp1r15b	5.73865e-11	1.66035
Rock1	0.0253086	0.554536
Mab21l3	0.0260914	4.44019
Usp42	0.0285296	0.936428
Dcun1d3	0.0286699	0.923597
Tes	0.0286996	0.752308
Tgoln1	0.0290388	0.378708
Usp47	0.0301136	0.759233
Itgb2	0.0301303	0.560859
Errfi1	0.0332333	2.02655
Ndufa9	0.0341067	0.290802
Fkbp8	0.0350592	0.273771
Gpr55	0.0354626	3.82149
Asb6	0.0364579	0.401811
Papss2	0.0366131	1.43753
Slc4a11	0.0368605	2.97009
Tmed1	0.0374628	0.699644
Kdm1a	0.0381726	0.347623
Cdk16	0.038588	0.313714
Prdm4	0.0407957	0.454289
Xpo1	0.0417858	0.432337
Dcaf13	0.041837	0.464626
Zfp800	2.52571e-10	2.25523
Sp110	2.71977e-10	2.20543
Atg3	0.0422137	0.334842
Dmtf1	0.0428137	0.521921
Dnttip1	0.0444495	0.329772
Gm12185	3.33405e-10	4.78788
Gch1	3.38319e-10	2.03871
Pex14	0.0447177	0.409252
Tmem63b	0.0456887	0.624407
Chchd6	0.046878	0.820367
Ppp2r2d	0.0484058	0.455061
Cst7	4.07111e-10	5.37316
Ambra1	0.0493771	0.473504
Cxcl9	1.73133e-11	11.2064
Tagap	4.23499e-09	2.87181
Trim21	5.22451e-08	2.06442
Plek	8.72911e-08	1.79107
Slfn4	3.48319e-07	5.2993
Plagl2	5.75007e-07	1.36446
Plaat3	5.88738e-10	3.90901
Pml	3.17913e-06	1.86093
Ifih1	6.56071e-10	3.14499
Fgl2	6.65531e-10	5.79243
Tpi1	1.07429e-05	1.18079
Trim34a	1.16223e-05	1.88983
Slc7a8	1.22533e-05	1.46396
Aftph	3.05115e-05	1.12551
Slc11a1	3.09584e-05	1.05316
Pla2g7	3.70101e-05	2.05427
Vav1	4.66564e-05	0.70517
Psmb9	9.56644e-10	2.32359
Usp25	4.77936e-05	1.39927
Mmp25	5.48387e-05	5.07574
Atf3	6.05689e-05	1.16699
Ifit3b	7.25955e-05	4.138
Pgm1	8.32886e-05	1.42411
Eno1	9.83972e-05	1.00653
Tspan3	0.000165258	1.49229
H2-K1	1.60857e-09	1.86922
Arid5a	1.66446e-09	2.73993
Setdb2	0.000169634	1.78975
Spaca6	0.000172523	1.83757
Akt3	0.000172596	1.01946
Trps1	0.000189485	0.894549
Psmc1	0.000203226	0.594216
Aldoa	0.000207746	0.676405
Acp2	0.000247831	1.0831
Ran	0.00026529	0.711049
Pirb	0.000326974	0.871832
Apol9b	0.000337081	3.89578
Il36g	0.000382635	4.20217
Dtx3l	2.65108e-09	2.39702
Dnajc21	0.000428142	0.772944
Pdk3	0.00043359	0.970339
Rab6a	0.000449021	0.528656
Sertad1	0.000461031	1.15632
Tbc1d9	0.000515255	1.49518
Ptprj	0.000547913	0.779347
Arpc2	0.00056076	0.483173
Smarca4	0.00056133	0.574606
Zbtb5	0.000563214	1.28189
Mreg	0.000581957	2.35379
Tcp10b	0.000597527	4.93133
Tmem67	3.69242e-09	2.4766
Lcn2	0.000600443	4.49717
Ncf1	0.000608645	0.957852
Gpr132	0.000646042	2.18644
Acsl5	0.000685016	0.852042
Ank	4.47377e-09	-2.60151
Intu	0.000729535	1.9122
Plekhg3	4.8163e-09	-1.98545
Psme4	0.000846999	0.707629
Prelid1	0.000875625	0.614143
Mbnl2	0.000950856	0.62868
Ptk2b	0.000976278	0.584976
Timm23	0.00105836	0.718123
Fam20b	0.00107514	0.559456
Fbxo38	0.00111568	0.465012
Aars	0.00116017	0.878445
Dst	0.00123591	2.08126
Ktn1	0.00126463	0.983846
Camsap1	0.00131268	0.885248
6430548M08Rik	8.69734e-09	-1.79543
Traf3	0.0013542	0.700048
Mitd1	0.00138366	1.33354
Map2k2	0.00139009	0.336989
Flot1	0.00144206	0.83142
G6pdx	0.00151123	0.64909
Mindy3	0.00153325	0.756686
Flii	0.00160342	0.623415
Arap1	0.00162027	0.581296
Ywhaz	0.00170138	0.66025
Ywhag	0.00178184	0.479266
St3gal1	0.00180354	0.945478
Abhd13	0.0018402	0.388823
Dpm2	0.00187468	0.534159
Sesn1	1.19913e-08	-3.06846
Agpat4	0.00189586	0.976551
Lpar6	1.29169e-08	-2.08168
Mcub	0.00195523	0.81924
BC028528	0.00199262	0.744333
Pilra	0.00204721	1.80277
Pgam1	0.00242099	0.84213
Alpk1	0.00249466	0.683132
Ciapin1	0.00250334	0.75941
Pdhb	0.00253765	0.367604
Apaf1	0.00257754	0.927982
Tpcn1	1.59668e-08	-1.99247
Gabarap	0.00271714	0.437582
Milr1	0.002741	0.828404
Agpat1	0.00279925	0.458805
Ankib1	0.0028825	0.96201
Prex1	0.00290349	0.863562
Cd82	0.00292064	0.931291
Tmem192	0.00292182	0.621434
Fbxw11	0.00308399	0.750712
Ppme1	0.00336912	0.691007
Tmco3	0.00352512	0.626307
Fis1	0.00363658	0.508212
Atp6v1d	0.0038727	0.674695
Cd83	0.00400595	1.87015
Mbd1	0.00409943	0.424968
Zfand5	0.00412886	0.683022
Akr1a1	0.00415192	0.793401
Gm38525	2.7342e-08	5.21254
Trim30b	2.75535e-08	5.21254
Sirt6	0.00422809	1.00502
Stip1	0.00426306	0.766704
Cdkn1a	2.78372e-08	2.30428
Ctsh	0.00429973	1.36336
Plekha2	0.00448385	0.686271
Themis2	2.907e-08	2.09716
Hspa4l	0.00454064	0.995744
Nt5c3	3.37338e-08	2.33518
Rab11a	0.00462103	0.451727
Rnf121	0.00475879	0.610952
Ifi47	3.90392e-08	4.30626
Tmem167	0.00490903	0.316152
Rap1b	3.98319e-08	1.13507
Ccnk	0.00491579	0.519221
Ifnar1	0.00496396	0.53592
Clint1	0.00498317	0.517418
Ncoa5	0.00511025	0.866397
Strn3	0.00522766	0.500218
Gm8995	4.66705e-08	2.47365
Nr1h3	0.00529616	1.18047
Dlst	0.00555218	0.388154
Ppm1b	0.00558965	0.723745
Slamf8	5.09165e-08	3.49611
Dhx38	0.00610808	0.459636
Soat2	0.00615151	1.79687
Adora2a	5.59391e-08	4.79081
Arhgap18	5.68237e-08	-2.15454
Ube2k	0.00615549	0.401259
Ifi203	6.06801e-08	3.01768
Wwp1	6.1808e-08	-2.09131
Cnr2	6.1973e-08	-2.154
Cd300lb	6.28491e-08	-2.75717
Chmp2a	0.00628872	0.556503
Svbp	0.00650395	0.823382
Ammecr1l	0.00650409	0.383798
Ptpn23	0.00666447	0.624651
Rbm39	0.00678565	0.426358
Dera	0.00682292	0.444269
Thoc6	0.00704552	0.435459
Idh1	8.36715e-08	-1.74186
Itpripl2	0.00713216	0.541819
Fut8	0.00739896	0.749461
Bdp1	0.00757051	0.607234
4833439L19Rik	0.00784051	0.367833
Copg1	0.0079518	0.322619
Rala	0.00824444	0.554458
Ccdc86	9.36994e-08	1.54244
Ppp2r2a	0.00828384	0.78764
Rgs2	9.42244e-08	-2.33894
Gcc1	0.0082987	0.772603
Prkrip1	0.00832565	0.620429
Mbd2	0.00835916	0.495751
Gmppb	0.00852382	1.10784
Htt	0.00866334	0.698127
Mapkapk5	0.00869426	0.503552
Dyrk2	0.0087003	1.00569
Gvin1	1.00517e-07	3.51262
Mxd4	1.00698e-07	-2.49936
Fam214b	0.00876843	0.725786
Eif2ak2	1.04929e-07	1.83718
Trnt1	0.00888755	0.527314
Zfr	0.00890072	0.480993
Aim2	1.09433e-07	1.14107
Rap2c	1.09769e-07	1.52479
Pitpna	0.00897953	0.347147
Sltm	0.0089989	0.385364
Ifi209	1.23624e-07	4.02163
Lrrc41	0.00910952	0.585935
Bmf	1.25928e-07	-2.85062
Dusp3	1.34194e-07	-1.16583
Rnf144b	1.37458e-07	-3.47289
Skap2	0.00916391	0.379988
Entr1	0.00926093	0.447931
Cyc1	0.00948978	0.62722
Gbe1	0.0095194	0.928847
Mlx	0.00953121	0.628143
Slc25a37	1.4669e-07	1.80565
Polr3c	0.00995397	0.66109
Serpinb1b	0.0105127	2.08669
Mt2	0.010688	2.01861
Carhsp1	0.011005	0.800012
Stx2	1.59066e-07	1.41687
Timp1	0.0113865	2.96042
Dapk3	0.0114861	0.402047
Rab1a	0.0118042	0.437935
Marveld1	1.66259e-07	-2.4304
Ido2	0.0118201	4.0135
Lyl1	1.74969e-07	-1.9143
Kmt5a	0.0121233	0.708577
Tapt1	0.012178	0.64989
Tmem50b	0.0126163	0.572472
Stx6	0.012765	0.699108
Arl11	1.86353e-07	-1.63488
Jak1	0.0130031	0.560042
Yju2	0.0133388	0.69533
Swt1	0.0134177	0.558638
Plbd1	0.0136614	3.31643
Trappc6b	0.0136792	0.403312
Isca2	0.0137782	0.814453
Ap3b1	0.0139324	0.482293
Cd80	0.0139947	1.27834
Cox7b	0.0140288	0.531286
Lta	0.0140487	4.58758
Sh2d3c	2.27092e-07	-1.84638
Cript	0.0163921	0.391978
Rtraf	0.0168619	0.558007
Rcbtb2	2.35624e-07	-1.90644
Rpe	0.017344	0.646632
Ncstn	0.0187313	0.480697
Cd28	2.54866e-07	-3.64978
Mrpl52	0.0189326	1.03784
Sin3b	0.0192943	0.478776
C1s1	0.0195499	4.62949
Pdpn	2.69794e-07	2.7817
Arl4a	0.0195964	1.17168
Strap	0.0199007	0.32637
Tcf25	0.0199417	0.395106
Samd9l	2.81743e-07	1.95738
Gm8355	0.0201619	0.872458
Cox6b1	0.0202065	0.436396
Ikbke	3.01134e-07	1.388
Ficd	0.0212576	0.650126
Kdm4a	0.0213513	0.805054
Tpst1	3.05719e-07	1.66912
Kif1a	0.0213892	2.84423
Ap3m2	0.021823	0.636693
Diaph1	0.0223421	0.420246
Ndufb9	0.0224961	0.376101
Cisd2	0.0233	0.527049
Mrpl45	0.0234259	0.598649
Tgds	0.0250071	0.462741
E2f4	0.0251536	0.36842
Prkcsh	0.0251917	0.603586
Tyw5	0.0262142	0.550854
Rhou	0.026285	1.23625
Mff	0.0296219	0.408018
Psmc3	0.0302167	0.407499
Clptm1l	0.0307142	0.271826
Gas6	4.28033e-07	-2.90847
Mefv	4.33725e-07	3.89803
Lnpep	0.0315646	0.699677
Hrh2	4.66288e-07	3.77874
Kpna6	0.0320797	0.257533
Ch25h	4.70807e-07	6.16022
Capza2	4.75927e-07	0.692605
Pkn2	0.0326089	0.622053
Tor1aip1	4.89989e-07	1.02513
Dnajc13	0.0354182	0.484576
Sec61g	0.0356326	1.01114
Cdc42ep4	0.0360795	1.17526
Parp14	5.46325e-07	2.86071
Ap2b1	0.036259	0.363506
Bclaf1	0.0363526	0.358344
Zfp945	0.0368331	0.900818
Smurf1	0.0373365	0.632709
Kif5b	0.0376526	0.441639
Sumf1	0.0380669	0.502668
Kcnab1	0.0387102	2.94804
Tnfsf10	5.91448e-07	5.49484
Oas1b	5.94751e-07	2.56692
Tfdp2	5.97486e-07	-2.17856
Fam222b	0.0404803	0.59855
Ccl3	6.03495e-07	3.33703
Ier3ip1	0.0407768	0.346761
Rheb	0.0410085	0.37353
Ripk3	0.0414549	0.843339
Dcun1d5	0.0424506	0.488104
Mrpl13	0.043379	0.535681
Ythdc1	0.044177	0.534524
Pdcd1lg2	0.047342	3.68206
Parp8	6.63562e-07	1.77449
Asf1a	0.0477047	1.15922
Ufd1	0.0477322	0.354911
Clcf1	0.0477664	2.78979
Anxa7	0.0480981	0.453601
Snw1	0.0499895	0.620379
Ralgds	8.23926e-14	2.50266
AW112010	1.9088e-13	7.45362
Irf1	1.18567e-12	3.73408
Katna1	7.19036e-07	1.43086
Nod1	6.5835e-12	3.19165
Lmo4	3.25827e-11	2.4815
Trim12a	7.39296e-07	1.95761
Rnf24	7.61902e-07	1.72472
Dnaaf3	7.70852e-07	1.32999
Lrrc4	7.75454e-07	4.90348
F830016B08Rik	7.82652e-07	6.74458
Dhrs3	7.95318e-07	-1.86928
Clic5	6.06893e-11	8.66741
Tap2	1.32472e-10	2.59099
Nrp2	1.56672e-10	1.32689
Slc15a3	2.49133e-10	1.88427
Gm5431	8.67264e-07	2.25765
Plscr4	8.88805e-07	-2.8042
Dgkd	8.96666e-07	-1.31241
Ccl2	3.18264e-10	4.46355
Serpina3g	3.57329e-10	9.50272
Znfx1	9.51015e-07	1.89766
Hk3	4.25891e-10	2.02883
Rapgef2	5.09918e-10	2.83273
Il27	8.62673e-10	6.65728
Kctd12b	1.00931e-06	-3.14629
Il18bp	8.88042e-10	3.87373
H2-Q4	8.91729e-10	3.114
Soga1	1.11199e-06	-1.37323
Slco3a1	1.1168e-09	5.77103
Ctsc	1.38994e-09	2.88322
Cd86	1.77968e-09	3.70926
Pla2g4a	2.43695e-09	2.42362
Hspa1a	2.69367e-09	4.23322
Psmb10	2.7755e-09	2.13648
Ggct	2.79144e-09	3.14726
Aatk	1.20627e-06	-2.14818
Man1c1	1.21149e-06	-1.33447
Aplp2	1.23572e-06	-1.1827
F10	1.23863e-06	3.3425
1600014C10Rik	2.99243e-09	2.87523
H3f3b	3.70762e-09	1.40164
Dbnl	6.85767e-09	1.47894
Cnnm3	1.271e-06	-1.45405
Nfkbiz	1.27419e-06	3.59545
Sdc4	1.28114e-06	2.84603
Tgtp2	6.94848e-09	7.13419
Ulk2	1.36795e-06	-1.11791
B2m	7.93656e-09	1.64007
Uba7	8.64357e-09	1.80905
Tmbim6	9.56429e-09	0.959778
Slc7a11	1.11154e-08	3.30551
Cnn3	1.44457e-06	5.51382
Hif1a	1.15284e-08	1.99033
H2-Q7	1.35023e-08	4.46276
H2-Q9	1.37218e-08	4.46276
Phf11b	1.45415e-08	4.3216
Rgl1	1.49079e-08	2.38192
Ifi205	1.71707e-08	8.86399
Nmi	1.99813e-08	2.1885
Dnase1l3	2.62362e-08	7.03988
Wars	2.66272e-08	2.01313
Fbxl5	1.68005e-06	1.32265
Ccl4	1.6903e-06	3.5408
Zfyve28	1.69615e-06	-3.61951
Traf2	2.68469e-08	1.71823
Phf11a	2.89988e-08	4.77696
Zdhhc18	1.79335e-06	0.985063
Mndal	3.28436e-08	2.70747
Hspa1b	3.94645e-08	3.84456
Kdm2b	1.85887e-06	-1.27366
Cpd	4.52147e-08	1.32538
Tor1aip2	4.67735e-08	1.6123
Clcn7	4.73175e-08	1.58745
Trim47	1.94083e-06	-2.25565
Tank	7.00044e-08	1.85199
Il12rb1	7.5427e-08	5.59477
Fmnl2	8.10283e-08	2.12783
Gnpda1	2.04188e-06	-1.33292
Vgll4	2.06993e-06	-1.29607
Rbbp8	2.07393e-06	1.49233
Rasgrp1	2.19859e-06	7.14913
Mfsd7a	8.60009e-08	2.75001
Mapkapk2	8.62949e-08	1.35396
Trim25	9.86135e-08	1.17002
Cemip2	9.91039e-08	2.28725
Spata13	9.91636e-08	2.51696
Sema4a	1.00101e-07	2.40443
Parp3	1.10621e-07	1.88901
Rab11fip5	2.29919e-06	-0.944164
Gvin2	1.4295e-07	2.97663
Irak2	1.47183e-07	1.37433
Abtb2	1.66152e-07	4.10552
St3gal5	1.67726e-07	2.10055
Tgtp1	1.92195e-07	10.4618
Atp1b3	2.03686e-07	1.53378
Ptges	2.09498e-07	4.74999
Gm4951	2.30295e-07	6.35749
Mov10	2.64987e-06	1.94348
Arl4c	2.7114e-06	-1.16188
Zswim4	2.66979e-07	1.505
Zup1	2.68384e-07	2.13611
Tgm2	3.20967e-07	2.4386
H2-M3	3.59771e-07	1.72363
Mtmr14	3.67294e-07	1.30618
Cept1	4.03415e-07	1.50445
Cxcr4	2.84176e-06	-3.01374
Chmp4b	4.05743e-07	1.28203
Pink1	2.88829e-06	-1.39234
Il15	4.52019e-07	2.37271
Gsap	5.58632e-07	1.84278
Mid1ip1	2.95358e-06	-1.27873
Cfb	5.82836e-07	8.18422
Cd47	2.98018e-06	1.1413
Adamts10	3.00545e-06	-1.44703
Ddx58	3.01752e-06	2.30725
Src	6.01383e-07	2.63516
Iigp1	6.6046e-07	8.11802
Ndel1	6.82233e-07	0.781076
Tmem273	3.17405e-06	-2.5167
Sppl2a	6.87832e-07	1.50338
H2-Q6	6.92129e-07	4.99749
Ccl7	6.9218e-07	4.52652
Pdxk	3.24621e-06	-1.59847
Fam114a1	3.28922e-06	1.45182
Gpr183	3.32476e-06	-3.59727
Ms4a4c	7.31045e-07	6.26181
Lyn	7.38764e-07	1.09116
Glul	3.36599e-06	-1.73982
Sqstm1	8.46101e-07	1.33975
Nfkb1	3.42802e-06	1.44252
Parp11	9.67837e-07	2.28317
Gna13	1.11582e-06	1.32421
Mcl1	3.5656e-06	0.734058
Zc3hav1	1.15238e-06	1.23174
Map4	1.15645e-06	1.31946
Adcy7	3.67133e-06	-1.13129
1110038F14Rik	1.25419e-06	1.82572
Daglb	3.74972e-06	-1.91658
Olfr56	1.29807e-06	6.28756
Apobec3	1.41055e-06	1.86119
Rela	1.57271e-06	1.06274
Arf4	1.6672e-06	1.04807
Ube2l6	1.67518e-06	2.08242
Snx20	1.83961e-06	1.38283
Suco	1.9864e-06	1.17665
Anln	4.16375e-06	-2.63061
Kank2	4.16918e-06	-1.78657
Batf	2.0169e-06	3.05097
Nav1	4.19096e-06	-1.35157
Sp100	2.20256e-06	1.98035
Cdk18	4.21812e-06	-1.49363
Casp7	4.23713e-06	1.66128
Ddi2	4.28113e-06	-0.969411
Psen1	2.2351e-06	0.844281
Ccz1	2.25702e-06	0.842496
Msr1	2.27179e-06	1.10437
Susd3	4.41327e-06	-2.11628
Camk1	4.45e-06	-1.43002
Abhd15	4.4907e-06	-2.80956
Nr1h2	4.59887e-06	0.641058
Pnp2	2.39804e-06	4.16051
Rnf150	4.66123e-06	-3.48253
Xkr8	2.46304e-06	2.57006
Mthfr	4.70798e-06	1.84694
Agtrap	2.46449e-06	1.38749
Lztfl1	4.7824e-06	1.51798
Creb3	2.78391e-06	0.877726
Cxcl2	2.83151e-06	4.78618
2900026A02Rik	4.96447e-06	-2.63814
Ttc9c	2.87694e-06	1.2586
Tent4a	2.89855e-06	1.49035
Oas1a	5.12477e-06	2.14916
Gapdh	2.90444e-06	1.11017
Arhgap19	5.48635e-06	-2.52583
Cd200	5.55003e-06	2.64964
Morrbid	2.95372e-06	2.87617
Slc46a3	5.70706e-06	-2.9295
Fbxo6	3.16507e-06	0.932089
Zfp395	5.83823e-06	-2.6302
Rnf114	3.18471e-06	1.49454
Ccsap	5.99551e-06	-2.56339
Susd6	3.36183e-06	0.971646
Tbk1	3.49425e-06	1.01939
G530011O06Rik	6.06238e-06	2.48444
F630028O10Rik	6.20541e-06	-2.50408
Cmtm4	6.42168e-06	-1.00079
Tax1bp1	4.04453e-06	1.23147
St6gal1	6.53754e-06	-3.1878
Tmem128	4.09622e-06	1.04633
Clic4	6.66791e-06	1.53005
Rab5c	4.11553e-06	0.755801
Slfn8	4.19014e-06	2.84041
Map3k1	6.79092e-06	-1.00363
Whamm	4.19892e-06	1.73647
Rab10	4.35337e-06	1.12388
Sdc3	7.02733e-06	1.01087
Cers6	7.09985e-06	1.36047
Eef2k	7.13573e-06	-2.1222
Klf6	4.37991e-06	1.60735
Pgk1	4.62694e-06	1.34268
2004-08-01	7.25978e-06	-1.66422
Spred1	7.32162e-06	0.982746
Arap3	7.40483e-06	-2.91408
Wfdc17	4.69754e-06	1.85228
Pfkl	4.79811e-06	1.45843
Usp12	5.10132e-06	0.969466
Mmp13	7.7322e-06	3.26768
Smpdl3b	5.94258e-06	2.81701
Acot2	8.02176e-06	-1.77906
Rnf115	6.03997e-06	0.811187
Mbp	8.08517e-06	-1.18044
Dnmbp	8.3498e-06	-1.23676
Mvb12b	8.44791e-06	-1.32681
Agap1	8.66496e-06	-1.73535
Cd38	6.04362e-06	5.91657
Calhm2	8.69364e-06	-1.35052
Sgsh	8.87912e-06	-2.05541
Ifi206	6.78418e-06	5.92407
Arhgap45	9.11386e-06	-1.30663
Ifi214	6.81511e-06	5.80016
Stat2	6.92084e-06	2.64044
Gca	9.48563e-06	2.2848
Gpr18	7.14421e-06	3.80722
A630001G21Rik	7.67675e-06	0.895427
Rab3il1	9.92283e-06	-2.59386
Rnf213	7.88996e-06	2.80317
Med13	1.01868e-05	1.57486
Dusp28	1.05155e-05	1.90573
Rassf3	1.03098e-05	-1.23194
Itgb5	1.03493e-05	-1.86955
Gpr31b	1.05839e-05	4.52133
Agfg1	1.13905e-05	0.95088
Sptssa	1.06606e-05	-1.35699
Tcea1	1.19047e-05	0.914528
Gna12	1.08445e-05	-1.34287
App	1.1008e-05	0.691231
Ppp1r15a	1.19109e-05	2.3939
Mocs1	1.20356e-05	1.29545
Azi2	1.34381e-05	1.35147
Unc13d	1.43266e-05	1.36366
H2-Q5	1.51386e-05	3.69321
Mx1	1.6006e-05	6.22622
Atf4	1.62652e-05	1.0758
Ttc39b	1.67456e-05	1.27119
Trim12c	1.7166e-05	1.2639
Arf5	1.79103e-05	0.932012
Gbp11	1.94642e-05	8.04045
Mrc1	1.23473e-05	-2.70557
Adar	1.95185e-05	1.65586
Gm4841	1.29445e-05	9.02114
Zfp362	1.34218e-05	-1.20491
C1ra	2.1344e-05	2.5379
Tmem219	2.15205e-05	0.85287
Itga6	1.39974e-05	-2.55173
Ly75	2.35048e-05	2.94692
Slc11a2	2.44836e-05	1.25818
Pcgf5	2.45722e-05	1.87047
Snx29	1.45386e-05	-1.63799
Nub1	2.46111e-05	0.991064
Flt4	1.48492e-05	3.75975
Fbxo21	1.49695e-05	-1.02333
Utp14b	1.50184e-05	-1.52064
Pnpla7	1.50512e-05	-1.16644
Tyk2	2.48664e-05	1.06594
Aida	1.52959e-05	1.15536
Slc6a19	2.63513e-05	4.98016
Gfpt1	2.76382e-05	1.16681
Foxp4	2.77756e-05	2.02704
Tifa	1.59001e-05	0.96503
Zfp704	1.59801e-05	-2.29977
Marcksl1	2.84282e-05	2.97862
Dusp16	1.60641e-05	2.06424
C5ar2	1.61991e-05	-2.15311
Aldh9a1	1.62642e-05	-1.23256
Relb	2.85833e-05	1.64506
Fpr1	2.89163e-05	5.63722
Rassf4	1.66557e-05	1.04979
A530040E14Rik	2.91147e-05	5.03648
5031439G07Rik	1.6863e-05	-0.577252
Tfap4	1.69656e-05	-2.11334
Znhit1	3.20249e-05	0.894046
Zfp652	1.71875e-05	-1.01242
Tecpr1	1.72199e-05	-1.40746
Thbd	1.72739e-05	-2.68499
Hfe	1.73982e-05	-1.53807
Snx18	1.77313e-05	0.939147
Erap1	3.2053e-05	1.0667
Hspa8	3.26623e-05	0.83261
Dpf2	3.34326e-05	0.754379
Fut11	1.79996e-05	-0.897015
Lonrf3	1.81093e-05	-1.105
H2-Ab1	1.81179e-05	2.70804
Tmem154	1.81755e-05	-2.51966
Fmo5	1.84642e-05	-1.91308
Kcnj2	1.86473e-05	-1.36206
Reps2	1.87464e-05	-2.62361
Ifi207	1.88253e-05	1.06091
Cp	1.88974e-05	3.45341
Otulinl	1.93879e-05	-1.78344
Rnf31	3.37068e-05	1.60984
Ms4a6c	3.81422e-05	2.70455
Eif1	3.92197e-05	0.809438
Poldip3	4.28764e-05	0.67101
G3bp2	4.32101e-05	0.495898
Mical1	1.9869e-05	-1.5432
Paqr7	2.07081e-05	-1.18094
Zc3h7a	4.40731e-05	1.08407
Rbpms	4.46513e-05	1.6677
Rell1	2.14642e-05	-1.38211
Itgal	4.71134e-05	2.73578
Jag1	4.92145e-05	1.68758
Fzd1	2.19113e-05	2.73095
Sec24b	2.20399e-05	1.12546
Jmy	2.20653e-05	-1.40736
Atf6b	4.95837e-05	0.569197
Fbxw17	2.26493e-05	1.38402
Higd1a	5.03724e-05	1.19924
Psmc4	5.1401e-05	0.67471
AW011738	5.18939e-05	3.71935
Zdhhc14	2.28976e-05	-2.32255
Fndc3a	2.29682e-05	1.38197
Arpc5	5.56433e-05	0.574894
Pgap2	5.64749e-05	1.14718
Ric1	5.80584e-05	1.57828
Rcbtb1	5.82947e-05	1.13676
Emc4	6.00595e-05	0.559328
Tent2	2.40412e-05	0.733182
Slc9a9	2.40637e-05	-3.06024
Esrra	6.0713e-05	1.05692
Ly6a	2.43499e-05	6.19834
Resf1	6.15057e-05	1.23728
Nfil3	6.56955e-05	2.09308
Man2a2	2.4522e-05	-2.70676
Arid5b	6.69122e-05	1.33355
Gpr108	6.83639e-05	0.71792
Map3k8	6.87961e-05	1.41249
Tmem64	2.46167e-05	-1.28845
Jak3	2.47319e-05	0.824697
Hip1	2.48203e-05	-1.00874
Il10ra	7.08515e-05	1.25751
Ccnd2	2.61337e-05	3.4031
S1pr1	2.62766e-05	-3.0085
Pkm	7.3716e-05	0.963507
Sumo1	7.45975e-05	0.685141
Gtpbp2	7.57772e-05	1.17635
Ankrd33b	2.67832e-05	0.869162
Kat2b	2.70689e-05	1.00821
Seh1l	7.58771e-05	0.818661
Vcpip1	8.19536e-05	0.880065
Serp1	8.23536e-05	1.02322
Hnrnph2	2.80052e-05	0.680594
Rbl1	8.5195e-05	1.25067
Slc25a22	2.80972e-05	1.86332
Zcchc2	8.54793e-05	1.52479
Arel1	8.90168e-05	1.23676
Rnf34	2.85313e-05	1.14299
Coq10b	9.1042e-05	0.902315
Sft2d2	2.88604e-05	-0.828958
Casp3	9.37851e-05	1.17104
Car2	9.83722e-05	3.52067
Ctdsp2	2.94943e-05	-1.15311
Lrch1	3.01704e-05	1.23557
Rab32	9.86098e-05	1.3011
Ppfia4	3.05992e-05	-2.1093
Arfgef1	9.89074e-05	0.861759
Cenpj	0.000101927	1.00006
Emp1	3.16055e-05	-1.82132
Prdx1	0.000103525	1.55941
Ppt2	0.000103764	0.85415
Thbs1	0.000104876	1.98244
Cldnd1	0.000106969	1.03611
Ect2	3.24914e-05	-1.69983
Kif3c	0.000110203	1.02055
Rer1	0.00011394	0.418875
F630111L10Rik	3.2645e-05	2.5677
Acvrl1	0.000119846	1.3751
AB124611	3.28844e-05	1.04092
P2ry14	3.29208e-05	2.5677
Fth1	3.31314e-05	0.940974
Klra2	0.000129262	3.11518
Slfn9	3.36994e-05	1.56938
Birc2	0.000129611	1.10643
Crbn	3.37726e-05	0.824898
Dnase2a	3.42357e-05	-1.05762
Cdk12	0.000131025	0.681086
Etv6	0.000136634	1.34848
Gm38426	3.44153e-05	-1.05762
Scamp5	3.48408e-05	-1.52691
Tcp11l2	3.49313e-05	-2.32769
Slc16a3	0.000142657	2.08927
Irf8	3.5721e-05	1.46728
Ifitm3	3.59343e-05	2.05984
Patz1	3.59965e-05	-1.24391
Wdr81	3.60747e-05	-0.71956
Phf11c	0.000143568	2.29725
Gm16675	0.000148866	2.27049
Fbrs	0.000159224	0.917547
Nfe2l1	0.00016435	0.745056
H2-DMa	0.000171806	2.0439
Eef1aknmt	3.74806e-05	-1.36995
Tbc1d13	3.76113e-05	0.953499
Tnip3	0.000173065	2.21696
Klrk1	0.000175135	5.69348
Il16	3.83771e-05	-1.86401
Slc3a2	0.00017977	1.04778
Comt	3.90648e-05	-0.795763
Scimp	3.9123e-05	3.67253
Syngr2	0.000182138	0.55165
Cd300ld	3.97642e-05	-1.32512
Prkx	0.000182373	1.05115
Tent5a	4.08397e-05	1.07664
Slc39a1	4.12068e-05	0.634464
Golga3	4.13118e-05	0.948885
Mef2c	4.18042e-05	-2.11684
Sipa1l1	0.000185661	1.30885
Zyx	4.3101e-05	1.73702
Itpr1	4.31727e-05	1.13163
Dr1	0.000186921	1.13507
Acbd3	0.000186976	0.664459
Aff1	0.000193153	1.16127
Traf3ip2	0.000195235	1.10505
Gnb2	0.00019655	0.445115
Igf2bp2	0.000197279	1.38524
Zmynd15	4.49547e-05	1.84058
Supt6	0.000202785	0.487764
Tmem37	4.55336e-05	-2.52565
Tnfrsf14	4.59416e-05	2.01409
Noc4l	0.00021096	1.16234
C1rl	0.00021344	2.55171
Gde1	4.68906e-05	1.26424
Fcgr1	4.70023e-05	2.11716
Abr	0.000214219	0.865117
Cd300a	4.7352e-05	-1.60352
Dck	4.74604e-05	1.34387
Ptprs	4.75945e-05	-1.31298
Macroh2a1	0.000218015	0.608474
Cd93	4.7879e-05	-2.2939
Irag2	4.82782e-05	-1.33905
Selenop	4.83052e-05	-1.70146
Arhgap22	4.88939e-05	-1.17296
Tdrd7	0.000221782	1.18109
Psmb5	0.000225058	0.793834
Mmp14	0.000226897	3.4209
Actb	4.97313e-05	0.758167
Tpm3	4.97737e-05	0.444246
Ptprc	5.00966e-05	0.469085
Flnb	0.000238075	1.93841
Top2a	5.03878e-05	-1.75882
Lpin1	5.07819e-05	-2.8255
Ifi213	5.07906e-05	5.56073
Tox4	0.000238169	0.784714
Mex3c	0.000238476	0.717662
Oasl2	0.000239917	3.07824
Ndst1	5.1481e-05	-1.09738
Engase	5.15864e-05	-2.80212
Oip5os1	5.17037e-05	-0.683845
Ppig	0.000245272	0.623452
Plod3	0.000256083	0.930399
Rasa1	5.29898e-05	-0.923777
Dagla	5.33801e-05	-1.67284
Dynll1	0.000260191	0.649933
Lst1	0.000261862	1.29876
Tle1	5.40849e-05	-1.75648
Rab3ip	0.000262702	1.3968
Cul2	0.000264246	1.04707
Acot7	0.000266319	1.13243
Eif2s2	0.000270654	0.427602
Cx3cr1	5.63851e-05	-2.68956
Tlr9	0.000295207	1.915
Fam193b	5.70761e-05	-0.753565
Atxn7l1	5.73398e-05	1.14955
Smim14	5.76848e-05	-1.00652
Tlk2	0.000304644	1.32112
Cmtm7	0.000306585	0.5543
Myo10	0.000313006	1.0374
Xpo6	0.00031596	0.493453
Rad50	5.96575e-05	-0.778031
Psmc2	0.000320592	0.634692
Gda	6.02726e-05	1.03022
Galc	6.02992e-05	-1.56124
Vdac3	0.000322285	0.669986
I830077J02Rik	0.000322791	1.76298
Mrpl27	0.000325704	0.610696
Cd164	0.000326326	1.03841
Csnk2b	0.000339618	0.529785
Ifit3	6.29275e-05	4.71762
Btg1	0.000340235	1.08811
Sgo1	6.31829e-05	-2.12202
Rnf10	0.00035689	0.340566
Klhl24	6.39334e-05	-1.10593
Fignl1	6.39407e-05	-1.60712
Ttc1	0.000358476	0.619413
Mif	0.000359743	1.0703
Ints6l	6.7428e-05	-1.29969
Tmem71	6.80219e-05	-1.29582
Dcp2	0.000359968	1.07694
Stk10	6.85538e-05	-0.939873
Smc3	6.86891e-05	-0.788938
Ptpn6	6.86982e-05	0.79556
Ssr2	0.000365622	0.558798
Rttn	6.94392e-05	-1.39511
Foxo3	6.96867e-05	-1.17302
Zfp811	0.000407403	4.27239
Tmod3	0.000433325	0.738784
Il6st	7.22711e-05	-0.968085
Smndc1	0.000442296	0.605786
Cnp	0.000455211	0.817874
Tmem140	7.43577e-05	1.3159
Taf7	0.000460819	1.10393
Gcnt1	7.48874e-05	-3.07735
Hspa5	0.000487997	0.870219
AI662270	0.000493634	0.75146
Usp48	7.69151e-05	-0.7435
Pdzd11	0.00050201	0.954483
Orai2	7.75718e-05	1.58988
Zfp120	7.87261e-05	-0.819766
Hadh	7.87728e-05	-0.976314
Lrp6	7.94196e-05	-1.00821
Atp10a	8.10542e-05	2.27628
Pald1	8.19107e-05	-2.90275
H2-Q10	0.000525071	2.78664
Zfp101	8.21192e-05	-1.66467
Rgs18	8.2143e-05	-2.79099
Calm1	0.0005464	0.653658
Pkp4	0.000565989	1.24813
H2-T10	0.000584228	2.35071
Dag1	8.27079e-05	-0.835513
Zfand3	0.000624049	0.805934
Marco	0.000660637	5.57268
Zfp719	0.000662224	1.17724
Rasa4	0.000664099	1.07202
Arl8a	0.000668975	0.486711
Grap	0.00067539	0.953308
Ubd	8.69054e-05	7.91228
Ctnnbip1	8.76561e-05	-0.742794
Lilrb4a	0.000677739	0.97614
Nr4a2	0.000684792	1.39261
Adap1	0.000688217	0.611118
Psmb3	0.000712704	0.667662
Acsl3	9.13935e-05	-1.78577
Lrrc59	0.000723412	0.675768
Rnf4	0.000723496	0.724191
Hk1	9.41085e-05	1.03686
Gsn	9.47843e-05	-1.13411
Klc4	9.51866e-05	-1.30895
Mycl	0.0007403	4.58034
Pdcd10	0.000767234	0.894565
Nr3c1	0.000814825	0.804377
Tm9sf4	0.000828181	0.692012
Mettl6	0.000881163	0.761751
Phka2	9.86854e-05	-1.27616
Ubc	0.000883478	0.900057
Gtf2i	0.000100525	-0.997123
Bach1	0.000100748	0.172668
Arhgef6	0.000100855	-1.27211
Tspan14	0.000101157	-0.883034
Tfg	0.000101461	0.628509
Smg7	0.000907373	1.09476
Fam241a	0.000926215	1.53978
Sfxn3	0.000103059	-0.706309
Pla1a	0.000975315	4.56625
Etnk1	0.000103614	1.22835
Epsti1	0.000103669	1.53269
Atad1	0.000994633	0.733697
Vsir	0.000104444	-1.46589
Tnfrsf1a	0.000104708	0.933435
Rfx5	0.00100098	1.13274
Ublcp1	0.00100356	1.02412
Sgo2a	0.000105377	-2.04088
Sco1	0.0010196	1.82665
Rest	0.000105527	0.882158
Pcgf3	0.00107898	0.55489
Bbip1	0.00110885	0.679187
Abca2	0.000107935	-1.13458
Zfp36l2	0.000108474	-1.0816
Gask1b	0.000109445	-2.6104
Cped1	0.000110158	-1.45218
Adgb	0.0011436	2.68741
Cdc42ep3	0.000110426	-1.98029
Zbtb21	0.00114632	0.667541
Mafb	0.000111142	-1.55532
Gtf3a	0.000111174	-0.707443
Plxna3	0.000111903	-1.46693
Esd	0.000112369	1.19187
Cbx8	0.000112853	-1.77668
Hprt	0.000113838	-0.113154
Trim14	0.00115135	0.845293
Ifit1bl1	0.000114203	6.17173
Med22	0.000115276	-0.74598
Zfp512b	0.000115371	-0.949808
Stau1	0.00115201	0.777019
Cyld	0.000116193	0.684328
Hhex	0.000116681	-1.26109
Kif23	0.000116927	-2.22003
Igfbp4	0.000117917	-2.50404
Plxnc1	0.000119226	-1.81601
Ncapg2	0.000119261	-1.81848
Mul1	0.00118261	0.851631
Klhl7	0.00012166	-0.473636
Oxr1	0.000123156	-0.775366
Tmem229b	0.000124071	0.893263
Tdg	0.000124323	0.863468
Hmox1	0.00012533	1.54414
Gpr141	0.000127216	2.86156
Tnfsf9	0.0001279	3.68925
Ube2n	0.00119298	0.602204
Spi1	0.00126423	0.726128
Gosr2	0.00126644	0.652082
Dnajb11	0.00128322	0.599825
Cox5a	0.00134553	0.726036
Atp6v0b	0.00136404	0.354953
Ier5	0.00136519	0.993996
Bsg	0.00141056	0.573988
Zfp715	0.000136286	-0.555826
Treml2	0.000136593	2.68871
Ppp6r1	0.00143849	0.732379
Armc8	0.00013667	0.97795
Mmp12	0.00013675	-1.60584
Acot11	0.000136817	-0.87282
Ccnl1	0.000137313	0.70648
Zfp422	0.000137965	-0.570377
Abcd2	0.0001382	-2.66886
Pwwp3a	0.000138911	-0.983672
Marcks	0.00014157	0.822412
Slfn10-ps	0.00144348	0.903998
Scfd1	0.00145139	0.619922
Arrb1	0.000142862	-1.11955
Rgs10	0.000143026	-1.821
Dcbld2	0.00149812	1.53645
H2-Aa	0.000145751	2.23212
Ccl8	0.000145844	6.35166
Guf1	0.000146201	-0.961349
Slc26a11	0.000146534	-2.00671
Atp13a1	0.00149855	0.80314
Hdac5	0.000146708	-1.28866
Cep250	0.00014815	-0.856936
F830208F22Rik	0.00152025	3.53937
Sharpin	0.00153958	0.535004
Ypel3	0.000150062	-1.74426
Ccna2	0.000156058	-2.76997
Rab43	0.000157184	1.38038
Rnase4	0.000157454	-2.04512
9530068E07Rik	0.00156362	0.614254
Pacc1	0.000161422	-0.883034
Chuk	0.00157327	0.470001
Tef	0.000164444	-1.13089
Rab8a	0.00157883	0.51395
Cd300lf	0.00166344	1.99871
Chst3	0.000167667	-2.74695
Ms4a6b	0.00169354	2.49998
Dennd4c	0.000170244	-1.0795
Psme2b	0.000170794	1.61583
Dnajb14	0.000171302	-0.99559
Lgals3bp	0.000171464	1.67494
Otud5	0.00172581	0.598972
Ifnar2	0.00174695	0.623906
Gorasp2	0.00175602	0.321782
Il17ra	0.00176932	1.3676
Pip5k1a	0.00179891	0.697685
Bnip3	0.000173247	1.75785
Scarb1	0.000173597	-0.82466
Cbx7	0.000173658	-2.03821
Mapkbp1	0.00188852	1.29174
Pfkp	0.000173715	1.56163
Pitpnm1	0.00190309	0.732634
Stx12	0.000174396	0.440465
Krcc1	0.00191612	0.593313
Lipa	0.000176444	-1.01789
Msantd3	0.00197834	2.67178
Knl1	0.000177368	-2.36155
Rnaset2a	0.00203932	1.28443
Spata2l	0.000177667	-1.41667
Rbm43	0.00017836	0.687031
Ist1	0.000178735	0.897859
Padi2	0.000179356	-2.52615
Stim2	0.00207278	0.669599
Sell	0.000180539	4.04126
Trf	0.000180653	-1.53761
Kifc3	0.000181059	-1.47255
Accs	0.000181896	-1.28307
Tuba1a	0.000181913	0.610337
Tor1a	0.00211456	0.583325
E2f5	0.00215382	0.676343
Gvin-ps2	0.00215943	4.21268
Heatr9	0.0021637	6.93628
Gnl1	0.00220985	0.703278
Trim56	0.0023331	1.07858
Nrp1	0.000187275	-1.30217
Slc44a1	0.000188066	-0.153594
Insl6	0.00242641	1.55573
Poglut3	0.000190533	-1.53137
Keap1	0.000191335	0.916297
Pdcd4	0.00019222	-2.2101
Rtn2	0.00243809	2.29954
Rab5a	0.00244227	0.59274
Vcan	0.00246656	3.28519
Med6	0.00247333	0.537318
Neurl1b	0.000197585	-2.5442
B3glct	0.000198389	-1.42316
Atxn7	0.000198781	0.3816
Ntng2	0.00252057	2.33544
Abhd16a	0.000200966	1.02121
Kif3a	0.000202143	-1.4842
Mtmr7	0.00254619	2.78248
Sav1	0.00255425	0.904298
Slc9a8	0.00262243	0.501055
Raf1	0.00264168	0.592667
Eif4b	0.000205011	-0.660426
Acyp2	0.00269882	1.87235
Bub1b	0.000205673	-1.60429
Tmem170b	0.00271986	0.814004
Nckipsd	0.000206713	-0.977463
Capns1	0.00276111	0.315554
Erp29	0.000208103	-0.407381
Cnrip1	0.000209649	-2.42171
Dstyk	0.000210439	-0.740292
Tbc1d10b	0.0028452	0.598184
Ak4	0.00288775	3.09549
Colec12	0.000211506	-1.81732
Rbm7	0.000211612	0.876981
Spop	0.0030175	0.77741
Slfn3	0.00323734	1.34649
Cpeb4	0.00328743	1.07225
Snrnp35	0.00331796	0.790819
1700123O20Rik	0.00332519	0.593314
Pphln1	0.00332951	0.750063
Mapk9	0.000220023	0.711793
Polb	0.00338372	0.69154
Gm15459	0.00344223	0.894565
Angptl2	0.000222591	-1.83149
Phlpp1	0.000224075	0.893604
Pilrb2	0.00350282	1.5299
Psd4	0.00360164	0.774262
Plxdc1	0.000226915	-1.6254
Tnfrsf8	0.00365066	2.34938
Abcb4	0.000229967	-2.86729
Rnasel	0.000231494	-0.929906
Notch1	0.00383059	0.905155
Gbp8	0.000237892	4.44919
Csnk1a1	0.0038537	0.530023
Cnot7	0.00385531	0.560426
Cnot6l	0.000238178	-0.720203
Fgd4	0.000238469	-1.39947
Tmed2	0.00385595	0.381207
Tmem243	0.000238984	1.13128
Abca9	0.000239143	-2.72738
Msrb2	0.00023929	-1.75584
Fndc7	0.00394149	2.11884
Tasor2	0.0039721	0.921619
Gmnn	0.00024131	-1.05363
Ccpg1	0.000242325	-1.04586
Pacs2	0.000242537	0.594173
Ccr7	0.0041941	4.67901
Chd1	0.00428471	0.743725
Srp54c	0.00428969	0.439794
Asb13	0.000246401	0.864165
Metap1d	0.000246639	-0.741701
Lims1	0.00435394	0.676159
4930453N24Rik	0.00436893	0.669427
Trem2	0.000251242	-1.67192
Kmt5c	0.000252302	-1.17879
Lmnb2	0.00025375	-0.85205
Ly86	0.00025571	0.173508
Cyba	0.00444812	0.491352
Adcy9	0.000256245	-1.66608
Lamtor5	0.0045329	0.388208
Pi4k2b	0.00456987	0.791104
Hexb	0.000262585	-0.708939
Zfp558	0.00458302	2.60258
Nr2c2	0.000264029	-0.652134
Dnajc7	0.00459679	0.532868
Vim	0.000264769	0.72893
Hgs	0.00464898	0.612523
Nceh1	0.000265774	-1.07436
Zfp513	0.00466828	0.836019
Sort1	0.000267559	-2.31689
Zfp429	0.000269845	0.926137
Arhgap6	0.000269849	-1.79865
Ptpn1	0.00470696	0.521378
Med1	0.00494422	0.520162
Serpinb6a	0.000271921	-1.05369
Lipe	0.000272551	0.729304
Mctp1	0.000273056	-1.67435
Ncapd2	0.000274666	-1.62691
Nav2	0.000275011	-1.878
Plpp3	0.000276652	2.19757
Fxr2	0.00502819	0.390971
Fads1	0.0002786	-1.43141
Gtf2e2	0.00504221	0.701986
Siae	0.000281853	-0.620778
Slx4ip	0.000284622	1.56779
Galnt4	0.000289374	-0.886455
Crybg1	0.00526988	1.1871
Snhg8	0.00531926	0.661289
Pilrb1	0.00541771	2.46732
Rassf2	0.000298748	-1.43638
Stx18	0.0055537	0.6144
Uba3	0.00557436	0.295
Ubap1	0.00562191	0.773274
Ubald1	0.000309205	-1.13966
Prdx2	0.00577323	0.569166
Csnk1g2	0.000310059	-0.46466
Mtf1	0.00604582	0.504866
Clec2d	0.000314136	1.10346
Stxbp1	0.000314294	1.14545
Timp2	0.000315417	-1.75068
Angptl4	0.000315459	-4.17381
Diablo	0.00605239	0.683116
Prc1	0.000316387	-1.99274
Ubr4	0.00610509	1.02047
Osbpl11	0.000321869	-0.952459
Itpa	0.0063991	0.910554
Ssr3	0.00676965	0.524586
Cdip1	0.000323363	-0.684451
Vmac	0.00032566	-1.09777
Spty2d1	0.00692163	0.689297
Ptk2	0.0071406	0.771897
Faf2	0.00746317	0.407207
Vmp1	0.000330336	0.706102
Clec7a	0.000334197	-1.17935
Akap1	0.000334286	-1.21807
Lrp1	0.000335939	-1.07617
Smcr8	0.00803218	0.741758
Rlim	0.00826182	0.50276
Gga2	0.000338473	-1.00727
Prxl2c	0.000338949	-1.09756
Hmgn1	0.000339056	-0.661362
Cracr2b	0.000339546	-2.27614
E230013L22Rik	0.00829418	2.56068
Mapk6	0.00848424	0.736227
Tbc1d16	0.000344901	-1.6739
Hivep2	0.00860398	1.38064
Pcyox1	0.000346827	-0.776214
5430405H02Rik	0.000347006	1.00341
Slc35e4	0.000347691	-0.578079
Usp28	0.000349782	-0.592947
Mgst3	0.000350566	-1.45461
Ets2	0.000355206	1.18984
Hsp90ab1	0.00862786	0.683118
Ube2j2	0.00864479	0.637842
Dnajc2	0.00917273	0.580615
Plbd2	0.009927	0.40143
Qser1	0.000360433	-0.833757
Lig1	0.000360449	-1.15764
Cntln	0.000361414	-0.908269
Cdc25b	0.000365587	-2.25182
Cbwd1	0.0100655	0.854558
Bahcc1	0.000366943	-1.18643
Sulf2	0.000367489	-2.47318
Lpar1	0.00036761	4.58443
Vcam1	0.00037157	2.64112
Rab21	0.0101012	0.54757
Maip1	0.0101155	0.488037
Coro1c	0.000376218	-0.580008
Mrps18c	0.0101827	0.615793
Stoml1	0.0102773	0.951404
Slc37a2	0.00038094	-1.46415
Psmc5	0.0103714	0.560226
Fbxo31	0.000383025	-1.52368
Rel	0.000383828	1.38913
Nipal3	0.000385132	-1.41207
Rhog	0.000390753	0.476731
Rad51ap1	0.000390893	-1.60739
Smg8	0.0105479	0.589351
Jarid2	0.0108287	0.99502
Rasa3	0.000414398	-1.08638
Znrf1	0.000415066	0.634394
Dcaf12	0.0108663	0.424569
Tut7	0.000416752	0.790044
Synj2	0.00041709	-0.843398
Aph1c	0.000418685	-1.73686
Adssl1	0.000419503	-1.41288
Ing4	0.000421698	-0.77975
Gosr1	0.0109166	0.469308
Rnf217	0.000423765	1.00978
Atp6v0a1	0.00042724	-1.36486
Edf1	0.011087	0.530796
Tsc22d3	0.000429591	-1.65091
Stra6l	0.000431605	0.231131
Fcf1	0.0111954	0.502749
D16Ertd472e	0.0112607	2.20041
Dipk2a	0.000436568	-1.0361
Twf1	0.000437324	0.346199
Chchd2	0.0122215	0.400596
Cggbp1	0.000440343	0.766494
Dtl	0.000441603	-1.89949
Aspm	0.000441759	-3.20971
Shoc2	0.0124426	0.540822
Gpr155	0.00044354	-1.91121
Ugcg	0.000445991	1.02342
Diaph2	0.0127085	0.793905
Amz2	0.0128989	0.512639
Tacc1	0.000459466	-0.820256
Zfp263	0.01307	0.901032
Lrrc63	0.0134403	3.83776
Tpra1	0.000467045	-0.871689
Ubp1	0.000472508	0.265045
Pik3cd	0.000473359	0.532405
Prkacb	0.00047622	-0.814752
Mcm7	0.00047912	-1.66112
Enpp1	0.000479248	-2.54216
Cyren	0.000480348	-0.627777
Alas1	0.000484139	1.14656
Nrd1	0.0134607	0.26164
Abhd8	0.000489605	-0.686284
Adhfe1	0.0134939	2.25406
Tppp3	0.0137451	2.70876
Tfb2m	0.000494142	-0.766134
Plekhn1	0.000496761	1.5144
Ptgs2os	0.0140376	6.41465
Ppp2r3c	0.0141888	0.436068
Sec22c	0.000503271	-0.972017
Fmnl1	0.000508184	-0.918385
Wdr62	0.000511247	0.406884
Cln6	0.000512797	-0.973492
Tmem144	0.000513113	-2.11225
Fbxo7	0.015586	0.60153
Eif4e	0.000524177	0.609266
Chic2	0.0177175	0.701355
Dtx4	0.000525256	-0.894419
Umps	0.000525385	-0.964159
Atp1a3	0.000526174	-0.803467
Syngr1	0.000527715	-1.37926
Gm5424	0.0186503	3.89833
Xdh	0.000530067	-0.0597428
Cers4	0.000530117	-1.74293
Cdc14b	0.000533015	-0.891512
Sacs	0.000534109	-1.05376
Bsn	0.000536033	-2.06196
Sra1	0.000536387	0.395945
Gcsh	0.000536557	-0.954839
Vrk2	0.000543465	1.28133
Hdc	0.01904	4.30288
Lsm12	0.0194391	0.470476
Stx17	0.000553969	-0.714678
Vsig10	0.000555254	-2.09823
Kif11	0.000556525	-2.39705
Mbtps1	0.000556662	-0.653946
Lats1	0.0200291	0.594098
Ube2j1	0.0205268	0.358299
Cnot4	0.0211511	0.611451
Cd84	0.000565172	-1.12257
Tm7sf3	0.000565394	-0.782459
Il23r	0.0215358	6.33463
Ubqln2	0.00056932	-0.725632
Man2b1	0.000569481	-0.793581
Hpgd	0.000570855	-4.75706
Pak1ip1	0.0217727	0.282535
Lrrc25	0.000577206	1.23276
Arhgap25	0.000578373	-1.45534
Paics	0.00057914	-0.696369
Dtx2	0.000579589	1.73809
Atp11b	0.000581532	1.04572
Phlda1	0.0218632	2.4261
Crem	0.000583795	1.42046
Med11	0.0225388	0.531736
Rnd3	0.000588121	1.74017
Mad2l2	0.0226101	0.732022
Daam1	0.0228736	0.838431
Csf3	0.0235357	6.43544
Abtb1	0.000603165	-1.2149
Slc40a1	0.000606539	-2.09942
Gmfg	0.0262596	0.968415
Trim32	0.000611102	-0.755065
Aldh1b1	0.000611681	1.92591
Lhfpl2	0.000619682	-1.44751
Dcaf1	0.0264934	0.474295
Ndufs3	0.0290585	0.475338
Prkd3	0.000631411	-0.697054
Isoc1	0.000638877	0.781086
Rhoh	0.000639056	1.96223
Ppfia3	0.0292971	2.20074
Deptor	0.000646487	-3.0142
Oas2	0.0006548	2.0966
Nsfl1c	0.0295625	0.434979
Eaf1	0.000661683	0.538366
Rexo4	0.0305466	0.48398
Arid3a	0.000663883	0.0495707
Ube2a	0.0328512	0.473284
Per3	0.000666763	-1.68436
H2-Oa	0.0333541	3.19143
Hs6st1	0.000671703	-0.967483
Csrp1	0.000674876	1.15632
Crot	0.000675185	-0.858397
Leng1	0.0334635	0.648426
Arhgef10l	0.000677014	-1.23001
Flrt3	0.034835	3.28973
H2-DMb1	0.000679907	1.67149
Ncaph	0.00068024	-1.89659
Ppp1r10	0.0370971	0.673503
Dnhd1	0.000683038	0.870662
Coro1b	0.0385971	0.55982
Traf6	0.0406701	0.570481
Tlr3	0.000685678	1.49231
Apol9a	0.0445707	3.91613
Gab3	0.000688355	-1.66353
Gm38425	0.000689914	-1.66353
Wsb1	0.000690958	0.617613
Cstb	0.0462198	0.584139
Ly6i	0.000692634	7.10581
St8sia4	0.00069338	-1.82913
Tk1	0.000694027	-2.06237
C030034L19Rik	0.000695739	-3.59578
Slc2a8	0.000698688	-1.16595
Tnfsfm13	0.000709315	-1.31298
Cd40	5.10011e-18	6.10813
Ptgs1	0.000713024	-2.45628
Gramd4	0.000714519	-1.61518
Igf1	0.000717651	-2.00755
Gbp2	3.2627e-17	7.36702
Acod1	6.1761e-17	9.03474
Sod2	3.97526e-16	3.81856
Fbxo10	0.000729162	-1.18546
Cd300ld3	0.000729325	-1.29735
Slamf7	4.28991e-16	3.50761
Kif2c	0.000733887	-2.66644
Klhl42	0.000739678	-1.84861
Cflar	1.56948e-15	2.91973
Arap2	0.000742926	-1.66274
Steap3	0.000744002	-1.65211
Mocs2	0.000744925	0.910949
Cep55	0.000746985	-1.87166
Gbp3	2.32217e-15	5.84863
Acpp	0.000758059	1.47513
Tnf	4.86213e-15	5.25138
Jmjd1c	0.000761056	-0.751531
Zfp821	0.000766463	1.03165
Itga5	5.46769e-15	2.09354
Cacna1a	0.000779313	-1.64104
Il21r	0.000782722	0.848979
B3gnt8	0.000788029	-1.63296
Snx9	0.000791353	-0.752332
Rnf145	0.000794426	0.902063
Mtss1	0.000795878	-1.64195
Hirip3	0.00080251	-1.28388
Pafah1b1	0.00080495	0.430989
Acap3	0.0008085	-1.14212
Cd274	6.26827e-15	4.7989
Kifc1	0.00082048	-1.74198
Parp1	0.000821094	-1.05389
Skp2	0.000821198	-1.24997
Tmem126b	0.000825172	-0.719362
Kif20b	0.000826289	-1.83729
Hmces	0.000826777	-0.895567
Mlkl	1.5875e-14	3.09233
Acsl1	2.32785e-14	3.919
Socs3	2.8098e-14	6.89916
C77080	0.000828971	-1.71416
Nfkbib	5.37655e-14	2.49791
Abhd12	0.000844431	-0.863948
Arhgef39	0.000845509	-1.72164
Rnf19b	5.64765e-14	2.80325
Lpcat1	0.000848896	-0.448756
Nanos1	0.000848924	-2.80496
Snx30	0.000851977	-1.07903
4930579G24Rik	0.000859053	-1.48698
Scpep1	0.000860324	0.64341
Ripor1	0.000864653	-0.73688
Kcnk6	0.000866567	-1.06881
Ly6e	0.000867263	2.27818
Atp6v0d2	0.000870512	-2.15877
Ccrl2	1.11513e-13	4.20157
Blvra	0.000871715	-0.8331
Dnajb6	0.000874311	0.612142
Wnk2	0.000874435	5.31542
Nfkbia	1.43889e-13	3.32808
Ap2a2	0.000877266	-0.575037
Plcg1	0.00087794	-0.944102
Mapk3	0.000879544	-0.388769
Il1rn	2.45145e-13	4.88186
Prep	0.000881575	-0.0554685
Batf2	2.46408e-13	5.08524
Psme2	3.07829e-13	2.44441
Gbp7	3.33552e-13	5.20035
Lhx2	0.000886242	4.40911
Rap2a	0.000889404	-0.701429
Add3	0.000900729	-1.78532
Ehd1	3.40602e-13	3.09773
Gan	0.000908046	-0.970296
Pde4a	0.000909616	-0.790506
Wtap	0.000912343	0.560881
Igtp	9.55891e-13	4.48013
Nampt	1.3111e-12	2.59458
Acaa1a	0.000931879	0.694986
Ticrr	0.000932352	-1.88612
Tns1	0.000933206	-2.27239
Zcchc14	0.000943744	-1.15523
Rhbdf2	2.17441e-12	2.03963
Fut10	0.000947245	-2.34514
Gbp5	2.24024e-12	8.36113
Itgb1	0.000959687	0.183837
Socs1	2.31808e-12	6.4075
Pianp	0.000968253	-1.96455
Pam	0.000974055	-1.31976
Ptgs2	2.50939e-12	8.7068
Myd88	3.10382e-12	1.61226
Tnfaip3	4.00937e-12	3.7995
Pkib	0.000992246	-0.503046
Prdx5	4.57749e-12	2.73405
Rab20	4.9941e-12	2.44802
Peli1	5.01477e-12	2.44816
Oasl1	5.53638e-12	6.97763
Dcaf8	0.0010164	-0.504256
Slfn2	5.66578e-12	2.58857
Fnbp1l	0.00102189	1.1246
Cgas	0.00102837	0.736293
Msh2	0.00102907	-1.65788
Ulk1	0.00104272	-0.731604
Id2	0.00104389	0.974599
Crlf2	0.00104702	0.543745
Nfam1	0.00105238	-1.09779
Icam1	7.26956e-12	3.84948
Asxl1	0.00106843	-0.659016
Manba	0.00107251	-0.795249
Tiparp	7.6203e-12	2.13146
Herc6	7.94733e-12	3.2967
Icosl	0.00107966	1.79002
Gpr146	0.0010876	-1.04034
Ckb	0.00110375	-1.38313
Zc3h12c	8.20342e-12	2.55569
Bend4	0.00111208	-1.23818
Maz	0.00111455	-0.61355
Lrrc8c	9.0711e-12	2.75838
Ankrd10	0.00112473	-0.909983
Tnip1	1.04273e-11	2.14143
Dhx32	0.00112985	-0.720673
Pdpr	0.00113148	-0.775117
Nlrc3	0.00114044	-1.68167
Sowahc	0.00114248	1.46903
Amigo1	0.00114274	-1.64698
Snx10	1.12811e-11	1.96261
Casp4	1.2275e-11	3.06057
Dbp	0.00114901	-2.00537
Ccl5	1.22991e-11	8.51732
Slc7a2	1.40583e-11	5.60048
Gm14430	0.00115374	-0.901737
Gm4631	0.00115551	-0.901737
Dnm1l	0.00115794	0.569994
Tap1	1.55321e-11	3.43543
Bin2	0.00116692	-0.727458
Samhd1	2.16193e-11	2.60426
Gpd1l	0.00118274	-1.19378
Abracl	0.00118451	0.680976
P2rx7	0.00118805	-1.07734
Zc3h12a	2.24149e-11	2.33165
Cbx6	0.00119559	-2.13822
Knstrn	0.00119939	-2.16009
Nt5dc2	0.00120573	-1.19816
Slc31a1	2.26072e-11	2.17881
Pcyt1a	0.00120992	-0.837986
Mtr	0.00121567	-0.793643
Camsap2	0.00122052	-0.467403
Stard9	0.00122059	-1.62347
Gadd45b	2.30971e-11	2.74308
Tmbim4	2.49366e-11	1.44438
Eva1b	0.00123751	0.935659
Atad2b	0.00124215	0.743126
Eif2ak3	0.00124465	-0.968732
Zfp28	0.00124538	-0.909855
Rtp4	0.00125338	2.90922
Zfp157	0.00125463	-1.19791
Trim30c	2.67303e-11	6.49843
Srgn	2.69637e-11	2.6719
Mxd1	2.8851e-11	3.10673
Jak2	2.89921e-11	2.89404
Zfp131	0.00126792	0.812187
Zfp36l1	0.00127419	-1.16688
Pim1	3.1939e-11	2.90085
N4bp1	3.81509e-11	2.00755
Tapbpl	4.00875e-11	2.87953
Zfas1	0.0012892	1.0226
Ivns1abp	0.00129103	-1.24125
Nipa1	0.00129648	-0.918577
Cfap43	0.00129842	0.801199
Mgat4a	0.00130747	0.94436
Cyp27a1	0.00130817	-2.02605
Serpinb9	4.16309e-11	3.11452
Abcc3	0.00131404	-1.31693
Ak3	0.00131918	-0.706868
Ddhd2	0.00131935	-0.715147
Slc31a2	4.22504e-11	2.53784
Uchl3	0.00132033	-0.670259
Tnfsf12	0.00132691	-1.17299
Tab2	0.00133047	0.603815
Bcl2a1d	4.22561e-11	3.55389
Nos2	5.25215e-11	11.2419
1700025G04Rik	0.00134555	-1.76793
Rbpj	0.00135188	0.788487
Cbx2	0.00135236	-2.15827
Frat2	0.00135378	-3.13444
Usb1	7.25207e-11	1.98817
Tmem150b	0.00136308	-1.8566
Gbp4	7.90056e-11	10.2264
Procr	8.11278e-11	4.81104
Jdp2	9.10981e-11	3.28113
Insr	0.00136766	-0.809744
Get1	0.00137274	-1.03649
Oas1g	0.00137798	2.52629
Helz2	9.66161e-11	3.25482
Coro2a	0.00137821	0.797698
Birc3	9.7817e-11	2.4108
Stx11	1.18994e-10	3.33479
Natd1	0.00139074	-0.938445
Cyb5rl	0.00141006	-1.54339
Traf1	1.21051e-10	4.93203
Mcm6	0.0014246	-1.20232
Cdc42ep2	1.22148e-10	3.59005
Gsr	0.00143795	1.07229
Parp10	1.48582e-10	2.61683
Mnt	0.00144143	-1.03659
Coa5	1.60187e-10	1.62991
Upp1	1.61196e-10	8.30449
Mob3c	0.0014465	0.886292
Pou3f1	0.00144733	3.2443
Mast3	0.00144812	-0.865097
Tlr1	1.65434e-10	1.48417
Stmn1	0.00145317	-1.98713
Prune2	0.00145549	-2.34009
Enc1	0.00145944	-0.370903
Kif15	0.00147158	-1.89536
Crk	0.00147301	0.427504
Sh2b3	0.00147729	-0.618838
Tbc1d22a	0.00149435	-0.532016
Chd7	0.00149627	0.973401
Elovl5	0.00149697	-0.728954
Car13	1.7718e-10	2.3503
Ripk2	1.83337e-10	2.70032
Deaf1	0.00151003	-0.613662
Ell2	1.83456e-10	1.78162
Hilpda	0.00151231	1.63788
Dennd2c	0.00151382	-2.21413
Slc2a6	2.41518e-10	3.72312
B4galt5	0.00152466	0.686084
Aurkb	0.00152661	-1.78953
Ciita	0.00153037	2.62587
Irgm2	3.12402e-10	3.55672
Ier3	3.16626e-10	2.87793
Zgrf1	0.00155722	-1.2241
Il15ra	3.39931e-10	4.30143
Phc2	0.00156369	0.755879
Ckap4	0.0015702	-1.25891
AA467197	3.68211e-10	7.22041
Casp1	3.87516e-10	2.04527
Pole	0.00158787	-1.48641
Tspo	4.30877e-10	2.26366
Sp140	5.37455e-10	2.54143
Bst1	5.37715e-10	3.76465
Ralb	0.00161133	0.530774
Tmem123	0.00161317	0.0960223
Tmem18	0.00161442	-0.539864
Cpox	0.00161905	-0.603213
Foxm1	0.00161983	-1.91615
Rsad2	5.40799e-10	6.46258
Gdpd5	0.00162415	-1.47385
Bcl2a1a	5.95753e-10	4.95256
Cnnm2	0.00164408	-1.87859
Prkag2	0.001653	-1.61694
Isg20	7.15124e-10	4.29992
Map3k9	0.0016651	-1.35383
Zhx2	0.00168795	1.33399
C3	7.51088e-10	4.87502
Yae1d1	0.00169761	-0.635371
Uhrf2	0.00169828	-0.379082
H2-T23	7.95184e-10	2.32004
Rcc2	0.00170741	-0.562965
Zfyve21	0.0017241	-0.929035
Mdm2	8.20631e-10	1.90027
Irf2	0.0017266	0.747876
Fam168b	0.00173559	-0.694537
Calm2	0.00173641	-0.659478
Gbp9	1.01939e-09	3.59637
Irgm1	1.10194e-09	3.63974
Prdx6	0.00176488	0.787295
Rxra	0.00176853	-1.1121
Mvp	1.34013e-09	1.18119
H2-Eb1	0.00178059	2.23
Cxcl10	1.40265e-09	8.48668
Lpcat2	0.00179345	1.03646
Slc25a23	0.00179476	-1.72219
Vps13c	0.00179624	-0.877109
Hk2	1.55057e-09	1.70834
Plekhg5	0.00180026	-2.23742
Dhcr7	0.00180028	-1.35275
Gbp6	2.00451e-09	8.16533
Il1a	2.01273e-09	7.39437
Csrnp1	2.0318e-09	3.64106
Pcp4l1	0.0018106	-2.75233
P3h3	0.00183007	-1.50216
Ttyh3	0.00183117	-0.644673
Pck2	0.00183691	-1.20719
C9orf72	2.20633e-09	1.58632
Trib3	0.00184506	1.32442
Sap30	0.00184744	0.905528
Txn1	2.24935e-09	1.68947
Topbp1	0.00185119	-0.889283
Pparg	0.00185125	-2.78275
Tapbp	2.3602e-09	2.1941
Lamp2	0.00185999	0.522742
Nnt	0.00186046	-0.865605
Cerk	0.00186146	-1.46599
Cenph	0.00186865	-1.11045
Stat1	2.51787e-09	3.10794
Inf2	0.00187823	-0.96519
Smarcc1	0.00188132	-0.432411
Fut7	0.00188196	-1.47958
Vps13b	0.00188363	-0.697549
Rrbp1	2.55809e-09	1.13168
Gbgt1	0.00189176	1.58583
Hcls1	2.6157e-09	1.37226
Pstpip2	2.69085e-09	2.56978
Mindy1	0.00191378	-0.831516
Cdkn2c	0.00191514	-2.16295
Isg15	2.70428e-09	5.55544
Smarca2	0.00191979	-1.09458
Matk	0.0019304	-2.79503
Pcmtd2	0.00194101	-0.834571
Fbxl20	0.00194639	-0.723154
Rmi1	0.00194648	-0.74444
Slc17a5	0.00194916	-0.988194
Zfp760	0.00195357	-1.46905
Dok1	0.00195483	0.320903
Trex1	2.79773e-09	2.84595
Ddah2	0.00196258	-1.34451
Fanca	0.00196728	1.26792
Gm6498	0.00197234	-1.84419
Timeless	0.0019747	0.346813
Peli2	0.00197611	-1.84419
Rab11fip1	2.99488e-09	2.6065
Fzd7	0.00198622	0.305201
Pbxip1	0.00198832	0.813868
Pvr	3.38209e-09	2.04871
Gpr137b	0.00199632	-0.682179
Sbk1	0.00199947	-1.93168
Sf3b1	0.00200011	0.25462
Kctd12	0.00200251	1.1519
C87436	0.00202972	-0.917949
Cmpk2	3.45016e-09	5.3722
Gsdmd	3.50212e-09	1.45244
Stx7	0.00204579	0.306396
Lcp2	3.9879e-09	2.19507
Shisa5	0.00205967	0.477829
Rwdd2a	0.0020629	-1.33898
Tgfbr2	0.00206694	-1.07177
Eif4ebp2	0.00206842	-0.778952
Nlrc5	4.26112e-09	3.00622
Fat3	0.00209211	-2.65099
Peg13	0.00209454	-1.2331
Trmt2b	0.00209573	-0.473909
Cdc14a	0.0021051	0.572558
Tnfaip2	4.79956e-09	2.37437
Acbd5	0.00211661	-0.708759
Pde4b	4.91627e-09	3.34091
D030028A08Rik	0.00212259	-0.988004
BC147527	0.00212815	3.62055
Tmem250-ps	0.0021309	-0.679507
Tmcc3	0.00214509	1.03
Cep57	0.00214971	-0.33278
Phf11d	5.48927e-09	3.64393
Adcy3	0.00215405	-2.57325
Tma16	5.81557e-09	3.08137
Cd69	6.4707e-09	7.67903
Cpeb1	0.00216533	-2.1676
Adam8	0.00216761	-0.280718
Mpv17	0.0021708	-0.67178
N4bp2l1	0.00217736	-0.338574
Rmdn3	6.63168e-09	1.85373
Polr3g	0.00218134	-1.24508
Gamt	0.00218148	-1.60351
Rora	0.00218594	-0.942555
Stradb	0.00219742	-0.48697
Ifit1	7.26036e-09	5.89565
Rrm2	0.00221647	-2.08937
Cdk19	0.00221888	-0.826247
Iqsec2	0.00222299	0.290851
Ccnb1	0.00223414	-1.77846
Slamf9	0.00223558	1.34068
Stab1	0.00224641	-0.988093
Ifi211	7.26468e-09	3.84188
Fignl2	0.00225618	0.365785
Slc39a14	0.00227297	0.705123
Cenpf	0.0022905	-3.38933
Marchf1	0.00229894	1.79674
Synj1	0.0023041	0.467438
Spns1	0.00230653	-0.38889
Slc8b1	0.00230717	0.589087
Ccl9	0.00230829	0.373465
Psmb7	8.84601e-09	0.94906
Rps6ka3	0.00232093	-0.382985
Serinc5	0.00232171	-1.19878
Gypc	0.00232958	1.95399
Il2rg	9.23839e-09	2.21201
Plk1	0.00233836	-2.43739
Utp25	0.00235676	-0.576463
Arhgap9	0.00238033	-0.729571
Dlgap5	0.00238056	-1.50617
Naaa	0.00238181	1.20327
Tmem245	0.00239943	-1.10197
Ms4a6d	9.24366e-09	2.52987
Nfkb2	9.44112e-09	2.23381
Lacc1	1.01878e-08	2.31573
Pip4k2a	0.0024267	-0.816278
4833420G17Rik	0.00243464	-0.685091
Psmb8	1.04096e-08	2.18882
C130026I21Rik	1.09587e-08	2.93869
Slc30a7	0.00244797	0.612531
Klhl21	0.0024594	-1.45858
Xaf1	1.11857e-08	3.03357
Racgap1	0.00246657	-1.67672
Dram1	1.15547e-08	1.86011
Bak1	1.19636e-08	1.34123
Tuft1	0.00250066	-0.818676
Clec4e	1.25321e-08	5.06602
Ncapd3	0.00251006	-0.875413
Hcar2	1.35808e-08	5.01982
Arf3	0.00253312	0.455652
Arfgap2	0.00253482	0.267642
Anks6	0.00253564	-2.22094
Arhgap39	0.00253677	-1.31141
Pgs1	1.4725e-08	1.60747
H2-T22	1.5163e-08	2.64727
Rhoj	0.00254656	-2.66318
H2-T9	1.52756e-08	2.64727
Pik3cg	0.00255672	-0.413994
Lratd2	0.00257093	-1.16057
Clspn	0.00257432	-2.42102
Cbx3	0.00257575	-0.866857
Parp9	1.60154e-08	2.39178
Psma7	1.60509e-08	0.943762
Gpr160	0.00258785	-1.70741
Ticam2	0.00258811	0.793093
Ap4m1	0.002611	-0.689156
Spag5	0.00261592	-2.15152
Tbc1d4	0.00261932	-1.8049
Bag4	0.00262097	-0.827549
Slc9a7	0.00262159	-1.9618
Ccdc88b	1.68955e-08	1.63218
Cebpa	0.00262501	-1.95725
Mid1	0.00262831	1.0935
Ifi204	1.78448e-08	2.81092
Psma2	1.84536e-08	0.898453
Laptm5	0.00264421	-0.395868
Ldlr	0.00266529	0.926973
Atp2c1	0.00266889	0.374734
Mical2	0.00267403	-0.628449
Arsb	0.00267767	-1.02959
Cntrl	0.00268944	0.465437
Castor2	0.0026927	-0.377574
Trim30a	1.89971e-08	2.54369
Xylt1	0.0027032	-1.8294
Csf2rb	0.00270626	1.02224
Cybb	1.98327e-08	1.39787
Slc28a2	2.14588e-08	3.00668
Riok3	2.35185e-08	1.12149
Prr5l	0.00274942	1.42144
Eid1	0.00275742	-0.536719
Irf7	2.37077e-08	4.8381
Sgk1	0.00276539	0.446516
Rad51	0.00276937	-1.38909
Mtus1	0.00277139	0.681437
Heatr5a	0.00277351	-0.590505
Iqgap2	0.00277547	-1.19236
Oit3	0.00279296	-1.33813
Parp12	2.55612e-08	2.37647
Amd1	0.00280292	-0.318215
Cad	0.00280571	-0.875953
Efr3b	0.00280797	-2.08266
Abca1	0.00280937	-0.707386
Kif18a	0.0028341	-2.16963
Cmbl	0.00283504	-3.61459
Kctd2	0.00284041	-0.638783
Denr	2.76246e-08	1.41073
Emilin2	0.00285347	0.0974707
Naa25	2.77395e-08	1.63965
Prps2	0.00288562	-1.18625
Ogfr	2.87798e-08	1.78232
Ifngr2	0.00288875	0.599544
Naa10	0.00289602	-0.714848
Pxk	0.00289928	0.824329
Pnrc1	0.00290181	0.922559
Slc2a1	3.81442e-08	1.93111
Spef1	0.00290615	-1.2822
Dock1	0.00291861	-1.23646
Bcl3	3.81913e-08	2.22594
Mx2	3.99691e-08	5.01506
Pif1	0.00292747	-2.81185
Eif1a	0.00293842	0.752242
Tmem106c	0.00295607	-0.441093
Rnf128	0.00296311	-0.540312
Crtap	0.00298175	-0.813801
Eng	0.00298495	0.734361
Xrn2	0.00299729	0.417945
Calr	0.00300355	0.424722
Aplf	0.00301179	-0.762608
Olr1	0.0030125	4.07455
Serpina3f	4.17876e-08	9.20763
Rnf149	0.0030415	0.686006
Tcf12	0.00304309	-0.602083
Ifi208	0.00305742	5.3225
Gadd45g	0.00306144	0.549084
Crebrf	0.00306662	-0.604701
Hnrnpab	0.00307379	0.0664215
Ifi27l2a	0.00307489	1.15249
Phyh	0.0030759	0.931434
Itga4	0.00307946	0.313198
AI504432	0.00307972	1.95659
Nod2	4.22245e-08	3.03118
Trib1	0.00308564	0.565607
Dedd	0.00308791	0.584618
Tlr2	0.0031069	1.06643
Arhgef4	0.00310751	-2.26818
Hmgcr	0.00312499	0.497979
Aifm1	0.00312968	-0.129681
Dnajc9	0.00314638	-1.1316
Ssu72	0.00315975	0.324655
Ncoa7	0.00317385	0.727076
Mlec	0.00320429	-0.73822
Sh3bp4	4.65072e-08	2.2513
Npc2	4.88921e-08	0.953066
Prkar2a	0.00321035	-0.850317
Dennd1b	0.00321471	0.349107
Rnf220	0.0032233	-0.415884
Chd1l	0.00322667	-0.557634
Brd2	5.4428e-08	1.50146
Cebpz	0.00324523	-0.523255
Ppm1e	0.00324845	-2.16369
Atg9b	0.00324874	-2.2763
Met	5.79383e-08	3.82803
Wdr37	0.00325974	0.831089
Trim59	0.00328684	-1.69288
M6pr	6.56278e-08	1.16377
Kif21b	0.00329349	-0.804412
Cd99l2	0.00330743	-0.690558
Ppt1	0.00331215	0.846022
Dkc1	0.00331366	-0.703132
Psme1	6.95023e-08	1.88636
Dusp1	7.88104e-08	2.21512
Psmd7	8.32294e-08	0.804278
Xndc1	0.00333263	-0.701807
Tmem171	8.43026e-08	1.85939
Pimreg	0.00335346	-3.45212
Gnb4	0.00335933	1.42902
Usp18	8.77096e-08	5.01035
Ppp1r12b	0.00337147	0.979552
Il4ra	8.85227e-08	1.94288
Brca2	0.00338553	-1.61148
Csde1	9.40217e-08	0.7026
Obi1	0.00341622	-0.837438
Prr11	0.00342097	-2.1049
Slc29a3	0.00342465	0.0653078
Rabgef1	9.76279e-08	1.31406
Syf2	0.00345456	0.6819
Larp1b	0.00345643	1.40406
Smg9	0.00345938	0.80201
Tjp3	0.00347019	-0.868563
Pole2	0.00348258	-1.84384
Ndrg3	0.00348368	-0.705352
Ttc30a1	0.00349948	-1.07116
Osgin2	9.86657e-08	1.57551
Creg1	0.0035215	-0.259008
3110082I17Rik	0.0035219	-0.668606
Ghitm	1.00458e-07	0.936193
Prdm1	0.00354018	0.924759
Pank1	0.00354115	-1.9748
Kif13a	0.00355353	-0.809009
Sash3	0.00356786	-0.881459
Dab2	0.00357233	-1.9118
Cdca7l	0.0035772	-1.83892
H2-Ke6	0.0035909	-0.847085
Cmtr1	1.04026e-07	1.30443
Ece2	0.00361154	0.792547
Ccdc134	0.00361411	0.601165
Daxx	1.08656e-07	2.31519
Myo5a	0.00363726	-0.687067
Slfn1	1.08958e-07	6.88624
Ptchd1	0.00368327	-2.73149
Mpeg1	0.00369113	0.39305
Gja1	0.00371447	2.04819
Wdr6	0.00371864	-1.08388
Ifngr1	0.00371922	-0.959265
Xrcc6	0.00374896	-0.964626
Fam3c	0.00375989	-0.758492
Pstpip1	0.00378074	0.59068
Tnfrsf1b	1.18687e-07	1.8191
Kdm6b	1.24686e-07	2.87556
Clec4d	0.0038012	0.525835
Lrp11	0.00380226	0.903973
Ccdc71l	1.40482e-07	1.47196
Prpf38a	1.4096e-07	1.61225
Zfp248	0.00383715	-1.36469
Cdca5	0.00384294	-1.37361
Fbxo3	0.0038489	-0.326732
Msn	1.44005e-07	0.793
Ptpn2	1.4429e-07	1.52301
Psma3	1.53014e-07	1.01601
Creb5	1.5612e-07	2.12796
Bst2	1.57514e-07	2.4299
Lrrc27	0.00388599	-1.35015
Cd5l	0.00390619	-2.13759
Slc25a36	0.00390994	-0.523932
Spc25	0.00391105	-1.43467
Ap1s2	0.00391592	-0.932916
Lrrc20	0.00391616	-1.05439
Tbc1d31	0.00394073	-1.13364
[truncated: 1,608 more rows]

## Sheet: IL-4analysis
Name	RRA Score	avgFC
Nyap2	0.000521587	3.77964
Ankrd13b	4.41682e-06	1.02809
Cdr2	0.000153041	0.75081
Tlr8	0.000397169	0.490232
Zfp493	0.000547143	0.675146
Tardbp	0.000830681	0.281824
Uqcr10	0.000849941	0.463772
Ndufa9	0.00103396	0.309525
Rhbdf2	0.00135383	0.350419
Eef1e1	0.00158642	0.55942
Prrg1	0.001633	0.937397
Pgp	0.00170157	0.375871
Spint1	0.0020018	1.84177
Polr2m	0.00214431	0.241118
Mcoln2	0.002346	0.527002
Ppa1	0.00292252	0.512379
Ckap4	0.00396401	0.518336
Phf5a	0.0041809	0.311145
Pkdcc	0.00532593	0.913793
Sec63	0.00652119	0.309653
Uqcr11	0.00746552	0.405664
Ncs1	0.00807662	0.8943
Bak1	0.00835396	0.346226
Naa50	0.010594	0.402879
Syngr2	0.0111045	0.274171
4933417E11Rik	0.0132618	3.87553
Jagn1	0.0140666	0.299173
Mrps35	0.0150561	0.389809
Camk2a	0.0163711	1.02597
Trabd	0.0167311	0.271349
Banf1	0.0176604	0.389061
Pepd	0.0205408	0.312757
Elac2	0.0237073	0.287428
Adsl	0.0240533	0.345263
Dhx15	0.0260302	0.263115
Arhgap8	0.0317133	2.61646
Arhgap28	0.0425497	1.25407
Eps8	5.60545e-05	1.28581
Arl1	9.31185e-05	0.424023
Cdc42se2	0.000184024	0.32183
Srp72	0.000233152	0.236331
Zfp706	0.000258359	0.320158
Atp6v0e	0.000294633	0.0658347
Rad23b	0.000368137	0.508419
Sec23ip	0.000433293	0.110704
Ube2d-ps	0.000540396	0.422972
Hebp1	0.00071783	0.666265
Cpox	0.000746594	0.472956
Cox6a1	0.000928122	0.363652
Map3k12	0.00102114	0.46981
Atf4	0.00115026	0.547444
Vcp	0.00120484	0.280822
Stx6	0.00122664	0.356447
Rnaseh2a	0.00171307	0.47424
Pdcd6	0.00186819	0.272223
Mmadhc	0.0020092	0.0988836
Gnpnat1	0.00219754	0.403887
Plekhf2	0.00219892	0.401609
Cd200r3	0.00225365	2.34693
Dcaf13	0.00249842	0.339688
Dnase1l3	0.00261232	2.05222
Prdx3	0.00261578	0.31838
Malt1	0.0026311	0.65924
Rasa1	0.00282051	0.495567
Ran	0.00329427	0.456935
Macroh2a1	0.00330546	0.545869
Supv3l1	0.00334469	0.383844
Orc2	0.00443954	0.283445
Dera	0.00530534	0.494763
Nit1	0.0055438	0.251495
Bet1l	0.0058432	0.328622
Ccdc115	0.00593103	0.350047
Micos13	0.00639455	0.380667
2310039H08Rik	0.00834937	0.723209
Il1rap	0.00890897	0.699369
F2rl2	0.00956811	1.71122
Polr2g	0.00958425	0.410087
Pigx	0.00970369	0.366863
Aars	0.0100996	0.258439
Slamf1	0.0107118	2.43779
Scfd2	0.0117934	0.335927
Ndufc1	0.0120797	0.476652
Ptcd2	0.0125619	0.353965
Pbdc1	0.0126569	0.224119
Tubgcp2	0.0137221	0.37842
Dip2b	0.0166651	0.415494
Mri1	0.0180357	0.585012
Rps2	0.0200808	0.405667
Bola3	0.0203183	0.71333
Aldh18a1	0.0204654	0.69453
Ang2	0.0206216	4.41403
Tbc1d1	0.0209521	0.355339
Slc39a11	0.0245064	0.398855
Eif4a3	0.0317785	0.301634
Sil1	0.0341666	0.313714
Sdhaf1	0.0353244	0.427315
Rnft1	0.0380551	0.324336
Rtn4ip1	0.0392368	0.468218
Mrpl20	0.0436456	0.430918
Ndufs1	8.47548e-06	0.37305
Eif1a	1.24218e-05	0.573482
Slc7a1	3.82365e-05	0.873995
Usp14	0.000158083	0.586473
Phb	0.00026273	0.556613
Pebp1	0.000905961	0.418152
Ncbp1	0.00100113	0.359807
Morf4l2	0.0015703	0.351056
Hnrnpm	0.00170864	0.347968
Mrps22	0.00190724	0.554697
Polr2e	0.00214205	0.490308
Ndufb10	0.00223509	0.345113
Desi2	0.00245516	0.351704
Ppp1r15b	0.00420344	0.489972
Pafah1b2	0.0042635	0.417531
Eif3j1	0.00469924	0.409399
Ddost	0.00592869	0.301439
Exosc2	0.00903487	0.587006
Purb	0.0107328	0.342554
Copb2	0.0120505	0.360714
Retsat	0.0136317	0.534467
Psmd6	0.0169587	0.275271
Cd84	0.0196888	0.578026
Dip2c	0.0220546	0.731251
Sipa1l3	0.0457676	0.407053
Bzw1	0.0472606	0.382724
Fam124a	0.00416403	3.02229
Secisbp2l	1.23084e-06	0.648451
Alas1	2.99649e-06	0.684163
Lbh	9.0961e-06	0.913402
Ibtk	1.27155e-05	0.472731
Copz1	1.88518e-05	0.309297
Tars	0.000109747	0.409013
Psme3	0.000239322	0.334967
Smdt1	0.0002503	0.399656
Uqcrc2	0.000270612	0.274489
Cpped1	0.000680359	0.384865
Lyar	0.00089621	0.546956
Mindy3	0.000920591	0.323342
Nol6	0.00106804	0.403892
Slc27a6	0.0011898	2.44349
Ifrd1	0.00124481	0.684332
Vcpkmt	0.00145664	0.480868
Atg3	0.00192268	0.276249
Asns	0.00193272	0.861591
Insl6	0.00198598	0.751393
Slc10a3	0.00205329	0.251431
Bpnt1	0.00237387	0.323313
Ece2	0.00281385	0.528628
Hsd17b12	0.00371346	0.393151
Adam9	0.00428475	0.277795
Ripk3	0.00444286	0.595208
Vkorc1	0.00483388	0.438529
Sh3bgrl3	0.00512528	0.34966
Ndufb6	0.00544049	0.429608
Pa2g4	0.00634833	0.384523
Ndufa11	0.00727469	0.412451
Ap2s1	0.00907544	0.271825
Lgi4	0.00932987	1.19271
Rps6ka3	0.00947585	0.445092
Clec16a	0.0109774	0.311428
Klhdc4	0.0110504	0.291288
Slc12a4	0.0114814	0.422761
Glrx3	0.0123041	0.292873
Lgals1	0.0194435	0.424597
Itga1	0.0209052	1.20237
Frmpd1	0.0266732	4.46519
Bcl2a1a	0.0270367	1.39416
Hid1	0.0276031	2.15956
Memo1	0.0417712	0.271967
Coq9	0.0419618	0.258972
Acot9	0.0465587	0.229821
Chchd10	7.28334e-07	1.344
Hsp90ab1	2.64149e-06	0.329678
Ufm1	5.1419e-06	0.370975
Mcub	7.6409e-06	0.668451
Csnk1d	1.14539e-05	0.0971895
Mbd3	1.87349e-05	0.208086
Csnk2b	2.02184e-05	0.199792
Ptcd3	3.30318e-05	0.44736
Clns1a	3.33923e-05	0.181954
Utp18	3.88049e-05	0.588089
Ssr2	3.89086e-05	0.442133
Atp5g1	4.47598e-05	0.444778
Psmd14	5.61023e-05	0.409789
Rps27l	6.20758e-05	0.654306
Ddx21	6.86408e-05	0.701751
Ftsj3	7.19091e-05	0.677216
Nop56	7.53983e-05	0.748925
Knop1	7.70408e-05	0.565037
Cd320	8.51148e-05	0.776483
Mvd	9.9109e-05	0.808235
Serinc1	0.00011132	-0.0329504
Asb8	0.000121779	0.458363
Mtch2	0.000123637	0.103922
Etfb	0.000133507	0.370334
Cdk2ap1	0.000140544	0.433615
Ifrd2	0.000143183	0.732722
Lap3	0.000161957	0.494349
Ffar4	0.000182283	3.22293
Tdg	0.000200855	0.401548
Slc25a32	0.000233085	0.48445
Chid1	0.000257835	0.308949
Srp19	0.000261607	0.562641
Eif6	0.000268487	0.404986
Hnrnpc	0.000293801	0.171162
Spryd4	0.000330789	0.479768
Dld	0.000334012	0.340257
Dlat	0.000400052	0.307053
Psma3	0.000411788	0.457442
Pum3	0.000433059	0.383776
Slc25a46	0.000433822	0.262601
Nsun2	0.000564474	0.4564
Snd1	0.000641988	0.264094
Irf2	0.000672974	0.513404
Nubp2	0.000709512	0.360261
Lman2	0.000737541	0.131775
Hint1	0.000743414	0.584641
Gfra2	0.000873117	3.26968
Slc18a1	0.00100726	1.09344
Tmcc2	0.00103003	0.843848
Triap1	0.00119487	0.427761
Mmgt1	0.0012401	0.289078
Nsmf	0.00128718	0.652965
Haus8	0.00194624	0.587983
Glmp	0.00227968	0.330351
Utp4	0.00246369	0.453106
Cox5b	0.00253302	0.472982
Kars	0.00272033	0.342814
Klhl33	0.00279334	2.55027
Lars	0.00300256	0.326078
Mapk1	0.00324921	0.307132
Stoml2	0.00413271	0.266893
Fastk	0.00413882	0.314192
Prkci	0.00417637	0.303386
Serbp1	0.00425471	0.523035
Rnf217	0.0048391	0.488424
Ppib	0.00487346	0.154934
Ndufv1	0.00557369	0.338959
Med29	0.00579423	0.316939
Tmed9	0.00580647	0.241055
Foxk2	0.00688361	0.330229
Gtf2h1	0.0079146	0.417173
Pin1	0.0087614	0.186167
Psmc5	0.00898655	0.0413634
Dnajc2	0.00946518	0.445407
Ccdc141	0.0107109	1.93007
Vwa5a	0.0114394	0.309946
Abhd11	0.0119766	0.465094
Nutf2-ps1	0.0153778	0.546812
Jpt1	0.0165519	0.438438
Gmps	0.019113	0.453792
Pgam5	0.0205482	0.457848
Imp3	0.0385573	0.352205
Klk1b11	0.0393098	1.54487
Ostc	3.00222e-07	0.657008
Lrrc59	1.47899e-06	0.585063
Clcn3	2.80307e-05	0.582585
Cars	6.16488e-05	0.500064
Sdhd	7.22801e-05	0.527627
Syncrip	8.12023e-05	0.505342
Mydgf	8.39135e-05	0.412758
Atp5o	0.00010336	0.521053
Itsn2	0.000115061	0.64446
Ndufa10	0.000132205	0.347912
Capzb	0.000139943	0.328369
Mmachc	0.000355089	0.62165
Dynll1	0.000982555	0.430949
Rpia	0.0010318	0.662023
Ltv1	0.00287353	0.616049
Mgat2	0.00350405	0.297993
Utp20	0.00363784	0.735705
Mak16	0.00467637	0.474311
Med13l	0.00564423	0.516485
Wdr12	0.00665799	0.456245
Fam136a	0.00855118	0.572123
Gm30502	0.00856855	0.572123
Prps1	2.07441e-12	1.60736
Serpinb9b	1.43622e-08	2.51978
Aldh1a2	3.90208e-07	3.92838
Mapkapk3	4.5356e-07	0.528661
Psat1	5.59916e-06	1.0507
Dut	1.21885e-05	1.08818
Lrrc8b	1.37985e-05	0.723407
Anpep	1.52387e-05	0.764259
Pdp1	1.80687e-05	0.504785
AA467197	3.15973e-05	1.96051
Ybx3	3.43518e-05	0.710427
Prelid3b	4.55095e-05	0.473794
Olr1	4.94924e-05	2.70488
Ntmt1	5.51695e-05	0.41504
Ipmk	7.95873e-05	0.399418
Strap	8.30478e-05	0.327893
Ints9	9.47567e-05	0.36199
Ccl12	0.00010001	1.57929
Zadh2	0.00015268	0.446012
Coq10b	0.000238466	0.625623
Sardh	0.000352635	1.76435
Hadhb	0.000478013	0.387905
Ano6	0.000520078	0.269897
Kif1a	0.000607295	1.8378
Chchd4	0.000693843	0.486681
Bcap29	0.000789265	0.419222
Cobll1	0.00091871	1.8833
Impa1	0.000974139	0.259865
Gar1	0.000995144	0.781725
Pttg1ip	0.00109849	0.349942
Atp5pb	0.00112056	0.312807
Polr3k	0.0015251	0.381897
Dhcr7	0.00292932	0.669003
Adprs	0.00309043	0.32172
Ssbp1	0.00497884	0.375171
Hk3	0.0116204	0.383587
Thrb	0.011799	2.00124
Brix1	0.0152853	0.396302
Fig4	0.0165307	0.232664
Pfkp	5.31792e-08	0.84917
Car5b	9.71066e-08	1.30402
Hibadh	1.34177e-07	0.474375
Uqcrfs1	1.01952e-06	0.446648
Ctsz	1.11008e-06	0.657952
Bcl2	1.19982e-06	1.13942
Arih1	2.7199e-06	0.452828
Pcdh7	3.33591e-06	0.878673
Fbxo22	3.6379e-06	0.65947
Gspt1	4.89334e-06	0.335441
Naaa	5.03792e-06	0.861321
Tmco4	5.48736e-06	0.614482
Slc16a1	5.83071e-06	0.90857
Ciao2a	6.24261e-06	0.510957
Ctdnep1	7.2843e-06	0.40934
Slc1a5	8.36696e-06	0.88714
Eif2s1	9.7122e-06	0.440526
Tifab	9.89552e-06	0.66672
Oit3	1.47154e-05	1.17819
Ptges2	1.50344e-05	0.650468
Sigmar1	1.55041e-05	0.481256
Rab11fip4	1.91124e-05	1.46077
Chchd2	2.02122e-05	0.186671
Il20rb	2.81172e-05	1.5075
Psmb5	3.13916e-05	0.468783
Pdha1	3.82104e-05	0.247304
Tmem267	4.21364e-05	1.87506
Ndufb5	4.5993e-05	0.390465
Dnaja1	4.63352e-05	0.360996
Ss18l2	4.967e-05	0.567683
Hadha	5.55604e-05	0.316403
Cd200r1	6.12537e-05	0.668498
Cox8a	6.50123e-05	0.496911
Eif4e	7.27815e-05	0.45728
Arhgap6	8.03032e-05	0.9391
Jund	8.13346e-05	0.580099
Bop1	9.27229e-05	0.500281
Smyd5	0.000101341	0.555204
Mitf	0.000107182	0.5117
Prmt3	0.000122527	0.498191
Snrpa1	0.000142183	0.499163
Nop58	0.00014907	0.748559
Plxnd1	0.000159075	0.647007
Ndufv2	0.000163702	0.163609
Zfp101	0.000170898	0.639184
Gnb1	0.000178466	0.213595
Gatad2a	0.000204929	0.422203
Marchf10	0.000220501	4.67999
Ssr4	0.000252216	0.377521
Cct5	0.00026764	0.414101
Nip7	0.000270017	0.42783
Cdk17	0.000276208	0.394007
St7	0.000321529	0.720587
Abce1	0.000343237	0.399832
Ints6	0.000348237	0.442504
Ptpn3	0.000425612	1.39685
Ccl17	0.000469584	4.5506
Mrpl50	0.000480523	0.370031
Atp5l	0.000504355	0.460612
Shq1	0.000551261	0.543893
Cnr2	0.000556901	0.666603
Slc39a10	0.000576491	0.631804
Phgdh	0.000908481	1.45827
Slc35b3	0.000978369	0.420786
AI662270	0.00119384	0.22392
Nolc1	0.00124862	0.774168
Gmppb	0.00127893	0.514688
Mrps15	0.00150811	0.502175
Gfm1	0.00158735	0.403151
Golt1b	0.0017787	0.450752
Eif3b	0.00192683	0.267682
Prr15	0.001938	1.53604
Csk	0.00215911	0.446792
St3gal4	0.00220326	0.538549
Cldnd1	0.00295799	0.658748
Fzd7	0.0029694	0.594925
Nhp2	0.00392539	0.624362
Sgms1	0.0042269	0.372188
Uba5	0.0045476	0.432317
Ndufa12	0.00527598	0.463858
Crip1	0.00612176	0.64295
Pes1	0.00851816	0.187131
Atad3a	0.00894449	0.505755
Rft1	0.0096072	0.36051
Wdr3	0.0123747	0.302292
Sec61b	0.0196265	0.241067
Spns1	0.0243068	0.382962
Ovol2	0.0401476	3.41476
Hsp90b1	5.84603e-08	0.569933
Pdgfa	9.8755e-07	1.25053
Mob3b	1.71457e-06	0.776127
Cox5a	2.86717e-06	0.591542
Cdv3	1.24259e-05	0.38536
Litaf	1.98165e-05	0.533079
Ndufb9	3.12056e-05	0.566786
Dnajc3	4.83313e-05	0.752147
Riox2	7.742e-05	0.456284
Elovl1	8.74478e-05	0.403796
Hspa4	0.000110133	0.476953
Eif2b1	0.000151182	0.407112
A930007I19Rik	0.000193398	1.65681
Itsn1	0.000195886	0.639064
Msn	0.000201293	0.492542
Btbd17	0.000443266	3.2389
Ak3	0.000463812	0.406022
Dennd11	0.000743058	0.834812
Pcbp1	0.00102356	0.542608
Mcrip2	0.00121903	0.800927
Phb2	0.00130574	0.448786
Lmod3	0.0014562	3.41998
Ammecr1	0.0017411	0.726945
Rsl1d1	0.00202697	0.621465
Srpr	0.00349782	0.292384
Taf10	0.0109983	0.336973
Enthd1	0.00324039	3.64379
Slc25a13	1.91468e-10	1.02567
Pkp2	9.20805e-10	2.69333
Scd2	1.44658e-07	1.34685
Cst7	1.55559e-07	1.88861
Ccl2	1.75124e-07	1.90375
Ak8	1.80462e-07	1.31003
Vwf	4.19447e-07	1.22552
Pi4k2a	5.84666e-07	0.539766
Sdha	1.1902e-06	0.354935
Pdzd11	1.30545e-06	0.466783
Myo1e	1.39534e-06	0.749209
Bcap31	1.75422e-06	0.45804
Car2	3.32386e-06	3.2837
Pla2g5	9.44248e-06	3.25699
Ahcyl1	1.18067e-05	0.405645
Gnl3	1.52791e-05	0.750395
Chchd3	2.37762e-05	0.442214
Actn1	2.58042e-05	0.656331
Smad2	2.62921e-05	0.263696
Wdr91	3.17385e-05	0.518408
Nxn	4.73417e-05	1.29091
Aqp3	4.78405e-05	4.61563
Tbrg4	8.54686e-05	0.488311
Ier5l	0.000151489	1.1922
Lat	0.000221058	1.64233
Enoph1	0.00034496	0.419634
Nopchap1	0.000481979	0.357383
Mrto4	0.000564822	0.539263
Lancl3	0.000614144	2.5002
Nrbf2	0.000683563	0.378349
9430038I01Rik	0.00069932	0.54483
Apol7c	0.000906769	3.05436
Slc41a2	0.00105351	0.434803
Kti12	0.00278731	0.509692
Sertad1	0.00525506	0.400422
Slc12a7	0.0130905	0.438444
Pop1	0.0186436	0.441693
Atp6v0d2	3.51765e-13	2.19691
Mmp12	4.48091e-11	1.90143
Pdlim1	1.08136e-10	2.9606
Map4k1	4.16653e-10	1.2028
Aco2	4.66049e-10	0.161908
Kcnd3	9.21423e-10	7.56006
Aldh1b1	1.15685e-09	1.23431
Mmp19	1.77482e-09	1.31485
Pparg	2.02443e-09	1.25077
Ccl7	3.49641e-09	2.93825
Kmt5a	7.21375e-09	0.646304
Myc	1.12401e-08	1.60133
Ampd2	1.40155e-08	0.818433
Ttc27	2.46692e-08	1.01237
Pdia6	3.40921e-08	0.694846
Anxa2	1.09985e-07	0.864215
Cs	1.46805e-07	0.495323
Atp6v1h	1.7425e-07	0.609805
Arhgap10	2.50884e-07	0.583057
Slc9a6	2.54877e-07	0.679032
Mettl7a1	6.13533e-07	0.721296
Katnbl1	7.62526e-07	0.644264
Ndufb8	9.71167e-07	0.383097
Dlst	9.83157e-07	0.335068
Cct8	1.01291e-06	0.382059
Cct6a	1.01693e-06	0.200675
Dnajb11	1.32316e-06	0.415725
Errfi1	1.55693e-06	0.897484
Tmed3	1.82265e-06	0.354179
Snx5	1.84196e-06	0.755049
Calr	2.32988e-06	0.656294
Tomm5	2.9504e-06	0.531211
Rnf181	3.17235e-06	0.505946
Pfdn1	3.24825e-06	0.633956
Pdhb	3.51114e-06	0.341007
Cd300lb	4.98926e-06	0.391266
Uqcrq	5.49521e-06	0.781137
Timm29	8.03082e-06	0.410845
Mpv17l2	9.72758e-06	0.486848
Mrpl12	1.03991e-05	0.606555
Zc3h12a	1.15435e-05	0.923966
Irag2	1.3551e-05	0.812511
Pvt1	1.38892e-05	0.969758
Lman1	1.51956e-05	0.626531
Cinp	2.51241e-05	0.347978
Tnfaip8	2.57662e-05	0.376929
Plxdc2	3.0265e-05	1.18929
Mfhas1	3.3388e-05	0.578393
Mrpl42	4.00467e-05	0.552321
St6galnac4	4.17713e-05	0.662629
Fbxo33	4.25634e-05	0.404975
Ppan	4.49216e-05	0.79006
Pop4	4.67836e-05	0.496702
Mesd	5.47284e-05	0.307754
Cops7b	5.55078e-05	0.608583
Wdr74	6.54429e-05	0.53697
Srm	7.05607e-05	0.86968
Aff1	7.95358e-05	0.606343
Atp2a2	8.39019e-05	0.392122
Exo5	0.000113191	0.501864
Mrtfb	0.000138269	0.698576
P4hb	0.000145065	0.402805
Nme1	0.00014611	0.642883
Xpnpep1	0.000148699	0.358033
Alg3	0.000175899	0.535064
Snu13	0.00017887	0.483299
Gtf3c4	0.000190046	0.378186
Isyna1	0.000197027	0.575145
Timm10	0.0002383	0.686298
Pycard	0.000248262	0.56798
Rpf2	0.000290612	0.651752
Ccdc88a	0.000341336	0.784949
Abcf3	0.000461598	0.346795
Gskip	0.00073954	0.286821
Snx16	0.00074021	0.600728
Mrpl16	0.00131187	0.481501
Uck2	0.00131744	0.910869
Rbms1	0.00182575	0.668344
Csf2rb2	0.00231407	0.71508
Mapk1ip1l	0.00316619	0.476493
Nop2	0.00433938	0.499101
Gm12589	0.00589553	1.55705
Atf1	0.00653057	0.379404
Abcd2	3.91874e-10	1.27571
Tes	2.53365e-09	0.963413
Tmem165	4.20667e-09	0.70599
Cd36	5.04024e-09	1.05956
Tex9	9.62657e-09	1.9657
Eprs	1.42402e-08	0.682745
Pex26	3.32385e-08	1.15556
Nudcd2	2.49529e-07	0.53881
Tnfrsf26	2.76952e-07	1.07416
Gsto1	3.91228e-07	0.652424
Fmnl2	4.17319e-07	1.00842
Cyb5b	4.97827e-07	0.632256
Hspa9	6.67001e-07	0.590365
Eif1ad	7.29817e-07	0.709501
Hfe	7.41126e-07	0.941491
Hyou1	9.50787e-07	0.694038
Pde4dip	9.98333e-07	0.655013
Nans	2.18301e-06	0.510479
Tmem144	4.6325e-06	0.848316
Yars	5.19827e-06	0.806364
Bzw2	6.97632e-06	0.823164
Tomm70a	1.37422e-05	0.569893
Adam8	1.51254e-05	0.726897
Heatr3	2.21147e-05	0.676281
Dkc1	2.23189e-05	0.855315
Ppat	2.34145e-05	0.65993
Iars	2.89086e-05	0.624229
Clptm1l	3.39943e-05	0.347593
Atp5c1	3.63617e-05	0.477628
Dnaja3	5.92438e-05	0.462262
Nomo1	8.82716e-05	0.411401
Eef1g	0.000140578	0.490828
Hip1	0.000209938	0.693287
Metrnl	0.00109942	0.656443
Tmem268	4.07821e-11	1.20345
Septin9	7.1881e-11	0.66817
Map2	9.9767e-10	3.84547
Colgalt1	1.61056e-08	0.568017
Nln	2.63978e-08	0.50158
Plaur	2.79126e-08	0.880829
Rrs1	5.73094e-08	0.892855
B4galt5	2.00031e-07	0.655462
Agpat3	3.64258e-07	0.666304
Tnfaip8l3	2.32159e-06	3.80912
Ppp3r1	2.5716e-06	0.362448
Tbc1d16	3.17104e-06	1.07261
Slc37a3	3.56669e-06	0.517441
Mrps36	9.76636e-06	0.554756
Timm8a1	2.17104e-05	1.06681
Abtb2	3.35405e-05	1.82731
Ttll11	3.38535e-05	3.31891
Galm	3.84558e-05	0.566674
Arrdc4	7.69936e-05	0.87103
Tnk2	0.000103915	1.19748
Clk4	0.000105625	0.446528
Sphk1	0.000151257	2.72763
Fbl	0.000243547	0.547023
Socs5	0.00242467	0.498011
Elmo2	1.08299e-12	0.862169
Clec4a3	4.9327e-12	1.16464
Ripk2	1.14866e-11	1.26264
Wwc1	3.97062e-11	3.7664
Niban2	4.73398e-11	0.907586
Tpcn2	8.6086e-10	0.796094
Gm4610	8.82791e-10	4.81992
Osgep	1.24006e-09	0.373139
Kat14	2.7502e-09	0.479479
Clint1	2.97657e-09	0.550122
Eif2b2	3.51926e-09	0.647282
H2-DMb1	7.00319e-09	1.06203
Lrrc32	7.12274e-09	3.25233
Acp5	7.43357e-09	1.69027
Ccl8	8.66559e-09	3.97885
Tiam1	1.02546e-08	1.21688
Ankrd55	1.67846e-08	1.47821
Ccr1	2.22885e-08	1.12784
Actr1b	4.15712e-08	0.490516
Tanc2	5.0666e-08	0.941306
Cul4a	5.30662e-08	0.390766
Atp5a1	7.13534e-08	0.44843
Il27ra	8.9473e-08	1.99471
Hnrnpll	9.93952e-08	0.824257
Hr	1.03552e-07	3.93748
Itgb8	1.05461e-07	3.28235
Pfkfb4	1.1747e-07	0.591259
Trap1	1.83298e-07	0.390155
Slc35b1	1.97458e-07	0.56211
Grwd1	2.58053e-07	0.738624
Tufm	2.95059e-07	0.400167
Idh3a	3.6462e-07	0.670223
Snx6	4.37528e-07	0.421956
Pip5k1c	4.59193e-07	0.526355
Bex1	4.74378e-07	3.52736
Mrps28	4.97784e-07	0.839024
Txn2	6.02629e-07	0.580714
Rab3il1	6.21142e-07	0.97743
Cd164	8.35286e-07	0.751707
Wfs1	8.84162e-07	1.45911
Zfp703	9.60829e-07	0.774459
Set	9.93666e-07	0.562821
Ankrd40	1.12471e-06	0.0211506
Ltb4r1	1.32275e-06	2.65055
Slc15a3	1.45108e-06	0.511639
Atp5g3	1.45306e-06	0.609914
Qdpr	1.69883e-06	0.611427
Clec10a	1.89934e-06	1.80935
Sec61a1	1.94685e-06	0.351438
Mllt3	3.69019e-06	0.863427
Mrpl17	4.31373e-06	0.426556
Ldha	5.09032e-06	0.769631
Samm50	7.45601e-06	0.345788
Iah1	8.77745e-06	0.613024
Igsf3	1.07742e-05	2.63417
Tmem202	1.22769e-05	1.36503
Cisd2	1.39876e-05	0.338837
Htr2a	1.79121e-05	1.67958
Cdcp1	2.74758e-05	2.88283
Ddx31	3.31249e-05	0.511075
Mrpl36	3.42036e-05	0.475143
Ssr3	9.1863e-05	0.504553
Rcl1	0.000149963	0.696315
Srsf9	0.000184097	0.343561
Smg5	9.55904e-14	0.925667
Dolpp1	4.90265e-11	0.831027
Abcg1	5.67415e-11	1.05017
Sh3kbp1	9.03966e-11	0.851217
Erp44	6.44832e-09	0.406807
Man1a	7.43975e-09	0.983141
Galnt6	8.04935e-09	0.810772
Gnb4	1.12883e-08	1.11807
Psma4	1.93874e-08	0.731067
Chic2	1.97453e-08	0.77367
Hspd1	2.13635e-08	0.731885
Tep1	2.30537e-08	0.549179
Oxct1	2.63807e-08	0.884315
Tsr1	3.11207e-08	0.686826
Tmem126b	4.11788e-08	0.715118
Ryr1	4.46256e-08	2.51574
Pi4ka	5.59357e-08	0.761795
Ahcyl2	5.88358e-08	0.720516
Zyx	2.037e-07	0.994667
Txndc11	6.08166e-07	0.581248
Igf1	6.55523e-07	0.858204
Cct3	9.29154e-07	0.675286
Ric1	1.07435e-06	0.829785
Mtx2	1.08461e-06	0.666146
Sdf2l1	1.28676e-06	0.943372
Lmna	2.53176e-06	0.904584
Miga2	3.19247e-06	0.639113
Bcl2l13	1.74346e-05	0.296425
Mrps26	5.71916e-05	0.595845
Scimp	4.89588e-15	3.23837
Tfec	7.07262e-14	1.32931
Cldn11	4.56372e-13	7.13817
Nek6	5.4383e-13	0.980316
Tarm1	3.53559e-11	3.76168
Znrf2	4.49535e-08	0.668604
Edn1	4.53195e-08	4.69443
Lgals3	3.20188e-07	0.843482
Med15	4.00781e-07	0.43254
Ocstamp	4.76634e-16	5.15182
Ccl24	2.80371e-15	5.03877
Gpc1	4.31157e-15	2.29535
Fn1	1.50421e-14	3.78722
Atp6v0a1	1.88124e-14	1.34603
Ptgs1	6.17259e-14	2.23233
Dok2	1.11235e-13	1.41665
Rars	1.14444e-13	1.11079
Klf9	5.95253e-13	1.79343
Brwd1	7.91259e-13	1.04343
Fam20c	2.45282e-12	0.976195
Hbegf	3.73308e-12	3.21967
Pde12	5.79852e-12	0.945772
Pecam1	7.66609e-12	2.14958
Ccl22	8.94562e-12	4.14015
Mrc1	2.69199e-11	1.67781
Il31ra	3.50424e-11	7.66138
Azin2	5.18678e-11	1.73021
Myrf	7.29396e-11	2.98863
Aco1	7.81784e-11	0.542158
Adora2b	1.05379e-10	1.69061
Creld2	1.31174e-10	0.670237
Il1r1	1.74761e-10	2.97784
Rmi2	1.80581e-10	2.77693
Fosl2	1.81916e-10	1.25116
Tbxas1	1.92344e-10	0.765026
Mdh2	2.26256e-10	0.271863
Fam20b	2.48542e-10	0.562894
Gna15	3.07773e-10	0.913909
Hebp2	4.80021e-10	3.43742
Chil4	1.20676e-09	7.91742
Apex1	1.48392e-09	0.851144
Cluh	3.84328e-09	0.677134
Dnmt3a	7.4224e-09	0.743823
Uqcrc1	8.0356e-09	0.527719
Aifm2	1.05025e-08	0.651776
Suclg1	3.39727e-08	0.429354
Arl15	4.74956e-08	1.01248
Atf5	5.38333e-08	1.04642
Vat1	1.02955e-07	0.641083
Jcad	1.05629e-07	1.55039
Rbp4	1.14641e-07	5.31534
Itpk1	1.97037e-07	0.726383
Rpn1	2.16474e-07	0.601595
Spcs2	3.21925e-07	0.466204
Wsb2	3.64791e-07	0.428802
Manf	9.52093e-07	0.63186
Evl	1.39133e-06	0.702007
Nlrp10	2.75681e-06	1.13003
Trmt61a	3.49284e-06	0.839252
Adhfe1	4.84537e-06	1.43731
Egr2	1.14827e-16	2.81624
Gda	3.68282e-15	1.93486
Ptpre	4.58066e-15	1.34947
Tspan5	2.31007e-14	1.26828
Cd44	4.3358e-13	0.934177
Scn3a	5.84563e-13	8.38003
Nudt19	4.78712e-11	0.940666
Arhgap12	7.96248e-11	0.636352
Tarbp2	1.00636e-10	0.902184
5830432E09Rik	1.36119e-09	1.09721
Gask1b	1.59943e-09	1.33985
Baiap2	1.69605e-09	0.822553
Rbsn	2.53382e-09	0.793718
Pcid2	3.29305e-09	0.756939
Fchsd2	3.79398e-09	1.21077
Rhoh	8.28146e-09	0.921881
Etfa	1.57128e-08	0.730645
Ptpmt1	2.29303e-07	0.410294
Tlr4	3.18857e-07	0.69545
Ccdc88c	4.14387e-07	2.92233
Ppp1r14b	1.70675e-06	0.634372
Acy1	2.97913e-06	1.51672
Mrpl15	4.07962e-06	0.754829
Reep3	5.55943e-06	0.468695
Mettl9	2.46382e-05	0.591086
Ear2	2.24463e-14	5.46664
Plk3	4.38654e-12	1.648
Cd274	7.94761e-12	1.23614
Cd151	7.13518e-11	0.690699
Capg	7.82624e-11	0.677482
Cblb	9.74123e-25	1.68748
P2ry1	4.85598e-19	2.28338
Itgax	8.7766e-19	2.72716
Dhrs9	1.06421e-18	2.36298
F7	2.60881e-18	2.73321
Cdh1	2.90353e-17	6.4004
Prkcd	3.79028e-17	0.854092
Anxa4	3.80763e-17	0.951986
Rnase2a	9.60288e-17	11.0516
Ksr2	3.34138e-16	3.29074
Clcn5	1.02668e-15	1.31885
Hsph1	1.51769e-15	1.27617
Il11ra1	5.98082e-15	1.36732
Ptger2	4.07655e-14	1.51607
Rgl1	9.6004e-14	1.57482
Wdfy2	2.0339e-13	1.17738
Slc30a4	2.37754e-13	1.83314
Stt3b	2.65842e-13	0.487644
Slc25a5	1.05315e-12	0.696357
Cisd1	1.35497e-12	0.890129
Olfm1	1.40816e-12	1.95515
Atp5b	2.14243e-12	0.537958
Nop16	5.09898e-12	0.451258
Clic4	7.19172e-12	0.963125
H2-DMa	1.0141e-11	1.49423
Pim3	2.0046e-11	1.40591
Zfp609	2.02611e-11	1.13143
Mmp13	5.45236e-11	2.21993
B3gnt7	6.71293e-11	2.36525
Ddhd1	1.02159e-10	1.38282
St8sia1	1.19271e-10	4.17164
Rps6kc1	4.33471e-10	0.852186
Rab19	9.20453e-10	1.35159
Emc7	1.39332e-09	0.20367
Foxj3	6.99755e-08	0.385471
Hhat	1.64503e-07	1.0798
H2-Aa	3.21983e-07	1.62684
Awat1	1.31664e-06	4.03636
Snx1	2.14958e-06	0.401277
Adipoq	7.07364e-06	5.69665
Klf4	2.90351e-22	2.59507
Cish	9.1835e-22	4.98273
Socs1	4.55114e-20	4.27273
Ptgir	3.26473e-18	1.81756
Socs2	1.12852e-15	4.36991
Gatm	1.41513e-15	1.88338
Dusp4	2.23317e-15	2.07501
Plekhg1	1.33699e-14	1.66443
Cd74	1.06989e-13	1.98661
Clec7a	3.35539e-13	1.84673
Casp6	6.4549e-13	1.28903
Rrp8	7.41962e-13	1.20176
Auh	8.53018e-13	1.09551
Ppargc1b	1.02734e-12	2.03236
Eif5a	1.10875e-12	0.840793
Mgat1	1.77838e-12	0.916901
Atic	3.2925e-12	0.968284
Msx3	5.4892e-12	8.17157
Gm16201	4.39237e-11	1.69235
Nabp1	9.28728e-11	1.17432
Matk	1.96185e-10	1.87176
Pcyox1l	6.10916e-10	1.50168
Grpel1	6.71943e-10	0.576567
Ralgds	1.44174e-17	1.3927
Rasgrp1	1.60927e-12	4.73036
Tmem26	5.67397e-36	6.26353
Slc7a2	5.57723e-29	5.17984
Smap2	9.53448e-27	1.77486
Flt1	1.28091e-25	5.68021
Flrt2	4.52101e-25	2.52679
Irf4	1.66122e-22	3.756
Nfil3	3.8064e-22	2.49565
Rnf19b	6.48932e-22	1.84476
Batf3	3.01484e-21	3.5373
Il1rl2	9.16569e-21	3.06215
Plekhf1	1.00933e-20	3.25806
Bhlhe40	1.83756e-20	1.90095
Pdcd1lg2	1.91703e-20	6.73252
Plekha3	1.5593e-19	1.19735
Lipn	3.90263e-19	3.78871
Pdia4	8.25389e-19	1.30695
Bcar3	9.43423e-19	1.89459
Itgb3	2.00712e-17	2.40662
Traf5	5.54921e-17	1.4721
Inpp5a	2.175e-16	1.60908
Jak2	5.30406e-16	1.21131
Tfrc	1.33545e-15	2.40216
Csf2rb	7.1457e-15	1.18251
Slc39a6	1.11286e-13	0.816082
Ado	1.73776e-13	0.656495
Sestd1	2.90032e-12	0.800284
Lpxn	8.01297e-11	0.868522
Cyc1	2.58703e-10	0.605196
Arg1	8.80539e-28	8.57256
Chil3	1.51931e-25	6.18775
Mgl2	1.81402e-25	6.92649
Ak2	4.29164e-24	1.82594
Ap2m1	6.449e-22	1.45475
Mcf2l	1.39249e-20	3.03174
Fyn	3.32094e-20	1.66234
Atp6v1b2	7.9429e-20	0.83041
F10	2.44338e-18	2.87324
Retnla	5.26588e-18	11.9581
Il4i1	2.72337e-16	3.36177
Il4i1b	2.75501e-16	3.36177
Cln5	5.82167e-16	1.07858
Fcgr2b	9.18498e-16	1.64938
Il6st	1.98945e-15	1.3562
Ceacam19	1.20671e-14	2.88392
Ablim1	3.49401e-13	4.86504
Ubl3	1.09149e-11	0.587554
Tlr2	2.39134e-19	-2.4136
Fgd3	7.40513e-17	-1.37702
Tifa	1.68578e-16	-1.14651
Lpin2	4.35123e-16	-1.03714
Neurl3	1.07355e-15	-1.15356
Sema4d	7.75213e-15	-1.29475
Fcrl1	7.97213e-15	-2.89457
Klhl6	8.41779e-15	-1.60738
Stab1	1.44112e-14	-1.664
Cx3cr1	1.8258e-14	-4.49789
Stk17b	2.07156e-14	-1.2297
Cd14	2.16325e-14	-1.85408
Fyb	4.82715e-14	-1.3069
Ctla2b	6.4688e-14	-2.33744
Clec12a	6.90091e-14	-1.32277
Slc43a2	7.41708e-14	-0.829286
Limd2	1.68557e-13	-1.39205
Nfkbiz	3.92037e-13	-2.0089
Pou2f2	4.79951e-13	-2.12236
Itga6	5.22143e-13	-1.50968
Smad3	5.4059e-13	-1.45675
Apobec1	9.11363e-13	-0.500189
F630028O10Rik	1.16097e-12	-1.86699
Il17ra	1.993e-12	-1.29126
Arrb2	2.01508e-12	-0.96311
Retreg1	2.07364e-12	-1.42396
Gng2	3.00214e-12	-1.23642
Fnbp1	3.16524e-12	-0.342572
Itm2b	5.48129e-12	-0.261399
Clec4n	5.69003e-12	-2.05539
Xylt2	5.87707e-12	-1.43687
Dgkd	7.86733e-12	-0.762033
Arhgef2	9.89838e-12	-0.432618
Irak2	1.26405e-11	-0.50517
Slc7a7	1.27111e-11	-0.748792
Icosl	1.27963e-11	-2.08663
Pcp4l1	1.45385e-11	-2.54168
Ptk2b	1.5215e-11	-0.67583
Pid1	1.88616e-11	-0.625662
Fcgr1	1.97079e-11	-1.91824
Gmip	2.51389e-11	-0.559334
P2ry13	3.43621e-11	-2.1273
Ophn1	3.59711e-11	-1.00577
Hpgds	4.00487e-11	-1.33845
Hck	4.42639e-11	-1.0506
Lyl1	4.48417e-11	-1.51097
Abcc3	5.52867e-11	-1.38868
Tpd52	5.84356e-11	-0.403664
Igfbp4	6.23201e-11	-1.73352
Slc40a1	6.38482e-11	-2.39463
Ralgps2	7.13492e-11	-1.64556
Nfatc2	7.59007e-11	-1.1737
Dennd1c	7.79778e-11	-0.926621
Ms4a6b	1.0317e-10	-1.95999
Ptafr	1.0709e-10	-0.739423
Znrf1	1.34827e-10	-0.964218
Rcbtb2	1.50333e-10	-1.10383
Rrad	1.52643e-10	-2.52009
Clec4d	2.00785e-10	-1.39115
Ssh2	2.12997e-10	-1.11222
Zmynd15	2.57222e-10	-1.98951
Slc16a10	2.71603e-10	-0.980838
Slc25a37	3.07344e-10	-0.991887
Rap2a	3.11678e-10	-0.804644
Abhd15	3.8868e-10	-1.44806
Bmf	4.10153e-10	-1.62644
Atp8a1	4.38537e-10	-0.440575
S1pr1	5.03672e-10	-1.72891
Fbxl4	5.13805e-10	-1.40528
Adipor1	5.51668e-10	-0.493933
Arap3	6.11199e-10	-1.7818
Wwp1	7.05583e-10	-1.16086
Selenop	7.92042e-10	-1.34019
Adra1a	9.08835e-10	-2.27239
Aif1	1.10656e-09	-1.617
Coro1a	1.26417e-09	-1.28396
Mpeg1	1.46094e-09	-0.946137
Gdpd1	1.46149e-09	-1.01167
Il10ra	1.49872e-09	-0.960645
Pik3ap1	1.51069e-09	-0.987259
Cxcl16	1.57808e-09	-1.45147
Cap1	1.60657e-09	-0.375052
Sorl1	1.64672e-09	-1.39534
Fli1	1.74076e-09	-0.28061
Ampd3	1.79365e-09	-1.22618
Sash1	1.85189e-09	-0.973671
Nectin4	1.93003e-09	-1.68439
Sephs2	2.18422e-09	-0.721857
Vav1	2.19764e-09	-0.644892
Lpcat2	2.47746e-09	-1.41887
Tgfbr2	3.03749e-09	-0.526666
Spata13	3.5758e-09	-1.54
Cpd	4.21252e-09	-1.04537
Zscan29	4.39547e-09	-0.444043
Sh3pxd2a	4.43315e-09	-1.15133
Tmem176b	4.72063e-09	-1.92376
Ankrd33b	5.17452e-09	-1.21319
Plcg2	5.39248e-09	-0.513791
Fam102a	5.59618e-09	-1.00805
Traf3ip3	6.04568e-09	-1.35777
Zc3h12d	6.67158e-09	-0.973388
Ifit3	8.1886e-09	-3.10444
Ugt1a7c	8.30877e-09	-0.962341
Pira2	8.52039e-09	-0.892938
Rassf2	9.22633e-09	-1.09289
Inpp5d	9.46841e-09	-0.569582
Map4k2	1.30144e-08	-0.625622
Map3k9	1.3981e-08	-1.22498
Nol4l	1.41319e-08	-1.04707
Pld2	1.41907e-08	-0.785349
Rasa4	1.72855e-08	-0.622859
Rassf5	2.03522e-08	-0.666703
Plxnb2	2.29881e-08	-0.691526
Ninj1	2.32319e-08	-0.542914
Cxcl10	2.49368e-08	-3.4506
4933439C10Rik	2.63067e-08	-1.25934
Fkbp15	2.63883e-08	-0.603883
Lst1	2.85766e-08	-1.44134
Mbp	2.9522e-08	-0.641276
Cd93	3.29621e-08	-0.764106
Cttnbp2nl	3.45155e-08	-0.705121
Basp1	3.74795e-08	-0.504518
Abca9	3.76854e-08	-1.39886
Hpgd	4.85959e-08	-2.40745
Plxna2	5.20355e-08	-1.14969
Ogfrl1	5.93085e-08	-0.772841
Trpm2	6.06978e-08	-1.29876
Gdpd5	6.42184e-08	-1.2059
Tbkbp1	6.63479e-08	-0.787331
Fam3c	6.69191e-08	-0.583513
Hacd4	6.85045e-08	-0.77348
Lrp5	7.26078e-08	-0.601035
Pmp22	7.32992e-08	-0.813017
Cyfip2	7.72515e-08	-0.927927
Otulinl	7.8e-08	-1.03103
Tnni2	7.85499e-08	-1.51435
Gpr34	8.12977e-08	-2.42365
B3galnt1	8.23101e-08	-0.97415
Parp8	8.46909e-08	-1.01337
Il16	8.51954e-08	-1.18413
Arl5c	8.92852e-08	-1.36827
P3h3	9.09863e-08	-1.2437
Irak3	9.18312e-08	-0.881196
Dynlt1c	9.64893e-08	-0.749329
Slc11a1	1.10567e-07	-0.709142
Gas6	1.13128e-07	-1.43273
Sgsh	1.15902e-07	-0.835277
Cybb	1.19405e-07	-0.61999
Apoc2	1.2598e-07	-1.73941
Sncaip	1.27244e-07	-3.06581
Adgb	1.28467e-07	-2.1607
Rab32	1.46957e-07	-0.70767
Kansl1l	1.51893e-07	-0.778976
Il13ra1	1.6473e-07	-1.27026
Nisch	1.85332e-07	-0.290568
Pygl	1.95247e-07	-0.382339
Cbx7	1.99197e-07	-0.820972
Fhod1	2.19816e-07	-0.628716
Rnf150	2.24391e-07	-1.08294
Ptpn18	2.34316e-07	-0.965916
Akna	2.48505e-07	-0.626767
Stard8	2.56056e-07	-0.650179
Plekhg3	2.76401e-07	-0.758597
Zfp467	2.8261e-07	-0.855216
Ece1	2.89816e-07	-0.791861
Apoe	2.90487e-07	-1.44165
Stard9	3.18822e-07	-0.655192
Tmem176a	3.23811e-07	-1.83913
Tcf4	3.46082e-07	-0.354334
2210416O15Rik	3.47471e-07	-1.12686
Fam107b	3.479e-07	-0.816809
Cuedc1	3.4958e-07	-1.12686
Cdkn1b	3.65539e-07	-0.683118
Ncapg2	3.67236e-07	-1.03358
Lyz2	3.67843e-07	-1.03552
Pmaip1	3.79681e-07	-1.03372
Camk1	4.33505e-07	-0.642507
Arhgap19	4.56921e-07	-0.810581
Inppl1	4.62892e-07	-0.573879
Raf1	4.7547e-07	-0.512603
Pilrb2	5.12196e-07	-2.21981
Arhgap24	5.94993e-07	-0.796651
Pilra	6.46355e-07	-1.5954
Scarb2	6.68132e-07	-0.419196
Nlrc3	6.68954e-07	-1.03709
Cmah	6.83398e-07	-2.388
Susd6	6.88678e-07	-0.69497
Tlr9	7.48358e-07	-1.65308
Col18a1	7.55846e-07	-1.45836
Sorbs3	7.81308e-07	-1.725
Gab3	8.21722e-07	-0.986135
Gm38425	8.25666e-07	-0.986135
Ptpn6	8.28345e-07	-0.444489
Eogt	8.84442e-07	-0.65685
Prkacb	9.38081e-07	-0.6407
Glipr1	1.09791e-06	-0.66667
Madd	1.15283e-06	-0.614397
Snx18	1.30648e-06	-0.307522
Ints6l	1.3785e-06	-0.691864
Pram1	1.46805e-06	-2.609
Il18	1.48117e-06	-1.35151
Tspan13	1.57818e-06	-0.689034
Irf8	1.60438e-06	-0.37972
Pira1	1.71021e-06	-0.988361
Fmnl1	1.72548e-06	-0.836971
Usp49	1.98222e-06	-0.541002
Pilrb1	2.03653e-06	-1.97054
Rab27a	2.18339e-06	-0.830098
Ebi3	2.21753e-06	-1.07914
Rubcn	2.40893e-06	-0.481603
Cd82	2.4374e-06	-0.806189
Camk1d	2.49065e-06	-0.652516
Gngt2	2.51468e-06	-0.78107
Oas2	2.57505e-06	-2.18409
Pdlim2	2.67062e-06	-0.74705
Slc9a9	2.78419e-06	-1.21323
Clip1	2.81088e-06	-0.57509
Tnfrsf11a	2.82817e-06	-0.526798
Tnip1	2.91748e-06	-0.377925
Was	3.10005e-06	-0.0664042
Abl1	3.47674e-06	-0.519609
Arid3b	3.49745e-06	-0.919864
Pirb	3.51065e-06	-0.586786
Ndrg1	3.53822e-06	-0.950205
Nlrc4	3.59563e-06	-0.798344
Dclre1c	3.66119e-06	-0.696264
Ralgps1	3.95422e-06	-1.07811
Enpp4	4.27846e-06	-1.49574
Lyz1	4.48309e-06	-1.07896
Itga4	4.57264e-06	-0.8614
Slfn8	4.67454e-06	-1.24073
Ifit3b	4.84136e-06	-3.77705
Lyn	5.00519e-06	-0.655004
Plagl2	5.02403e-06	-0.34589
Wdr6	5.21626e-06	-0.786482
Rapgef5	5.26448e-06	-1.18924
Nbeal2	5.40193e-06	-0.705361
Cyp4f16	5.44497e-06	-0.630786
Ifit1	5.99174e-06	-2.3544
Usp35	6.07512e-06	-1.01317
Spaca6	6.08368e-06	-1.51437
Zfp36l2	6.30706e-06	-0.79976
Kcnj10	6.48309e-06	-1.97959
Lrrcc1	6.52916e-06	-0.184715
Pias3	6.63688e-06	-0.543132
Ifit2	7.01431e-06	-2.09207
Pkd2	7.35738e-06	-0.607721
Numa1	7.70836e-06	-0.438007
Sipa1	8.20053e-06	-0.266358
Lrsam1	8.51823e-06	-0.228404
Phf1	8.88152e-06	-0.721017
Ap1s2	9.0768e-06	-0.658071
Xpc	9.43093e-06	-0.522403
Kif3c	1.02247e-05	-0.537955
Jade2	1.02827e-05	-0.52741
Map3k5	1.04425e-05	-0.661149
Tmsb4x	1.05599e-05	-0.553856
Lsp1	1.12294e-05	-0.995365
Cd4	1.14595e-05	-2.30248
Zfhx3	1.14843e-05	-0.76924
Zfp652	1.21135e-05	-0.396372
Mapk7	1.2789e-05	-0.558497
Kank2	1.3409e-05	-0.757598
Rhod	1.3435e-05	-1.80466
Smox	1.4871e-05	-0.687226
Rab39	1.54365e-05	-1.46757
Ik	1.66007e-05	-0.459345
Abcb1b	1.69739e-05	-0.855974
Zmym3	1.91522e-05	-0.652058
Ifitm3	1.95572e-05	-0.88627
Limk2	1.95636e-05	-0.400362
Hmox2	2.05159e-05	-0.426687
Nod2	2.07407e-05	-1.12224
Padi2	2.11986e-05	-0.819051
Cbx6	2.2174e-05	-1.04559
Tnfaip8l2	2.24153e-05	-0.624122
Mertk	2.26968e-05	-1.08449
Cdc42bpg	2.27438e-05	-0.897625
Tmem38b	2.32014e-05	-0.484505
Prex1	2.47418e-05	-0.51004
Tsc22d4	2.54711e-05	-0.514277
Mtmr11	2.55168e-05	-1.02472
Sh3bp2	2.74188e-05	-0.450205
Pou6f1	2.78373e-05	-0.76032
Peli1	2.7886e-05	-0.645081
Slc8a1	2.83599e-05	-0.870112
Tubgcp4	2.83682e-05	-0.369989
Susd1	2.84798e-05	-0.843371
Trim24	2.97838e-05	-0.61198
Eid1	3.07295e-05	-0.786044
Elmo1	3.09893e-05	-0.531543
Sod1	3.26788e-05	-0.0934572
Pigv	3.28308e-05	-0.7205
Ssx2ip	3.34928e-05	-0.671743
Trp53bp1	3.431e-05	-0.3526
Sdr39u1	3.46535e-05	-0.629906
Slc24a3	3.55965e-05	-1.85692
Pik3cg	3.60489e-05	-0.744033
Evi2	3.80521e-05	-0.277097
Cd300e	3.82634e-05	-2.4361
Rabgap1l	3.83504e-05	-0.826866
Syt8	3.99352e-05	-1.8565
Pot1b	4.7698e-05	-0.992192
Ikbke	4.88333e-05	-0.809273
Ermard	4.92133e-05	-0.533199
Dst	5.59448e-05	-1.02122
Rnd3	5.64415e-05	-0.868197
Chpt1	5.67163e-05	-0.545548
Poc1b	5.71403e-05	-0.696869
Jag1	5.82904e-05	-0.938969
Sh2d3c	5.86405e-05	-0.767887
Tmem86a	5.90823e-05	-0.691553
Slc15a4	6.59256e-05	-0.679335
Il6ra	6.77558e-05	-0.484354
Abcb4	7.8363e-05	-0.780451
Cat	7.86125e-05	-0.693795
Ppp1r9a	7.89791e-05	-1.29605
Kif3a	7.96265e-05	-0.722051
Gsr	8.63296e-05	-0.26637
Snta1	8.65472e-05	-0.897942
Fam131a	9.06244e-05	-1.40247
N4bp2l1	9.30183e-05	-0.767186
Cln3	9.45974e-05	-0.436542
Notch2	9.61091e-05	-0.358181
Trim16	0.000103303	-0.797775
Tmem140	0.000105569	-0.588992
Cln6	0.000106963	-0.511363
Dusp6	0.000119362	-0.760606
Bank1	0.000121676	-1.78843
Als2cl	0.00012518	-0.259155
F730043M19Rik	0.000131329	-1.62879
Zfp229	0.000137221	-1.15896
Krt80	0.000139664	-1.72824
F11r	0.000140775	-1.90892
Tagap	0.000142465	-1.10785
Relb	0.000143814	-0.797516
Tuft1	0.00014583	-0.673826
Nxpe4	0.000151678	-0.925151
Zfp275	0.000154188	-0.528467
Zdhhc14	0.000155374	-1.01687
Pacs1	0.000157043	-0.584821
Card19	0.000159647	-0.44417
Fyco1	0.000166022	-0.514507
2510009E07Rik	0.00016939	-0.454668
Zfp821	0.000191316	-0.777139
Sntb2	0.000195582	-0.682053
Tcf12	0.000196202	-0.444191
Hmga2	0.000215767	-1.128
Rassf4	0.000218956	-0.593349
Rab40c	0.000227721	-0.3754
Rsad2	0.000235502	-1.97609
Per3	0.000238939	-0.956735
Msrb1	0.000242777	-0.562378
Fth1	0.000243906	-0.831465
Ttc39a	0.000244415	-1.11989
Rap1gap2	0.000249817	-1.18567
Pde7b	0.000254124	-0.825429
Cd302	0.000260277	-0.626469
Herc3	0.000265575	-0.536822
Faap20	0.000271098	-0.763402
Irf9	0.000271238	-0.581207
Ankrd44	0.000281923	-0.726933
Tmem38a	0.000287195	-1.02724
Il15	0.000330127	-0.857143
Cfh	0.000347292	-0.970363
Trim5	0.000352987	-0.644754
Tm6sf1	0.000357686	-0.419142
Mknk1	0.000397547	-0.544746
Wwp2	0.000415827	-0.247689
Ntpcr	0.00041909	-0.565699
Mctp1	0.000429258	-0.749721
Pcgf2	0.000430582	-0.985821
Gm13710	0.000430973	-1.92793
Cds1	0.000436273	-0.368983
Lrfn1	0.000447185	-1.70132
Slfn5	0.000463546	-1.10573
Mx2	0.000473854	-2.04888
Cd180	0.000483503	-0.607954
Adgre4	0.000502192	-2.89811
Nid2	0.000526707	-1.37222
Dhx57	0.000529343	-0.445213
Msrb2	0.000564911	-0.772335
Trp53i13	0.000611913	-0.81581
Ccdc88b	0.000618998	-0.639833
Rps6ka1	0.000628958	-0.267996
9930111J21Rik2	0.00063332	-0.518827
Cpne3	0.000650336	-0.283734
9930111J21Rik1	0.000656763	-0.705138
Oasl2	0.000676029	-1.47691
F830208F22Rik	0.000677483	-1.8852
Lysmd3	0.000683141	-0.686293
Osbpl8	0.000719249	-0.504227
Kif21b	0.00076474	-0.594679
Rsph9	0.000832241	-1.04694
Sh3bp4	0.000867608	-0.767101
Plxnb3	0.000898351	-0.845207
Iffo1	0.000923977	-0.368744
Agrn	0.000966544	-0.623091
Mpp1	0.00104481	-0.326647
Mthfr	0.00105068	-0.729216
Ddx60	0.00105905	-1.33923
Adap2	0.00112329	-0.536182
Itga8	0.00122206	-2.48903
Inka1	0.00122568	-0.679358
Gramd1a	0.00125546	-0.350849
Sfxn5	0.00129127	-0.632205
Gm9949	0.0013044	-1.13937
Atp8b2	0.00142114	-0.40419
Hcls1	0.00143517	-0.410821
Xaf1	0.00150776	-1.17542
Asb2	0.00153812	-2.42811
Vps39	0.00153831	-0.369527
Rac3	0.00153858	-1.19275
Hmg20a	0.00175372	-0.257686
Sh3bp1	0.00183405	-0.571198
Gpx3	0.00189999	-1.22992
Ptprv	0.00191306	-1.28911
Trim34a	0.00196215	-0.707915
B4galt3	0.00196479	-0.386886
Dpep2	0.00201287	-0.408932
4930486L24Rik	0.00211287	-1.73846
Morc3	0.00216214	-0.377986
Fam234a	0.00216873	-0.433528
Tmem150b	0.00218185	-0.901521
Ago4	0.00233685	#N/A
Cd101	0.00236798	-1.38205
Med12l	0.00246225	-1.13879
BC005537	0.00246673	-0.280592
Hscb	0.00248947	-0.52932
Fgd4	0.00249136	-0.570547
Cacnb1	0.00249459	-0.995943
Apobr	0.00252908	-0.451043
Fbxo10	0.00254647	-0.609182
Ncoa7	0.00258978	-0.178509
I830077J02Rik	0.00263071	-0.876205
4930455G09Rik	0.00271119	-1.18305
Bcl10	0.00276736	0.0475766
Dkk2	0.00282362	-2.53569
Evi2b	0.00283502	-0.458234
Wasf2	0.00306283	-0.333934
Zfp281	0.00309677	-0.371122
Ypel3	0.00316467	-0.596671
Dynlt1f	0.00316713	-0.555027
Nfic	0.00321565	-0.49796
Nacc2	0.0036592	-0.380414
Oas3	0.00378938	-1.55645
Rsbn1l	0.00396081	-0.403457
Abca5	0.00400571	-1.0865
Caskin2	0.00406705	-0.464449
Hook2	0.00410675	-0.429336
Gmfg	0.00412244	-0.586785
Cmpk2	0.00423025	-1.37341
Gstm5	0.00429749	-1.1736
Stk26	0.00451073	-1.24776
Atg16l2	0.00467854	-0.465534
4930523C07Rik	0.00473067	-0.921777
Ppp4r1l-ps	0.00475426	-0.62339
Ctla2a	0.00479246	-1.36745
Ptprc	0.00491595	-0.572229
Gsap	0.00510402	-0.310868
Hp1bp3	0.00532866	-0.318754
Nyap1	0.00543858	-2.1361
Rab33b	0.00557295	-0.352186
Tmcc1	0.00584939	-0.411293
Cpeb3	0.00647713	-0.328841
Kdr	0.0065116	-1.32482
Stx2	0.00674541	-0.39505
Hexim1	0.00675315	-0.473594
Zfp687	0.00695513	-0.320714
Hdac9	0.00716065	-0.90171
Tut7	0.00728471	-0.440618
Tut4	0.00777383	-0.397779
Nlrp1b	0.0081914	-0.69109
E130112N10Rik	0.00834398	-0.549413
Vamp1	0.00836459	-0.549413
Tceal1	0.00837353	-1.23823
Ppp3cc	0.00873288	-0.60941
Foxo4	0.00904478	-0.359522
Tm4sf5	0.0103461	-1.51775
Vezf1	0.0104597	-0.286613
Epb41l3	0.0105046	-1.44512
Miga1	0.0119437	-0.526727
Rnf213	0.0122731	-0.923977
Trafd1	0.0130436	-0.473996
Rgs11	0.0136527	-1.14922
Gpsm1	0.0136739	-0.28455
Hdac6	0.014736	-0.348194
Slc12a6	0.0150126	-0.568773
Stim1	0.0151366	-0.265882
Dtx3	0.0166636	-0.510934
Phc1	0.0170891	-0.454538
Srpk3	0.0172317	-1.71209
Syngap1	0.0193452	-1.20474
Anxa5	0.0200126	-0.236784
Emb	0.0203878	-0.450054
Wsb1	0.0206973	-0.208332
H1f0	0.0225944	-0.403321
Slc31a1	0.0248637	-0.442805
Slit1	0.0252953	-1.36165
Agbl5	0.0256394	-0.478269
Kiss1r	0.0258541	-1.18013
Rnf19a	0.0263236	-0.382872
Gba2	0.0270474	-0.379899
Lrch3	0.0279158	-0.429547
Cep43	0.0285655	-0.498445
Zfp974	0.0296317	-0.463265
Zc2hc1a	0.0308304	-0.426045
Commd8	0.03097	-0.249056
Plcl2	0.0330385	-0.462618
Camsap3	0.0336037	-1.88812
Arid3a	0.0350591	-0.499931
Amot	0.0367138	-0.831884
Tnfsf9	0.0394539	-1.0053
Sh3bgrl2	0.0400349	-0.603503
Dnaaf9	0.0400861	-0.519216
