# Supplementary material for: Getting everyone to agree on gene signatures for murine macrophage polarization in vitro
Source: PLoS One. 2024 Feb 8;19(2):e0297872. doi: 10.1371/journal.pone.0297872 (PMC10852255; doi:10.1371/journal.pone.0297872)
Supplement: S3 File — (XLSX) [file pone.0297872.s003.xlsx]

## Sheet: Foglio1
Upstream Regulators	IL13_RRA - Macrophages	IL4_RRA - Macrophages	IFNg_RRA - Macrophages	LPS_RRA - Machrophages	IFNg_LPS_RRA - Macrophages
TAFAZZIN	-2.213	-1.32	N/A	3.053	2.61
YAP1	-2.191	-1.342	N/A	3.043	2.69
EGFR	-1.897	-1.897	N/A	N/A	2
SAA1	0.775	2.213	N/A	N/A	1.96
IRF2	1.997	1.787	N/A	-1.165	-1.394
HMOX1	N/A	2	N/A	-1.954	-2.396
ABCA1	N/A	N/A	N/A	-2.611	-2.967
BCL6	N/A	N/A	N/A	-3.112	-2.791
NFE2L2	N/A	N/A	N/A	-1.643	-2.434
LGR4	N/A	N/A	N/A	-2.39	-1.944
USP18	N/A	0.152	N/A	-2.213	-1.98
A2M	N/A	N/A	N/A	-2.219	-1.982
IRF4	N/A	N/A	N/A	-1.941	-1.963
MERTK	N/A	N/A	N/A	-1.987	-1.98
DLK1	N/A	N/A	N/A	-1.977	-1.977
ITGB2	N/A	N/A	N/A	-2.63	-2.588
OGT	N/A	N/A	N/A	-2.558	-2.39
BCL3	N/A	N/A	N/A	-2.414	-2.401
KLF2	N/A	N/A	N/A	-2.407	-2.401
ZFP36	N/A	N/A	N/A	-2.207	-2.216
TP53	N/A	N/A	N/A	-2.236	-2.236
STK11	N/A	N/A	N/A	-2.236	-2.236
TRAIP	N/A	N/A	N/A	-2.19	-2.585
PPARA	N/A	N/A	N/A	-2.213	-2.606
SCD	N/A	N/A	N/A	-2.236	-2.449
EIF4EBP3	N/A	N/A	N/A	-2.219	-2.431
N4BP1	N/A	N/A	N/A	-2.166	-2.386
ARRB2	N/A	N/A	N/A	-2.183	-2.398
ABCG1	N/A	N/A	N/A	-2.196	-2.413
TLR9	N/A	N/A	N/A	2.734	2.731
MST1R	N/A	N/A	N/A	2.646	2.236
IL15	N/A	N/A	N/A	2.635	2.223
RELA	N/A	N/A	N/A	2.412	2.2
MAPK7	N/A	N/A	N/A	2.236	2.236
GPR84	N/A	N/A	N/A	2.236	2.449
EZH2	N/A	N/A	N/A	2.216	2.425
IL27	N/A	N/A	N/A	1.941	1.664
CYBB	N/A	N/A	N/A	1.664	1.912
SLC16A3	N/A	N/A	N/A	1.955	2.372
IL18	N/A	N/A	N/A	1.916	2.134
KDM6B	N/A	N/A	N/A	2	2.213
S100A8	N/A	N/A	N/A	1.97	2.206
MAPKAPK2	N/A	N/A	N/A	2.177	2.006
MAPKAPK3	N/A	N/A	N/A	2.219	1.982
RIPK3	N/A	N/A	N/A	1.969	1.977
NFKBIZ	N/A	N/A	N/A	1.941	1.941
TWIST1	N/A	1.982	N/A	N/A	N/A
CREB1	N/A	2.213	N/A	N/A	N/A
AR	N/A	2.449	N/A	N/A	N/A
BCAP31	N/A	2.619	N/A	N/A	N/A
STAT6	N/A	2.784	N/A	N/A	N/A
LCN2	N/A	-1.99	N/A	1.136	1.438
KLF4	N/A	-2	N/A	N/A	N/A
CCL2	N/A	N/A	N/A	N/A	-2.646
ATG7	N/A	N/A	N/A	N/A	-2.207
ZC3H12A	N/A	N/A	N/A	N/A	-2.177
MMP14	N/A	N/A	N/A	N/A	-1.98
PTPN22	N/A	N/A	N/A	N/A	-1.982
TNFAIP3	N/A	N/A	N/A	N/A	-1.996
LRP5	N/A	N/A	N/A	N/A	-2
CCR5	N/A	N/A	N/A	N/A	-2
TNFAIP8L2	N/A	N/A	N/A	N/A	-2
L2HGDH	N/A	N/A	N/A	N/A	-2
HCAR2	N/A	N/A	N/A	N/A	-2
LRP6	N/A	N/A	N/A	N/A	-2
SIRT1	N/A	N/A	N/A	N/A	-2
CLIC4	N/A	N/A	N/A	N/A	1.387
NOS1	N/A	N/A	N/A	N/A	1.432
ITGAM	N/A	N/A	N/A	N/A	1.723
CASP8	N/A	N/A	N/A	N/A	2.204
TLR6	N/A	N/A	N/A	N/A	1.929
DGKZ	N/A	N/A	N/A	N/A	1.954
TIRAP	N/A	N/A	N/A	N/A	1.942
HSP90B1	N/A	N/A	N/A	N/A	1.962
VCAN	N/A	N/A	N/A	N/A	1.969
MAPK8	N/A	N/A	N/A	N/A	1.969
HYOU1	N/A	N/A	N/A	N/A	1.977
EIF2AK2	N/A	N/A	N/A	N/A	1.981
SYK	N/A	N/A	N/A	N/A	1.982
MAVS	N/A	N/A	N/A	N/A	1.982
ANGPTL2	N/A	N/A	N/A	N/A	1.997
CXCR4	N/A	N/A	N/A	N/A	2
ITGA5	N/A	N/A	N/A	N/A	2
PLA2G7	N/A	N/A	N/A	N/A	2
ACSL4	N/A	N/A	N/A	N/A	2
BRD2	N/A	N/A	N/A	N/A	2
ITGB1	N/A	N/A	N/A	N/A	2
TNFRSF1A	N/A	N/A	N/A	N/A	2
INHBA	N/A	N/A	N/A	-1.981	-0.132
IKBIP	N/A	N/A	N/A	-1.964	N/A
AXL	N/A	N/A	N/A	-1.982	N/A
NLRP12	N/A	N/A	N/A	-2	N/A
USP9X	N/A	N/A	N/A	-2	N/A
CXCR2	N/A	N/A	N/A	-2	N/A
LRP1	N/A	N/A	N/A	-1.639	-1.075
IKBKE	N/A	N/A	N/A	-1.633	-1.342
SMAD4	N/A	N/A	N/A	-1	-1.342
CD200	N/A	N/A	N/A	-1.206	-1.524
PTGDR	N/A	N/A	N/A	-1.104	-1.45
C5	N/A	N/A	N/A	2	1
PTEN	N/A	N/A	N/A	1.301	1.029
IL33	N/A	0.777	N/A	1.455	N/A
IL6	N/A	N/A	N/A	1	0.447
CCR6	N/A	N/A	N/A	1	0
IKZF1	N/A	N/A	N/A	1.432	N/A
MAPK3	N/A	N/A	N/A	1.342	N/A
IL1B	N/A	N/A	N/A	2.236	0.412
CCL5	N/A	N/A	N/A	1.982	N/A
FOXO1	N/A	N/A	N/A	2	N/A
SPI1	N/A	N/A	N/A	2	N/A
PHLDA1	N/A	N/A	N/A	2.231	N/A
FABP5	N/A	N/A	N/A	2.236	N/A
CEBPE	N/A	N/A	N/A	2.236	N/A
FHL2	N/A	0.762	N/A	N/A	N/A
MAS1	N/A	1.342	N/A	N/A	N/A
INPP5D	N/A	N/A	N/A	-0.897	N/A
USP39	N/A	N/A	N/A	-1.017	N/A
NOS2	N/A	N/A	N/A	-0.849	-0.762
PRKAA1	N/A	N/A	N/A	-0.875	-0.665
ELP3	N/A	N/A	N/A	N/A	-1.192
PRKCD	N/A	N/A	N/A	N/A	-1.342
TRIM38	N/A	N/A	N/A	0.105	-0.487
CAMP	N/A	N/A	N/A	N/A	-0.577
PIK3CG	N/A	N/A	N/A	-0.266	-0.791
RPS6KA4	N/A	N/A	N/A	N/A	-0.728
RPS6KA5	N/A	N/A	N/A	N/A	-0.728
TXN	N/A	N/A	N/A	N/A	-0.927
PELI1	N/A	N/A	N/A	N/A	-0.811
CCR2	N/A	N/A	N/A	N/A	-0.849
PFKFB3	N/A	N/A	N/A	N/A	0.577
CAV1	N/A	N/A	N/A	N/A	0.686
MAPK13	N/A	N/A	N/A	N/A	0.849
MAPK12	N/A	N/A	N/A	N/A	0.849
CX3CR1	N/A	N/A	N/A	0.243	-0.277
MVP	N/A	N/A	N/A	-0.243	N/A
IFNG	0.088	-0.56	10.306	8.805	9.243
BHLHE40	1.877	1.043	9.947	10.51	10.792
KLF6	-0.409	1.26	7.528	9.921	9.839
MYD88	-1.685	-2.621	6.011	7.233	7.115
TICAM1	1.095	-2.021	5.61	6.686	6.157
TLR4	N/A	-0.018	4.484	5.402	4.864
MEF2A	N/A	-2.383	4.302	4.185	4.163
IFNAR1	N/A	-2.012	4.03	3.516	3.231
HMGXB4	1	1.633	3.988	3.592	3.302
SNCA	-2.169	-2.887	3.965	2.099	2.222
STAT1	N/A	-1.71	3.901	3.086	4.019
IRF1	N/A	-0.478	3.676	3.079	3.645
NOD2	0	N/A	3.507	4.593	4.682
RIPK2	0	N/A	3.364	4.574	4.464
STING1	N/A	N/A	3.286	4.076	3.802
IRF3	N/A	-1.218	3.255	3.104	3.112
IFNB1	N/A	0.01	3.07	2.473	2.994
CDKN2A	N/A	1.265	2.894	3.257	3.652
FCGR2B	N/A	N/A	2.804	3.293	3.138
TNF	N/A	1.233	2.768	4.772	4.304
TLR7	N/A	N/A	2.617	3.548	3.548
TLR3	N/A	N/A	2.379	2.896	2.626
FCGR2A	N/A	N/A	2.36	3.293	3.138
PLAU	N/A	0.437	2.333	0	0.302
IFIH1	N/A	N/A	2.236	2.219	2.433
QKI	N/A	2.449	2.236	N/A	N/A
CD40LG	N/A	N/A	2.213	N/A	2.63
IRF7	N/A	N/A	2.2	2.2	1.964
PDK2	-2	-2	2	N/A	2
PDK4	-2	-2	2	N/A	2
MYC	N/A	N/A	2	N/A	2.828
VIPR1	N/A	N/A	2	2	2
CD14	N/A	N/A	1.982	2.581	2.581
TBK1	N/A	N/A	1.981	1.981	1.561
NFKB1	N/A	2	1.981	0.728	1.276
PNPLA7	N/A	N/A	1.964	1.964	2.2
PTGER2	N/A	N/A	1.912	2.891	1.25
IRAK3	N/A	N/A	1.802	1.315	1.686
HIF1A	N/A	N/A	1.696	3.101	3.908
GATA6	-0.942	-2.358	1.554	N/A	-1.54
PTGS2	N/A	N/A	1.536	2.434	2.631
PKM	N/A	N/A	1.342	N/A	1.364
IRF8	N/A	-0.555	1.331	1.526	2.107
CX3CL1	N/A	N/A	1.265	0.632	N/A
CSF2	-0.068	1.51	1.223	2.893	2.745
FABP4	N/A	N/A	1.067	1.941	2.003
APOE	N/A	N/A	1.067	2.19	1.373
GRN	N/A	-0.093	1.018	-0.525	1.26
AEBP1	N/A	-0.447	1	N/A	1
BACH1	N/A	N/A	1	-1	-0.447
PLA2G6	N/A	N/A	1	1.342	0.277
PPARD	N/A	0.447	1	N/A	N/A
TLR2	0.162	1.706	0.925	3.611	2.968
NCOA2	N/A	-2.144	0.899	0.055	0.418
STAT3	N/A	N/A	0.497	0.096	1.233
NGLY1	N/A	N/A	0.447	0.816	2.236
IL4	2.592	4.222	0.338	0.658	0.339
IRAK4	N/A	N/A	0.284	0.916	1.251
mir-155	-1.4	-0.186	0.116	-0.579	-1.144
MAPK14	N/A	-2.236	0.113	N/A	-0.563
SOCS3	N/A	N/A	0	-0.561	-1.274
ADIPOQ	1.965	0.313	-0.164	0.684	0.132
IL13	N/A	N/A	-0.339	N/A	N/A
TREM2	N/A	2.18	-0.371	-1.717	-1.734
MAFB	0.555	0.616	-0.44	0.915	-0.07
mir-146	-0.436	0.308	-0.545	0.126	0.596
CEBPB	N/A	-2.236	-0.676	2.646	2.793
IRF6	-1.342	-2.433	-0.762	N/A	0.283
NFAT5	N/A	2.95	-0.842	-3.422	-2.516
MAP3K8	N/A	N/A	-0.921	-3.476	-2.444
TGFB1	N/A	-1.327	-0.97	N/A	-0.62
BCL2L11	N/A	-1	-1	N/A	N/A
TNFSF11	N/A	0.547	-1	N/A	N/A
CLEC4A	-0.426	-0.543	-1.014	-1.29	-2.556
PTPN6	N/A	N/A	-1.192	-0.512	-0.512
NPC1	0.728	-0.295	-1.227	N/A	-2.5
PPARG	N/A	-0.348	-1.227	-3.053	-3.194
RORA	N/A	N/A	-1.633	-1	N/A
IL10	2.213	0.923	-1.872	-2.051	-1.147
ZBTB16	N/A	N/A	-1.941	-2.942	-2.753
TREX1	N/A	N/A	-1.998	N/A	N/A
SMURF1	N/A	N/A	-2	-2	-2
NODAL	N/A	1	-2.236	-2.646	-2.333
DNASE2	N/A	N/A	-2.236	-2.236	-2
NR1H2	N/A	-1.221	-2.285	-3.106	-3.406
CSF1	0.816	1.462	-2.382	-0.902	-2.004
EIF4EBP2	N/A	N/A	-2.424	-3.124	-3.416
EIF4EBP1	N/A	N/A	-2.424	-3.124	-3.416
NR1H3	N/A	-1.181	-2.435	-3.382	-3.662
COP1	N/A	N/A	-2.619	-3.429	-3.569
DUSP1	N/A	N/A	-2.785	-3.669	-3.496
NR3C1	N/A	0.555	-2.95	-3.695	-3.544
PTPN11	N/A	0.137	-3.148	-3.45	-2.202
PLCG2	N/A	1.267	-3.579	-2.241	-3.183
GFI1	N/A	-0.333	-4.244	-4.359	-4.788
SOCS1	-1.732	0.333	-4.558	-4.217	-3.973
PTGER4	N/A	0.263	-7.567	-7.452	-7.317
IL10RA	-1.291	0	-8.425	-7.572	-8.843
CITED2	-0.041	1.132	-10.924	-9.241	-9.291
