# Supplementary material for: Getting everyone to agree on gene signatures for murine macrophage polarization in vitro
Source: PLoS One. 2024 Feb 8;19(2):e0297872. doi: 10.1371/journal.pone.0297872 (PMC10852255; doi:10.1371/journal.pone.0297872)
Supplement: S4 File — (XLSX) [file pone.0297872.s004.xlsx]

## Sheet: IFN_CP
Ingenuity Canonical Pathways	-log(p-value)	zScore	Ratio	Molecules
Pathogen Induced Cytokine Storm Signaling Pathway	10.8	6.04	0.24	AIM2,BHLHE40,C3,CASP1,CASP3,CASP7,CASP8,CCL2,Ccl8,CCR1,CCR3,CCR5,CD163,CIITA,COL9A3,CSF2RA,CSF2RB,CXCL10,CXCL16,Cxcl9,CXCR4,DDX58,DHX58,GSDMD,HLA-DMA,HLA-DMB,HLA-DQA1,HLA-DQB1,HLA-DRB5,IFIH1,IFNAR2,IL12RB1,IL12RB2,IL15,IL18,IL18RAP,IRF1,IRF7,JAK2,MAPK13,MAPK14,MAPK9,MLKL,MYD88,NFKB1,NLRC3,NLRC5,NLRP3,NOD1,NOD2,NOS2,PDGFC,PRDM1,RAB27A,RIPK3,SLC2A1,SLC2A3,SOCS3,SPI1,STAT1,STAT3,STAT5B,STING1,STX11,…
Multiple Sclerosis Signaling Pathway	10.2	5.26	0.28	AEBP2,C1QA,C1QB,C1QC,C3,CAPN1,CAPN7,CASP1,CASP8,DUSP6,FAS,GRINA,HLA-A,HLA-DMA,HLA-DMB,HLA-DQA1,HLA-DQB1,HLA-DRB5,HLA-E,HLA-G,IL15,IL18,IRF1,IRF4,MAPK13,MAPK14,MBP,MGAT1,NFKB1,NLRP3,PARP1,PARP10,PARP11,PARP12,PARP14,PARP3,PARP8,PARP9,PLAU,PPARD,PPARG,RNF213,STAT1,TIPARP,TLR1,Tlr11,Tlr12,Tlr13,TLR3,TLR6,TLR9,TNF,TNFRSF1A,TNFSF10,TNFSF15
Dendritic Cell Maturation	3.79	5.03	0.19	AKT3,ATF4,B2M,CD40,CD83,CD86,CREB3,CREB5,FCGR1A,FCGR2A,FCGR3A/FCGR3B,HLA-A,HLA-DMA,HLA-DMB,HLA-DQA1,HLA-DQB1,HLA-DRB5,HLA-E,HLA-G,ICAM1,IL15,IL18,IRF8,JAK2,LTBR,MAPK13,MAPK14,MAPK9,MYD88,NFKB1,NFKBIA,NFKBIB,NFKBIE,PIK3C3,PIK3CD,PIK3CG,PLCG1,STAT1,STAT2,TLR3,TLR9,TNF,TNFRSF1A
Neuroinflammation Signaling Pathway	8.8	5	0.23	AKT3,APH1A,APH1B,APP,ATF4,B2M,BIRC2,BIRC3,CASP1,CASP3,CASP8,CCL2,CD40,CD86,CFLAR,CREB3,CREB5,CX3CR1,CXCL10,CYBB,FAS,GLS,GLUL,GRINA,HLA-A,HLA-DMA,HLA-DMB,HLA-DQA1,HLA-DQB1,HLA-DRB5,HLA-E,HLA-G,HMOX1,ICAM1,IL18,IRAK2,IRAK3,IRF7,JAK2,JAK3,MAPK13,MAPK14,MAPK9,MYD88,NFKB1,NLRP3,NOS2,PIK3C3,PIK3CD,PIK3CG,PLA2G4A,PLCG1,PSEN1,PTGS2,SOD2,STAT1,TLR1,Tlr11,Tlr12,Tlr13,TLR3,TLR6,TLR9,TNF,TNFRSF1A,TYK2,VCAM1
Role of Hypercytokinemia/hyperchemokinemia in the Pathogenesis of Influenza	8.65	5	0.4	CASP1,CCL2,CXCL10,DDX58,EIF2AK2,IFIT2,IFIT3,IFNAR2,IL18,IRF7,ISG15,MYD88,NFKB1,NLRP3,OAS1,OAS2,OAS3,RSAD2,S1PR1,STAT1,STAT2,TLR3,TLR9,TNF,TYK2
Pyroptosis Signaling Pathway	9.95	4.95	0.38	AIM2,CASP1,CASP3,CASP4,CASP8,ELAVL1,FOXO3,GBP2,GBP3,GBP4,GBP5,GBP7,GSDMD,IL18,IRF2,MAPK13,MAPK14,NFKB1,NLRP3,PRKACB,PRKAG2,PRKAR2A,PRKAR2B,TLR1,Tlr11,Tlr12,Tlr13,TLR3,TLR6,TLR9,TNF,TNFRSF1A
Necroptosis Signaling Pathway	6.37	4.67	0.26	AXL,BIRC2,BIRC3,CAMK2A,CAPN1,CAPN7,CASP1,CASP8,CFLAR,CYBB,CYLD,EIF2AK2,FAS,GLUL,MDM2,MERTK,MLKL,NLRP3,PELI1,PLA2G4A,RBCK1,RBL1,RIPK3,RNF31,SHARPIN,SLC25A10,STAT1,STAT2,TLR3,TNF,TNFRSF1A,TNFSF10,TRAF2,TSPO,VDAC2,ZBP1
TREM1 Signaling	9.74	4.27	0.4	AKT3,CASP1,CCL2,CD40,CD83,CD86,CIITA,ICAM1,IL18,ITGA5,JAK2,MYD88,NFKB1,NLRC3,NLRC5,NLRP3,NOD1,NOD2,PLCG1,STAT3,STAT5B,TLR1,Tlr11,Tlr12,Tlr13,TLR3,TLR6,TLR9,TNF
Immunogenic Cell Death Signaling Pathway	4.06	4.15	0.27	ANXA1,ATF4,ATG16L1,BAK1,CASP1,CASP3,CASP8,CFLAR,CXCL10,HSPA2,HSPA8,IFNAR2,MLKL,NFKB1,NLRP3,RIPK3,ROCK1,STING1,TLR3,TNF,TNFRSF1A
Macrophage Classical Activation Signaling Pathway	9.12	3.92	0.28	ACOD1,AEBP2,CD14,CD40,CD86,CIITA,CXCL10,CYBB,GBP2,GBP4,HIF1A,HLA-DMA,HLA-DMB,HLA-DQA1,HLA-DQB1,HLA-DRB5,IFNAR2,IL13RA1,IL15,IL18,IRF1,IRF5,IRF8,JAK2,MERTK,MYD88,NFKB1,NFKBIA,NFKBIB,NFKBIE,NOS2,PARP14,PARP9,PKM,PPARG,SOCS1,SOCS3,SPI1,STAT1,STAT2,STAT3,TLR9,TNF,TNFSF10,TNFSF15,TYK2
Role of Pattern Recognition Receptors in Recognition of Bacteria and Viruses	7.22	3.9	0.28	C1QA,C1QB,C1QC,C3,C5AR1,CASP1,DDX58,EIF2AK2,IFIH1,IL15,IL18,IRF7,MAPK9,MAVS,MYD88,NFKB1,NLRP3,NOD1,NOD2,OAS1,OAS2,OAS3,PIK3C3,PIK3CD,PIK3CG,PRKCD,PRKCQ,RIPK2,RNASEL,TLR1,Tlr11,TLR3,TLR6,TLR9,TNF,TNFSF10,TNFSF15
TEC Kinase Signaling	2.96	3.9	0.18	ACTB,FAS,FYN,GNA12,GNA13,GNB4,GNG11,HCK,ITGA1,ITGA4,ITGA5,ITGA6,ITGAL,ITGAV,ITGB3,JAK2,JAK3,LCK,LYN,MAPK9,NFKB1,PAK4,PIK3C3,PIK3CD,PIK3CG,PLCG1,PRKCD,PRKCQ,PTK2B,RHOB,RHOH,RND3,STAT1,STAT2,STAT3,STAT5B,TNF,TNFSF10,TYK2,VAV1
Systemic Lupus Erythematosus In B Cell Signaling Pathway	2.01	3.78	0.15	AKT3,BLNK,CCND2,CD40,FCGR2A,FOXO3,FYN,HCK,IFIH1,IFIT2,IFIT3,IFNAR2,IL15,IL18,INPP5B,IRF5,IRF7,ISG15,JAK2,KRAS,LCK,LYN,MAP2K1,MAVS,MCL1,MYD88,NFKB1,PIK3AP1,PIK3C3,PIK3CD,PIK3CG,PRKCD,PRKCQ,PTPN6,RAP1B,RAP2A,RASGRP1,RASGRP3,RRAS,STAT1,STAT2,STAT3,STING1,TLR3,TLR9,TNF,TNFSF10,TNFSF15,TRAF2,TYK2,VAV1
Phagosome Formation	2.93	3.75	0.15	ADRB2,AKT3,AP1S2,ARF6,ARPC2,C3,C5AR1,C5AR2,CCR1,CCR3,CCR5,CCRL2,CD14,CHRM3,COLEC12,CX3CR1,CYSLTR2,F2R,FCGR1A,FCGR2A,FCGR3A/FCGR3B,FPR2,FYN,FZD7,GPR108,GPR137B,GPR141,GPR146,GPR176,GPR18,GPR183,GPR31,GPR35,GPRC5B,HCAR2,HCK,HMOX1,HRH2,ITGA1,ITGA4,ITGA5,ITGA6,ITGAL,ITGAV,ITGB3,ITPR1,KRAS,LCK,LPAR1,LPAR6,LTB4R,LYN,MAP2K1,MYD88,MYH10,MYL12B,P2RY1,P2RY13,P2RY14,PAK4,PI4KA,PIK3C3,PIK3CD,PIK3CG,PLA2G4A,P…
Crosstalk between Dendritic Cells and Natural Killer Cells	5.23	3.58	0.29	ACTB,CAMK2A,CD28,CD40,CD69,CD83,CD86,CSF2RB,FAS,HLA-A,HLA-DRB5,HLA-E,HLA-G,IL15,IL15RA,IL18,IL2RG,ITGAL,LTBR,NFKB1,TLR3,TLR9,TNF,TNFSF10
Th1 Pathway	10.6	3.55	0.35	APH1A,APH1B,CCR5,CD274,CD28,CD40,CD86,HLA-A,HLA-DMA,HLA-DMB,HLA-DQA1,HLA-DQB1,HLA-DRB5,ICAM1,ICOSLG/LOC102723996,IL10RA,IL10RB,IL12RB1,IL12RB2,IL18,IL27,IRF1,JAK2,JAK3,NFIL3,NFKB1,NOTCH1,NOTCH2,PIK3C3,PIK3CD,PIK3CG,PRKCQ,PSEN1,SOCS1,SOCS3,STAT1,STAT3,TYK2,VAV1
T Cell Receptor Signaling	3.82	3.51	0.19	AKT3,B2M,CD28,CD86,DUSP6,FOXO3,FYN,HLA-A,HLA-DMA,HLA-DMB,HLA-DQA1,HLA-DQB1,HLA-DRB5,HLA-E,HLA-G,ICAM1,ICOSLG/LOC102723996,ITGAL,KRAS,LCK,LCP2,MAP2K1,MAPK13,MAPK14,NFKB1,NFKBIA,NFKBIB,NFKBIE,PIK3C3,PIK3CD,PIK3CG,PLCG1,PRKCQ,PTK2B,PTPN22,PTPN6,PTPRC,RAP1B,RAP2A,RASGRP1,RRAS,TCF7L2,TNF,VAV1
Role Of Chondrocytes In Rheumatoid Arthritis Signaling Pathway	4.51	3.41	0.24	CASP1,CASP3,CASP8,CCL2,CEBPA,CEBPB,CEBPG,CFLAR,CXCR4,FOXO3,IL18,IL18RAP,ITGA5,JAK2,MAPK13,MAPK14,MAPK9,MLKL,MMP13,MMP25,NFKB1,NLRP3,NOS2,PDGFC,PLAU,PRKAG2,PTGS2,RIPK3,STAT3,TNF,TNFRSF1A
Osteoarthritis Pathway	4.21	3.33	0.2	ACVRL1,ANKH,ATF4,CASP1,CASP2,CASP3,CASP4,CASP7,CASP8,CEBPB,CREB3,CREB5,EPAS1,FGFR1,FOXO3,FZD7,HIF1A,IL18RAP,ITGA1,ITGA4,ITGA5,ITGA6,ITGAL,ITGAV,ITGB3,MEF2C,MMP13,MTF1,NAMPT,NFKB1,NOS2,NOTCH1,PDGFC,PPARD,PPARG,PRKAG2,PTGS2,SIK3,SLC39A8,SMAD3,TCF7L2,TNF,TNFRSF1A
Production of Nitric Oxide and Reactive Oxygen Species in Macrophages	3.54	3.31	0.2	AKT3,CAT,CYBB,IRF1,IRF8,JAK2,JAK3,MAP2K1,MAP3K3,MAP3K8,MAPK13,MAPK14,MAPK9,NFKB1,NFKBIA,NFKBIB,NFKBIE,NOS2,PIK3C3,PIK3CD,PIK3CG,PLCG1,PPP1R10,PPP2R2A,PRKCD,PRKCQ,PTPN6,RAP1B,RHOB,RHOH,RND3,SPI1,STAT1,TNF,TNFRSF1A,TYK2
Pulmonary Healing Signaling Pathway	2.29	3.31	0.17	CXCR4,FGFR1,FYN,FZD7,HBEGF,HCK,HIF1A,IDH2,KRAS,LCK,LYN,MAPK13,MAPK14,MAPK9,MMP13,MMP25,MYD88,NFKB1,NFKBIA,NOTCH1,NOTCH2,PDGFC,PRKAG2,PRKCD,PRKCQ,RAP1B,RAP2A,RRAS,STAT3,STAT5B,TCF7L2,TNF,TNFRSF1A
3-phosphoinositide Degradation	0.69	3.3	0.13	DUSP10,DUSP28,DUSP4,DUSP6,ENPP1,INPP5B,MINPP1,MTM1,MTMR14,MTMR6,NUDT9,PIP4P1,PPM1K,PPP1R10,PPP2R2A,PRUNE1,PTPN1,PTPN2,PTPN22,PTPN6,PTPRC,SOCS3,SSH2,UBLCP1
Pulmonary Fibrosis Idiopathic Signaling Pathway	1.04	3.28	0.14	ACTB,AEBP2,AKT3,AXL,COL9A3,EDN1,F2R,FGFR1,FOXO3,FZD7,GNA12,GNA13,IL13RA1,ITGAV,JAK2,KRAS,LPAR1,MAP2K1,MAPK13,MAPK14,MAPK9,MMP13,MMP25,NFKB1,NOTCH1,NOTCH2,PDGFC,PIK3C3,PIK3CD,PIK3CG,PLAU,PTK2B,RAP1B,RAP2A,ROCK1,RPS6KA2,RRAS,SMAD3,STAT3,TCF7L2,TYK2,VIM
S100 Family Signaling Pathway	2.63	3.21	0.15	ADRB2,AKT3,ANXA1,APP,ATF4,BCL3,C5AR1,C5AR2,CACNB4,CACYBP,CAMK2A,CASP3,CASP7,CCR1,CCR3,CCR5,CCRL2,CDKN1A,CHRM3,CREB3,CREB5,CX3CR1,CYBB,CYSLTR2,ESR1,F2R,FCGR1A,FCGR2A,FCGR3A/FCGR3B,FGFR1,FPR2,FZD7,GPR108,GPR137B,GPR141,GPR146,GPR176,GPR18,GPR183,GPR31,GPR35,GPRC5B,HBEGF,HCAR2,HIF1A,HRH2,IL10RA,IL10RB,IL18,IRAK2,IRAK3,ITPR1,LPAR1,LPAR6,LTB4R,MAP2K1,MAP3K8,MAPK13,MAPK14,MAPK9,MMP13,MMP25,MYD88,NFKB1,…
Salvage Pathways of Pyrimidine Ribonucleotides	1.06	3.21	0.16	AK4,APOBEC3B,CDK18,CMPK1,CMPK2,CSNK1D,EIF2AK2,MAP2K1,MAP3K8,MAPK9,PIM1,PRKCD,PRKCQ,PRKX,UPP1
Interferon Signaling	8.02	3.15	0.52	BAK1,IFI35,IFIT1,IFIT3,IFITM3,IFNAR2,IRF1,ISG15,JAK2,OAS1,PSMB8,PTPN2,SOCS1,STAT1,STAT2,TAP1,TYK2
T Cell Exhaustion Signaling Pathway	4.1	3.02	0.2	AKT3,BATF,CD274,CD28,CD86,HLA-A,HLA-DMA,HLA-DMB,HLA-DQA1,HLA-DQB1,HLA-DRB5,HLA-E,HLA-G,IFNAR2,IL10RA,IL10RB,IL12RB1,IL12RB2,IRF4,JAK2,JAK3,KRAS,MAPK9,MGAT5,PDCD1LG2,PIK3C3,PIK3CD,PIK3CG,PLCG1,PPP2R2A,PRDM1,PRKCQ,PTPN6,RAP1B,RAP2A,RRAS,SMAD3,STAT1,STAT2,STAT3,TYK2
Role Of Osteoblasts In Rheumatoid Arthritis Signaling Pathway	0.9	3.02	0.14	ACVRL1,AKT3,CSNK1D,CTSC,CTSE,CTSH,CTSV,FZD7,IGF1,IL15,IL18,JAK2,JAK3,MMP13,MMP25,PDGFC,PIK3C3,PIK3CD,PIK3CG,PTGS2,STAT1,STAT2,STAT3,STAT5B,TCF7L2,TNF,TNFSF10,TNFSF15,TYK2
IL-15 Production	3.22	3	0.22	AATK,ABL1,ABL2,AXL,CSF2RA,DSTYK,FGFR1,FLT1,FLT4,FYN,HCK,IL15,INSR,IRF1,JAK2,JAK3,LCK,LYN,MAP2K1,MERTK,MET,NFKB1,PTK2B,STAT1,TYK2
Type II Diabetes Mellitus Signaling	4.08	2.98	0.22	ACSL1,ACSL3,ADIPOR1,AKT3,CACNB4,CEBPB,INSR,ITPR1,MAPK9,NFKB1,NFKBIA,NFKBIB,NFKBIE,NSMAF,PIK3C3,PIK3CD,PIK3CG,PKM,PPARG,PRKAG2,PRKCD,PRKCQ,SLC27A4,SMPD2,SMPD3,SOCS1,SOCS3,SOCS6,SOCS7,TNF,TNFRSF1A,TRAF2
Gαi Signaling	3.07	2.98	0.21	ADCY3,ADCY7,ADCY9,FPR2,GNA12,GNA13,GNB4,GNG11,HCAR2,KRAS,LPAR1,LTB4R,P2RY13,P2RY14,PRKACB,PRKAG2,PRKAR2A,PRKAR2B,RALGDS,RAP1B,RAP2A,RGS10,RRAS,S1PR1,STAT3,XCR1
Fcγ Receptor-mediated Phagocytosis in Macrophages and Monocytes	2.27	2.98	0.2	ACTB,AKT3,ARF6,ARPC2,FCGR1A,FCGR2A,FCGR3A/FCGR3B,FYN,HCK,HMOX1,LCP2,LYN,PIK3CG,PLCG1,PRKCD,PRKCQ,PTK2B,VASP,VAV1
Role Of Osteoclasts In Rheumatoid Arthritis Signaling Pathway	2.54	2.9	0.17	ADAM8,ADAM9,AKT3,ATF4,BIRC2,BIRC3,BLNK,COL9A3,CREB3,CREB5,FCGR1A,FCGR2A,FCGR3A/FCGR3B,FOXO3,IL18,IL18RAP,ITGA5,ITGB3,KRAS,LCP2,MAP2K1,MAPK13,MAPK14,MAPK9,MMP13,MMP25,NFKB1,NFKBIA,NFKBIB,NFKBIE,PIK3C3,PIK3CD,PIK3CG,PLCG1,PTK2B,PTPN1,RAP1B,RAP2A,RHOB,RHOH,RND3,RRAS,SPI1,TNF,TNFRSF11A,TNFRSF1A,TRAF2
Superpathway of Inositol Phosphate Compounds	0.82	2.86	0.13	DUSP10,DUSP28,DUSP4,DUSP6,ENPP1,INPP5B,ITPKB,MINPP1,MTMR6,NUDT9,PI4K2A,PI4KA,PIK3C3,PIK3CD,PIK3CG,PIP4P1,PLCG1,PPIP5K2,PPM1K,PPP1R10,PPP2R2A,PRUNE1,PTPN1,PTPN2,PTPN22,PTPN6,PTPRC,SOCS3,SSH2,UBLCP1
Type I Diabetes Mellitus Signaling	3.46	2.84	0.21	CASP3,CASP8,CD28,CD86,FAS,HLA-A,HLA-DMA,HLA-DMB,HLA-DQA1,HLA-DQB1,HLA-DRB5,HLA-E,HLA-G,IRF1,JAK2,MAPK13,MAPK14,MAPK9,MYD88,NFKB1,NFKBIA,NFKBIB,NFKBIE,NOS2,SOCS1,SOCS3,SOCS6,SOCS7,STAT1,TNF,TNFRSF1A,TRAF2
Reelin Signaling in Neurons	1.33	2.84	0.16	AKT3,APP,ARHGEF2,ARHGEF3,ARHGEF37,ARHGEF4,ARPC2,CAMK2A,CDK5R1,FYN,GRINA,HCK,ITGA5,LCK,LYN,MAP2K1,MAPK9,PDK3,PIK3C3,PIK3CD,PIK3CG,RAP1B
D-myo-inositol (1,4,5,6)-Tetrakisphosphate Biosynthesis	0.49	2.84	0.12	DUSP10,DUSP28,DUSP4,DUSP6,ENPP1,INPP5B,MINPP1,MTMR6,NUDT9,PPM1K,PPP1R10,PPP2R2A,PRUNE1,PTPN1,PTPN2,PTPN22,PTPN6,PTPRC,SOCS3,SSH2,UBLCP1
D-myo-inositol (3,4,5,6)-tetrakisphosphate Biosynthesis	0.49	2.84	0.12	DUSP10,DUSP28,DUSP4,DUSP6,ENPP1,INPP5B,MINPP1,MTMR6,NUDT9,PPM1K,PPP1R10,PPP2R2A,PRUNE1,PTPN1,PTPN2,PTPN22,PTPN6,PTPRC,SOCS3,SSH2,UBLCP1
Inflammasome pathway	3.11	2.83	0.4	AIM2,CASP1,CASP8,IL18,MYD88,NFKB1,NLRP3,NOD2
Hypoxia Signaling in the Cardiovascular System	2.7	2.83	0.23	ATF4,CREB3,CREB5,CSNK1D,EDN1,HIF1A,MDM2,NFKBIA,NFKBIB,NFKBIE,UBE2D3,UBE2E1,UBE2J2,UBE2L6,UBE2Q2,UBE2V1,UBE2Z
Neutrophil Extracellular Trap Signaling Pathway	1.34	2.83	0.14	AKT3,C1QA,C1QB,C1QC,CASP1,CASP2,CASP3,CASP4,CASP7,CASP8,CCR1,CCR5,CD14,COL9A3,CYBB,FCGR3A/FCGR3B,FYN,GSDMD,H3-3A/H3-3B,HCK,HIF1A,ITGAL,ITPR1,LAIR1,LCK,LYN,MAP2K1,MAPK13,MAPK14,MAPK9,MCL1,MLKL,NFKB1,NLRP3,NOS2,PIK3C3,PIK3CD,PIK3CG,PLA2G4A,PLAAT3,PLCG1,PNPLA8,PRKCD,PRKCQ,RIPK3,SLC2A1,TNF,TSPO,UQCRFS1,VDAC2
Breast Cancer Regulation by Stathmin1	1.68	2.81	0.14	ADRB2,ARHGEF2,ARHGEF3,ARHGEF4,ATF4,C5AR1,C5AR2,CAMK1,CAMK2A,CCND2,CCR1,CCR3,CCR5,CCRL2,CHRM3,CREB3,CREB5,CX3CR1,CYSLTR2,E2F1,E2F6,F2R,FPR2,FZD7,GNA13,GNB4,GNG11,GPR108,GPR137B,GPR141,GPR146,GPR176,GPR18,GPR183,GPR31,GPR35,GPRC5B,HCAR2,HIF1A,HRH2,IGF1,KRAS,LPAR1,LPAR6,LTB4R,MAP2K1,NFKB1,P2RY1,P2RY13,P2RY14,PDGFC,PIK3C3,PIK3CD,PIK3CG,PPP1R10,PPP2R2A,PRKACB,PRKAG2,PRKAR2A,PRKAR2B,PRKCD,PRKCQ,RAP1B,R…
Death Receptor Signaling	7.31	2.79	0.32	ACTB,BIRC2,BIRC3,CASP2,CASP3,CASP7,CASP8,CFLAR,DAXX,FAS,NFKB1,NFKBIA,NFKBIB,NFKBIE,PARP1,PARP10,PARP11,PARP12,PARP14,PARP3,PARP8,PARP9,ROCK1,TANK,TIPARP,TNF,TNFRSF1A,TNFSF10,TNFSF15,TRAF2
Calcium-induced T Lymphocyte Apoptosis	0	2.71	0.11	HLA-A,HLA-DMA,HLA-DMB,HLA-DQA1,HLA-DQB1,HLA-DRB5,ITPR1,LCK,PLCG1,PRKCD,PRKCQ
3-phosphoinositide Biosynthesis	0.73	2.68	0.13	DUSP10,DUSP28,DUSP4,DUSP6,ENPP1,INPP5B,MINPP1,MTMR6,NUDT9,PI4K2A,PI4KA,PIK3C3,PIK3CD,PIK3CG,PPM1K,PPP1R10,PPP2R2A,PRUNE1,PTPN1,PTPN2,PTPN22,PTPN6,PTPRC,SOCS3,SSH2,UBLCP1
Retinoic acid Mediated Apoptosis Signaling	4.27	2.67	0.33	CASP3,CASP8,CFLAR,IRF1,PARP1,PARP10,PARP11,PARP12,PARP14,PARP3,PARP8,PARP9,RXRA,TIPARP,TNFSF10
Endocannabinoid Neuronal Synapse Pathway	0.53	2.67	0.13	ADCY3,ADCY7,ADCY9,CACNB4,DAGLA,GNB4,GNG11,GRINA,ITPR1,MAPK13,MAPK14,MAPK9,PLCG1,PRKACB,PRKAG2,PRKAR2A,PRKAR2B,PTGS2
D-myo-inositol-5-phosphate Metabolism	0.5	2.67	0.12	DUSP10,DUSP28,DUSP4,DUSP6,ENPP1,INPP5B,MINPP1,MTMR6,NUDT9,PIP4P1,PLCG1,PPM1K,PPP1R10,PPP2R2A,PRUNE1,PTPN1,PTPN2,PTPN22,PTPN6,PTPRC,SOCS3,SSH2,UBLCP1
Signaling by Rho Family GTPases	1.29	2.65	0.14	ACTB,ARHGEF2,ARHGEF3,ARHGEF4,ARPC2,BAIAP2,CDC42EP2,CDC42EP3,CYBB,GNA12,GNA13,GNB4,GNG11,ITGA1,ITGA4,ITGA5,ITGA6,ITGAL,ITGAV,ITGB3,MAP2K1,MAP3K20,MAPK9,MSN,MYL12B,NFKB1,PAK4,PI4KA,PIK3C3,PIK3CD,PIK3CG,PTK2B,RHOB,RHOH,RND3,ROCK1,VIM
Wound Healing Signaling Pathway	0.6	2.65	0.13	CEBPB,COL9A3,HBEGF,IL15,IL18,IL18RAP,ITGA6,JAK2,KRAS,LAMA3,MAP2K1,MAPK9,NFKB1,NFKBIA,NFKBIB,NFKBIE,PDGFC,RAP1B,RAP2A,RRAS,STAT1,TNF,TNFRSF1A,TNFSF10,TNFSF15,TRAF2,TYK2,VIM
CSDE1 Signaling Pathway	0.49	2.65	0.14	AKT3,CCL2,CSDE1,DCP1A,DCP2,LSM14A,VIM
Granzyme A Signaling	0	2.65	0.1	CASP1,F2R,H1-0,H1-2,MBP,PARP1,TREX1
Role of PKR in Interferon Induction and Antiviral Response	7.13	2.61	0.29	CASP1,CASP3,CASP8,COLEC12,DDX58,E2F1,EIF2AK2,FAS,FCGR1A,HSPA2,HSPA8,IFIH1,IFNAR2,IL18,IRF1,MAPK13,MAPK14,MAPK9,MAVS,MYD88,NFKB1,NFKBIA,NFKBIB,NFKBIE,NLRP3,PDGFC,PRKRA,STAT1,STAT2,STAT3,TLR3,TLR9,TNF,TNFRSF1A,TYK2
IL-17 Signaling	1.72	2.6	0.17	AKT3,CCL2,CEBPB,IL15,IL18,JAK2,KRAS,MAPK13,MAPK14,MAPK9,MMP13,NFKB1,NOS2,PDGFC,PIK3C3,PIK3CD,PIK3CG,PTGS2,RAP1B,RAP2A,RRAS,TNF,TNFSF10,TNFSF15,TRAF2
p38 MAPK Signaling	3.38	2.56	0.23	ATF4,CREB3,CREB5,DAXX,DUSP10,FAS,H3-3A/H3-3B,IL18,IL18RAP,IRAK2,IRAK3,MAPK13,MAPK14,MAPKAPK2,MAX,MEF2C,MKNK2,PLA2G4A,RPS6KA2,STAT1,TIFA,TNF,TNFRSF1A,TRAF2
IL-8 Signaling	4.25	2.54	0.21	AKT3,CCND2,CYBB,FLT1,FLT4,GNA12,GNA13,GNB4,GNG11,HBEGF,HMOX1,ICAM1,IRAK2,IRAK3,ITGAV,ITGB3,KRAS,MAP2K1,MAPK9,MYL12B,NFKB1,NFKBIA,NFKBIB,NFKBIE,PDGFC,PIK3C3,PIK3CD,PIK3CG,PRKCD,PRKCQ,PTGS2,PTK2B,RAP1B,RAP2A,RHOB,RHOH,RND3,ROCK1,RRAS,VASP,VCAM1
Natural Killer Cell Signaling	7.39	2.53	0.25	AKT3,B2M,CD48,FCGR2A,FCGR3A/FCGR3B,FYN,HLA-A,HLA-E,HLA-G,HSPA2,HSPA8,IL12RB1,IL12RB2,IL15,IL18,IL18RAP,ITGAL,JAK2,JAK3,KLRB1,KRAS,LAIR1,LCK,LCP2,MAP2K1,MAP3K3,MAP3K8,MAPK13,MAPK14,MYD88,NFKB1,PAK4,PIK3C3,PIK3CD,PIK3CG,PLCG1,PRKCQ,PTK2B,PTPN6,RAP1B,RAP2A,ROCK1,RRAS,TNFSF10,TYK2,VAV1
MIF Regulation of Innate Immunity	2.1	2.53	0.26	CD14,CD74,MAPK9,NFKB1,NFKBIA,NFKBIB,NFKBIE,NOS2,PLA2G4A,PTGS2
Role of JAK family kinases in IL-6-type Cytokine Signaling	2.36	2.5	0.22	IL27,IRF1,JAK2,JUNB,MAPK13,MAPK14,MAPK9,MCL1,PDGFC,PIAS3,SOCS1,SOCS3,STAT1,STAT3,STAT5B,TYK2
Pancreatic Adenocarcinoma Signaling	4.23	2.4	0.23	ABL1,AKT3,CDKN1A,E2F1,E2F6,HBEGF,HDAC10,HDAC5,HMOX1,JAK2,JAK3,KRAS,MAP2K1,MAPK9,MDM2,NFKB1,NOTCH1,PDGFC,PIK3C3,PIK3CD,PIK3CG,PTGS2,RALGDS,RBL1,SMAD3,STAT1,STAT3,SUV39H1,TYK2
IL-13 Signaling Pathway	3.02	2.4	0.23	AKT3,FYN,HBEGF,HCK,IL13RA1,IL4R,JAK2,LCK,LYN,MAPK13,MAPK14,PIK3C3,PIK3CD,PIK3CG,PRKCD,ROCK1,SOCS1,SOCS3,STAT1,STAT3,TYK2
ICOS-ICOSL Signaling in T Helper Cells	2.34	2.4	0.18	AKT3,CAMK2A,CD28,CD40,CD86,HLA-A,HLA-DMA,HLA-DMB,HLA-DQA1,HLA-DQB1,HLA-DRB5,ICOSLG/LOC102723996,IL2RG,ITPR1,LCK,LCP2,NFKB1,NFKBIA,NFKBIB,NFKBIE,PIK3C3,PIK3CD,PIK3CG,PLCG1,PLEKHA2,PRKCQ,PTPRC,VAV1
FAK Signaling	2.38	2.37	0.15	ADRB2,AKT3,ARPC2,ASAP1,C5AR1,C5AR2,CAPN1,CAPN7,CCR1,CCR3,CCR5,CCRL2,CHRM3,CSF2RB,CX3CR1,CYSLTR2,ELF1,ELK3,ETS1,F2R,FLT1,FLT4,FPR2,FYN,FZD7,GPR108,GPR137B,GPR141,GPR146,GPR176,GPR18,GPR183,GPR31,GPR35,GPRC5B,HCAR2,HRH2,IL10RA,IL10RB,IL12RB1,IL12RB2,IL13RA1,IL15RA,IL18RAP,IL2RG,IL4R,ITGA1,ITGA4,ITGA5,ITGA6,ITGAL,ITGAV,ITGB3,KLF8,KRAS,LCK,LPAR1,LPAR6,LTB4R,MAP2K1,MAPK13,MAPK14,MAPK9,MDM2,MET,NFKB1,P…
CXCR4 Signaling	2.11	2.35	0.18	ADCY3,ADCY7,ADCY9,AKT3,CXCR4,GNA12,GNA13,GNB4,GNG11,ITPR1,KRAS,LYN,MAP2K1,MAPK9,MYL12B,PAK4,PIK3C3,PIK3CD,PIK3CG,PRKCD,PRKCQ,RAP1B,RAP2A,RHOB,RHOH,RND3,ROCK1,RRAS
FAT10 Signaling Pathway	7.21	2.33	0.4	HTT,NUB1,PSMA2,PSMA3,PSMA4,PSMA5,PSMA7,PSMB10,PSMB2,PSMB8,PSMB9,PSMD3,PSMD5,PSME1,PSME2,PSME3,PSME4,PSMF1,TNF,UBD,UBE2Z
Ribonucleotide Reductase Signaling Pathway	4.95	2.33	0.23	ACTB,AKT3,ATF4,CASP3,CDKN1A,CREB3,CREB5,E2F1,E2F6,ESR1,FBXL5,FOXO3,H3-3A/H3-3B,HIF1A,HLTF,KRAS,MAPK13,MAPK14,MAPK9,MET,NFKB1,PARP1,PARP10,PARP11,PARP12,PARP14,PARP3,PARP8,PARP9,PIK3C3,PIK3CD,PIK3CG,SKP2,SMARCA4,STAT3,TIPARP
iNOS Signaling	5.61	2.32	0.38	CD14,HMGA1,IRAK2,IRAK3,IRF1,JAK2,JAK3,MAPK13,MAPK14,MYD88,NFKB1,NFKBIA,NFKBIB,NFKBIE,NOS2,STAT1,TYK2
TNFR1 Signaling	4.27	2.32	0.32	BIRC2,BIRC3,CASP2,CASP3,CASP7,CASP8,NFKB1,NFKBIA,NFKBIB,NFKBIE,PAK4,TANK,TNF,TNFAIP3,TNFRSF1A,TRAF2
Th17 Activation Pathway	0.69	2.32	0.14	BATF,HIF1A,IL12RB1,IL12RB2,IRAK2,IRAK3,IRF4,JAK2,JAK3,MYD88,NFKB1,RORA,SOCS3,STAT3,TYK2
Regulation of Actin-based Motility by Rho	1.09	2.31	0.16	ACTB,ARPC2,BAIAP2,ITGA1,ITGA4,ITGA5,ITGA6,ITGAL,ITGAV,ITGB3,MYL12B,PAK4,PI4KA,RHOB,RHOH,RND3,ROCK1
IL-6 Signaling	4.37	2.27	0.24	AKT3,CD14,CEBPB,IL18,IL18RAP,JAK2,KRAS,MAP2K1,MAPK13,MAPK14,MAPK9,MAPKAPK2,MCL1,NFKB1,NFKBIA,NFKBIB,NFKBIE,PIK3C3,PIK3CD,PIK3CG,RAP1B,RAP2A,RRAS,SOCS1,SOCS3,STAT3,TNF,TNFRSF1A,TRAF2
PKCθ Signaling in T Lymphocytes	1.3	2.27	0.15	CACNB4,CAMK2A,CD28,CD86,FYN,HLA-A,HLA-DMA,HLA-DMB,HLA-DQA1,HLA-DQB1,HLA-DRB5,ITPR1,KRAS,LCK,LCP2,MAP3K3,MAP3K8,NFKB1,NFKBIA,NFKBIB,NFKBIE,PIK3C3,PIK3CD,PIK3CG,PLCG1,PRKCQ,RAP1B,RAP2A,RRAS,VAV1
PI3K Signaling in B Lymphocytes	0.8	2.27	0.13	ABL1,AKT3,ATF4,BLNK,C3,CAMK2A,CD180,CD40,DAPP1,FOXO3,FYN,IL4R,ITPR1,KRAS,LYN,MAP2K1,NFKB1,NFKBIA,NFKBIB,NFKBIE,PIK3AP1,PIK3CD,PIK3CG,PLCG1,PLEKHA2,PTPRC,RAP1B,RAP2A,RRAS,VAV1
Remodeling of Epithelial Adherens Junctions	0.53	2.24	0.14	ACTB,ACTN1,ARF6,ARPC2,MET,RAB5A,RAB5C,TUBA4A,ZYX
G-Protein Coupled Receptor Signaling	3.01	2.23	0.15	ADCY3,ADCY7,ADCY9,ADRB2,AKT3,ARRB1,ATF4,C5AR1,C5AR2,CAMK2A,CCR1,CCR3,CCR5,CCRL2,CHRM3,CREB3,CREB5,CX3CR1,CYSLTR2,DUSP4,DUSP6,ENPP1,F2R,FOXO3,FPR2,FYN,FZD7,GNA12,GNA13,GNB4,GNG11,GPR108,GPR137B,GPR141,GPR146,GPR176,GPR18,GPR183,GPR31,GPR35,GPRC5B,HCAR2,HRH2,KCNN4,KRAS,LPAR1,LPAR6,LTB4R,MAP2K1,MAP3K3,MAP3K8,MAPK13,MAPK14,MAPK9,MEF2C,MPPE1,MYL12B,NFKB1,NFKBIA,NFKBIB,NFKBIE,P2RY1,P2RY13,P2RY14,PAK4,P…
NF-κB Signaling	3.62	2.21	0.19	AKT3,AZI2,CASP8,CD40,EIF2AK2,FGFR1,FLT1,FLT4,IL18,INSR,IRAK3,KRAS,LCK,LTBR,MAP3K3,MAP3K8,MYD88,NFKB1,NFKBIA,NFKBIB,NFKBIE,PELI1,PIK3C3,PIK3CD,PIK3CG,PRKACB,PRKCQ,RAP1B,RAP2A,RRAS,TANK,TLR1,TLR3,TLR6,TLR9,TNF,TNFAIP3,TNFRSF11A,TNFRSF1A,TRAF2,UBE2V1
PI3K/AKT Signaling	4.82	2.2	0.21	AKT3,CDKN1A,CSF2RB,FOXO3,IL10RA,IL10RB,IL12RB1,IL12RB2,IL13RA1,IL15RA,IL18RAP,IL2RG,IL4R,INPP5B,ITGA1,ITGA4,ITGA5,ITGA6,ITGAL,ITGAV,ITGB3,JAK2,JAK3,KRAS,MAP2K1,MAP3K8,MCL1,MDM2,NFKB1,NFKBIA,NFKBIB,NFKBIE,PIK3CD,PIK3CG,PPP2R2A,PTGS2,RAP1B,RAP2A,RRAS,TYK2,YWHAE,YWHAZ
Phospholipase C Signaling	0.46	2.2	0.12	ADCY3,ADCY7,ADCY9,ARHGEF2,ARHGEF3,ARHGEF4,ATF4,BLNK,CREB3,CREB5,FCGR2A,FYN,GNA13,GNB4,GNG11,HDAC10,HDAC5,HMOX1,ITGA1,ITGA4,ITGA5,ITGA6,ITGAL,ITGAV,ITGB3,ITPR1,KRAS,LCK,LCP2,LYN,MAP2K1,MEF2C,MYL12B,NFKB1,PLA2G4A,PLCG1,PRKCD,PRKCQ,RALGDS,RAP1B,RAP2A,RHOB,RHOH,RND3,RRAS,TGM2
Hepatic Fibrosis Signaling Pathway	4.43	2.14	0.18	AKT3,ATF4,CACNB4,CASP3,CCL2,CD40,CEBPB,CREB3,CREB5,CSNK1D,CYBB,DVL2,EDN1,FGFR1,FLT1,FLT4,FZD7,HIF1A,ICAM1,IL18,IL18RAP,IRAK2,IRAK3,ITGA1,ITGA4,ITGA5,ITGA6,ITGAL,ITGAV,ITGB3,JAK2,KRAS,MAP2K1,MAPK13,MAPK14,MAPK9,MMP13,MYD88,MYL12B,NFKB1,NFKBIA,NFKBIB,NFKBIE,PDGFC,PIK3C3,PIK3CD,PIK3CG,PLCG1,PPARG,PRKACB,PRKAG2,PRKAR2A,PRKAR2B,PRKCD,PRKCQ,RAP1B,RAP2A,RHOB,RHOH,RND3,ROCK1,RRAS,SMAD3,SOD2,STAT3,TCF7L2,…
Endothelin-1 Signaling	2.88	2.12	0.19	ADCY3,ADCY7,ADCY9,CASP1,CASP2,CASP3,CASP4,CASP7,CASP8,ECE1,EDN1,GNA12,GNA13,HMOX1,ITPR1,KRAS,MAPK13,MAPK14,MAPK9,NOS2,PIK3C3,PIK3CD,PIK3CG,PLA2G4A,PLAAT3,PLCG1,PNPLA8,PRKCD,PRKCQ,PTGS2,RAP1B,RAP2A,RRAS
Role of IL-17F in Allergic Inflammatory Airway Diseases	1.73	2.12	0.23	ATF4,CCL2,CREB3,CREB5,CXCL10,IGF1,MAP2K1,MMP13,NFKB1,RPS6KA2
Role of NFAT in Regulation of the Immune Response	0.59	2.12	0.12	AKT3,BLNK,CD28,CD86,CSNK1D,FCGR1A,FCGR2A,FCGR3A/FCGR3B,FYN,GNA12,GNA13,GNB4,GNG11,HLA-A,HLA-DMA,HLA-DMB,HLA-DQA1,HLA-DQB1,HLA-DRB5,ITPR1,KPNA3,KRAS,LCK,LCP2,LYN,MAP2K1,MEF2C,NFKB1,NFKBIA,NFKBIB,NFKBIE,PIK3C3,PIK3CD,PIK3CG,PLCG1,PRKCQ,RAP1B,RAP2A,RRAS
Colorectal Cancer Metastasis Signaling	4.99	2.06	0.2	ADCY3,ADCY7,ADCY9,AKT3,ARRB1,CASP3,FZD7,GNA12,GNA13,GNB4,GNG11,JAK2,JAK3,KRAS,MAP2K1,MAPK9,MMP13,MMP25,MSH2,MSH6,NFKB1,NOS2,PDGFC,PIK3C3,PIK3CD,PIK3CG,PRKACB,PRKAG2,PRKAR2A,PRKAR2B,PTGS2,RALGDS,RAP1B,RAP2A,RHOB,RHOH,RND3,RRAS,SMAD3,STAT1,STAT3,TCF7L2,TLR1,Tlr11,Tlr12,Tlr13,TLR3,TLR6,TLR9,TNF,TNFRSF1A,TYK2
CD28 Signaling in T Helper Cells	1.96	2.06	0.17	AKT3,ARPC2,CD28,CD86,FYN,HLA-A,HLA-DMA,HLA-DMB,HLA-DQA1,HLA-DQB1,HLA-DRB5,ITPR1,LCK,LCP2,MAP2K1,MAPK9,NFKB1,NFKBIA,NFKBIB,NFKBIE,PIK3C3,PIK3CD,PIK3CG,PLCG1,PRKCQ,PTPN6,PTPRC,VAV1
IL-4 Signaling	1.68	2.06	0.16	AKT3,ATF4,BATF,COL9A3,CREB3,CREB5,FAS,HLA-DMA,HLA-DMB,HLA-DQA1,HLA-DQB1,HLA-DRB5,IL13RA1,IL2RG,IL4R,IRF4,JAK3,KRAS,MAPK13,MAPK14,NFIL3,NFKB1,NR3C1,PIK3C3,PIK3CD,PIK3CG,PRR5L,PTPN6,RAP1B,RAP2A,RRAS,SOCS1,STAT3,TGM2
Gαq Signaling	1.38	2.06	0.16	AKT3,CHRM3,GNA12,GNA13,GNB4,GNG11,HMOX1,ITPR1,MAP2K1,NFKB1,NFKBIA,NFKBIB,NFKBIE,PIK3C3,PIK3CD,PIK3CG,PLCG1,PRKCD,PRKCQ,PTK2B,RGS18,RHOB,RHOH,RND3,ROCK1
Insulin Secretion Signaling Pathway	2.41	2.03	0.17	ADCY3,ADCY7,ADCY9,ATF4,CACNB4,CAMK2A,CHRM3,CREB3,CREB5,CRTC2,FURIN,FYN,GOSR1,GOSR2,HCK,INSR,ITPR1,JAK2,JAK3,LCK,LYN,MAPK13,MAPK14,NAPG,PIK3C3,PIK3CD,PIK3CG,PLCG1,PRKACB,PRKAG2,PRKAR2A,PRKAR2B,PRKCD,PRKCQ,RAP1B,SLC2A1,SLC2A3,STAT1,STAT2,STAT3,STAT5B,TYK2
IL-7 Signaling Pathway	3.37	2	0.26	AKT3,BAK1,FOXO3,FYN,IL2RG,JAK3,LYN,MAPK13,MAPK14,MCL1,MET,PIK3C3,PIK3CD,PIK3CG,SLC2A1,SOCS1,STAT1,STAT5B
RANK Signaling in Osteoclasts	2.55	2	0.22	AKT3,BIRC2,BIRC3,MAP2K1,MAP3K3,MAP3K8,MAPK13,MAPK14,MAPK9,NFKB1,NFKBIA,NFKBIB,NFKBIE,PIK3C3,PIK3CD,PIK3CG,PTK2B,TNFRSF11A,TRAF2
Purine Nucleotides Degradation II (Aerobic)	1.4	2	0.28	ADA,GDA,LACC1,NT5C3A,PNP
Endoplasmic Reticulum Stress Pathway	1.22	2	0.25	ATF4,CASP3,CASP7,MBTPS1,TRAF2
Sonic Hedgehog Signaling	0.38	2	0.13	PRKACB,PRKAG2,PRKAR2A,PRKAR2B
Pyrimidine Ribonucleotides Interconversion	0.25	2	0.11	AK4,CMPK1,CMPK2,ENTPD1
Cytotoxic T Lymphocyte-mediated Apoptosis of Target Cells	0	2	0.11	B2M,CASP3,CASP7,CASP8,FAS,HLA-A,HLA-E,HLA-G
Pyrimidine Ribonucleotides De Novo Biosynthesis	0	2	0.1	AK4,CMPK1,CMPK2,ENTPD1
Ephrin Receptor Signaling	1.94	1.96	0.17	ABL1,AKT3,ARPC2,ATF4,CREB3,CREB5,CXCR4,FYN,GNA12,GNA13,GNB4,GNG11,GRINA,ITGA1,ITGA4,ITGA5,ITGA6,ITGAL,ITGAV,ITGB3,ITSN1,JAK2,KRAS,MAP2K1,PAK4,PDGFC,PIK3CG,RAP1B,RAP2A,ROCK1,RRAS,STAT3
IL-15 Signaling	0.51	1.96	0.12	AKT3,IL15,IL15RA,IL2RG,JAK2,JAK3,KRAS,LCK,MAP2K1,MAPK13,MAPK14,NFKB1,PIK3C3,PIK3CD,PIK3CG,RAP1B,RAP2A,RRAS,STAT3,STAT5B,TYK2
Tumor Microenvironment Pathway	4.85	1.95	0.22	AKT3,CCL2,CD274,CFLAR,CXCR4,FAS,FOXO3,HIF1A,HLA-A,HLA-E,HLA-G,ICAM1,IDO1,IGF1,ITGA5,ITGB3,JAK2,KRAS,MAP2K1,MMP13,MMP25,NFKB1,NOS2,PDCD1LG2,PDGFC,PIK3C3,PIK3CD,PIK3CG,PLAU,PTGS2,RAP1B,RAP2A,RRAS,SLC2A1,SLC2A3,STAT3,TNF,TNFRSF1A
Oncostatin M Signaling	4.02	1.94	0.33	EPAS1,JAK2,JAK3,KRAS,MAP2K1,MMP13,PLAU,RAP1B,RAP2A,RRAS,STAT1,STAT3,STAT5B,TYK2
Role of RIG1-like Receptors in Antiviral Innate Immunity	4.33	1.9	0.37	CASP8,DDX58,DHX58,IFIH1,IRF7,MAVS,NFKB1,NFKBIA,NFKBIB,NFKBIE,TANK,TRAF2,TRIM25
Pyridoxal 5'-phosphate Salvage Pathway	1.06	1.9	0.17	CDK18,CSNK1D,EIF2AK2,MAP2K1,MAP3K8,MAPK9,PDXK,PIM1,PRKCD,PRKCQ,PRKX
Role of MAPK Signaling in Inhibiting the Pathogenesis of Influenza	3.46	1.89	0.26	CASP3,CCL2,CXCL10,EIF2AK2,MAP2K1,MAPK13,MAPK14,MAPK9,MYD88,NFKB1,NFKBIA,NFKBIB,NFKBIE,PLA2G4A,PLAAT3,PNPLA8,PTGS2,TNF
Leukocyte Extravasation Signaling	1.76	1.89	0.16	ABL1,ACTB,ACTN1,ARHGAP5,CXCR4,CYBB,ICAM1,ITGA4,ITGAL,MAPK13,MAPK14,MAPK9,MMP13,MMP25,MSN,PIK3C3,PIK3CD,PIK3CG,PLCG1,PRKCD,PRKCQ,PTK2B,RAP1B,RASGRP1,RHOH,ROCK1,TIMP2,VASP,VAV1,VCAM1
Notch Signaling	1.35	1.89	0.22	APH1A,APH1B,DTX4,FURIN,NOTCH1,NOTCH2,NUMBL,PSEN1
Inhibition of Angiogenesis by TSP1	1.26	1.89	0.22	AKT3,CASP3,CD47,FYN,MAPK13,MAPK14,MAPK9
HMGB1 Signaling	1.87	1.88	0.17	AKT3,CCL2,ICAM1,IL15,IL18,KAT2B,KRAS,MAP2K1,MAPK13,MAPK14,MAPK9,NFKB1,PIK3C3,PIK3CD,PIK3CG,RAP1B,RAP2A,RHOB,RHOH,RND3,RRAS,TNF,TNFRSF1A,TNFSF10,TNFSF15,VCAM1
ILK Signaling	0.73	1.88	0.13	ACTB,ACTN1,AKT3,ATF4,CASP3,CREB3,CREB5,HIF1A,ITGB3,MAPK9,MYH10,NFKB1,NOS2,PDGFC,PIK3C3,PIK3CD,PIK3CG,PPP2R2A,PTGS2,RHOB,RHOH,RND3,TNF,TNFRSF1A,VIM
B Cell Receptor Signaling	1.11	1.86	0.14	ABL1,AKT3,ATF4,BCL2A1,BLNK,CAMK2A,CREB3,CREB5,DAPP1,ETS1,FCGR2A,INPP5B,KRAS,LYN,MAP2K1,MAP3K3,MAP3K8,MAPK13,MAPK14,MAPK9,MEF2C,NFKB1,NFKBIA,NFKBIB,NFKBIE,PIK3AP1,PIK3C3,PIK3CD,PIK3CG,PRKCQ,PTK2B,PTPN6,PTPRC,RAP1B,RAP2A,RRAS,VAV1
Th2 Pathway	9.49	1.83	0.32	APH1A,APH1B,CCR1,CCR3,CCR5,CD28,CD40,CD86,CRLF2,CXCR4,HLA-A,HLA-DMA,HLA-DMB,HLA-DQA1,HLA-DQB1,HLA-DRB5,ICAM1,ICOSLG/LOC102723996,IKZF1,IL12RB1,IL12RB2,IL2RG,IL4R,JAK2,JAK3,NFKB1,NOTCH1,NOTCH2,PIK3C3,PIK3CD,PIK3CG,PRKCQ,PSEN1,S1PR1,SOCS3,SPI1,STAT5B,TIMD4,TYK2,VAV1
Acute Phase Response Signaling	4.92	1.83	0.23	AKT3,C1QA,C1QB,C1QC,C1R,C1S,C3,C4A/C4B,CEBPB,CFB,HMOX1,IL18,JAK2,KRAS,MAP2K1,MAPK13,MAPK14,MAPK9,MYD88,NFKB1,NFKBIA,NFKBIB,NFKBIE,NR3C1,PIK3CD,PIK3CG,RAP1B,RAP2A,RRAS,SOCS1,SOCS3,SOCS6,SOCS7,SOD2,STAT3,TNF,TNFRSF1A,TRAF2
MSP-RON Signaling In Cancer Cells Pathway	4.17	1.83	0.23	AKT3,ATF4,CREB3,CREB5,CSF2RB,ELF1,ELK3,ETS1,HIF1A,ITGA6,KRAS,MAP2K1,MET,NFKB1,NFKBIA,PDGFC,PIK3C3,PIK3CD,PIK3CG,PTK2B,RAP1B,RAP2A,RPS6KA2,RRAS,STAT3,TCF7L2,TRIM24,VIM,YWHAE,YWHAZ
Apelin Endothelial Signaling Pathway	3.18	1.8	0.21	ADCY3,ADCY7,ADCY9,AKT3,CCL2,GNA12,GNA13,GNB4,GNG11,HDAC5,HIF1A,ICAM1,KRAS,MAP2K1,MAPK9,MEF2C,NFKB1,PIK3C3,PIK3CD,PIK3CG,PRKAG2,PRKCD,PRKCQ,RAP1B,RAP2A,RRAS,SMAD3,VCAM1
Endocannabinoid Developing Neuron Pathway	2.78	1.79	0.2	ADCY3,ADCY7,ADCY9,AKT3,ATF4,CREB3,CREB5,GNB4,GNG11,KRAS,MAP2K1,MAPK13,MAPK14,MAPK9,PIK3C3,PIK3CD,PIK3CG,PRKACB,PRKAG2,PRKAR2A,PRKAR2B,RAP1B,RAP2A,RRAS,STAT3
Apoptosis Signaling	5.18	1.73	0.27	BAK1,BCL2A1,BIRC2,BIRC3,CAPN1,CAPN7,CASP2,CASP3,CASP7,CASP8,FAS,KRAS,MAP2K1,MCL1,NFKB1,NFKBIA,NFKBIB,NFKBIE,PARP1,PLCG1,PRKCQ,RAP1B,RAP2A,ROCK1,RRAS,TNF,TNFRSF1A
Regulation Of The Epithelial Mesenchymal Transition By Growth Factors Pathway	1.17	1.73	0.15	AKT3,ETS1,FGFR1,JAK2,JAK3,KRAS,MAP2K1,MAPK13,MAPK14,MAPK9,MET,NFKB1,PDGFC,PIK3C3,PIK3CD,PIK3CG,RAP1B,RAP2A,RRAS,SMAD3,STAT3,TNF,TNFRSF1A,TNFSF10,TNFSF15,TYK2,VIM
CDC42 Signaling	1.01	1.73	0.14	ARPC2,B2M,BAIAP2,CDC42EP2,EXOC6,FGD3,HLA-A,HLA-DMA,HLA-DMB,HLA-DQA1,HLA-DQB1,HLA-DRB5,HLA-E,HLA-G,ITGA1,ITGA4,ITGA5,ITGA6,ITGAL,ITGAV,ITGB3,MAPK13,MAPK14,MAPK9,MYL12B,PAK4,VAV1
Cholecystokinin/Gastrin-mediated Signaling	2.42	1.71	0.2	CREM,GNA12,GNA13,IL18,ITPR1,KRAS,MAP2K1,MAPK14,MAPK9,MEF2C,PRKCD,PRKCQ,PTGS2,PTK2B,RAP1B,RAP2A,RHOB,RHOH,RND3,ROCK1,RRAS,TNF
Human Embryonic Stem Cell Pluripotency	0.41	1.71	0.12	ACVRL1,AKT3,FGFR1,FUT4,FZD7,JAK2,JAK3,KRAS,MAP2K1,PDGFC,PIK3C3,PIK3CD,PIK3CG,PRKCD,PRKCQ,RAP1B,RAP2A,REST,RRAS,SMAD3,STAT3,TYK2
Cardiac Hypertrophy Signaling (Enhanced)	3.19	1.7	0.16	ADCY3,ADCY7,ADCY9,ADRB2,AKT3,CACNB4,CAMK2A,CSF2RB,CYBB,DVL2,EDN1,ENPP1,FGFR1,FZD7,GNA12,GNA13,GNB4,GNG11,HDAC10,HDAC5,IGF1,IL10RA,IL10RB,IL12RB1,IL12RB2,IL13RA1,IL15,IL15RA,IL18,IL18RAP,IL2RG,IL4R,ITGA1,ITGA4,ITGA5,ITGA6,ITGAL,ITGAV,ITGB3,ITPR1,JAK2,KRAS,MAP2K1,MAP3K20,MAP3K3,MAP3K8,MAPK13,MAPK14,MAPK9,MAPKAPK2,MEF2C,MKNK2,MPPE1,NFKB1,PDE3B,PDE4B,PDE8A,PDE8B,PIK3C3,PIK3CD,PIK3CG,PLCG1,PRKACB,PRKA…
PAK Signaling	2.23	1.7	0.19	CASP3,ITGA1,ITGA4,ITGA5,ITGA6,ITGAL,ITGAV,ITGB3,KRAS,MAP2K1,MAPK9,MYL12B,PAK4,PDGFC,PIK3C3,PIK3CD,PIK3CG,PTK2B,RAP1B,RAP2A,RRAS,TNF
Regulation of IL-2 Expression in Activated and Anergic T Lymphocytes	0.64	1.7	0.13	CD28,FYN,KRAS,LCK,MAP2K1,MAPK9,NFKB1,NFKBIA,NFKBIB,NFKBIE,PLCG1,PRKCQ,RAP1B,RAP2A,RRAS,SMAD3,VAV1
MIF-mediated Glucocorticoid Regulation	2.31	1.67	0.29	CD14,CD74,NFKB1,NFKBIA,NFKBIB,NFKBIE,NR3C1,PLA2G4A,PTGS2
NUR77 Signaling in T Lymphocytes	0.79	1.67	0.14	B2M,CASP3,CD28,CD86,HLA-A,HLA-DMA,HLA-DMB,HLA-DQA1,HLA-DQB1,HLA-DRB5,HLA-E,HLA-G,MAP2K1,MAP3K3,PRKCD,PRKCQ,RXRA,TNFSF10
Regulation Of The Epithelial Mesenchymal Transition In Development Pathway	0.4	1.67	0.12	APH1A,APH1B,BCL9,DVL2,FZD7,HIF1A,NFKB1,NOTCH1,PSEN1,TCF7L2
4-1BB Signaling in T Lymphocytes	2.03	1.63	0.27	MAP2K1,MAPK13,MAPK14,MAPK9,NFKB1,NFKBIA,NFKBIB,NFKBIE,TRAF2
Role of CHK Proteins in Cell Cycle Checkpoint Control	0.52	1.63	0.14	CDKN1A,E2F1,E2F6,HUS1,PPP2R2A,RFC3,RPA1,TLK2
Neuroprotective Role of THOP1 in Alzheimer's Disease	0.3	1.63	0.11	APP,C1R,ECE1,HLA-A,HLA-E,HLA-G,PRKACB,PRKAG2,PRKAR2A,PRKAR2B,YWHAE
PCP (Planar Cell Polarity) Pathway	0	1.63	0.11	DVL2,FZD7,JUNB,JUND,MAPK9,ROCK1
Xenobiotic Metabolism AHR Signaling Pathway	0	1.63	0.08	ALDH1B1,ALDH9A1,HDAC5,NFKB1,NRIP1,TNF
14-3-3-mediated Signaling	1.54	1.61	0.17	AKT3,KRAS,MAP2K1,MAPK9,PIK3C3,PIK3CD,PIK3CG,PLCG1,PRKCD,PRKCQ,RAP1B,RAP2A,RRAS,SRPK2,TNF,TNFRSF1A,TRAF2,TUBA4A,VIM,YWHAE,YWHAZ
GP6 Signaling Pathway	0.6	1.6	0.13	AKT3,COL9A3,FYN,ITGB3,ITPR1,LAMA3,LCP2,LYN,PIK3C3,PIK3CD,PIK3CG,PLCG1,PRKCD,PRKCQ,RAP1B,VAV1
Estrogen Receptor Signaling	0.99	1.57	0.13	ADCY3,ADCY7,ADCY9,AKT3,ATF4,CACNB4,CDKN1A,CREB3,CREB5,ESR1,FOXO3,GNA12,GNA13,GNB4,GNG11,HIF1A,IGF1,JAK2,JAK3,KRAS,MAP2K1,MED1,MED12,MED13,MMP13,MMP25,MYL12B,NFKB1,NOTCH1,NR3C1,NRF1,NRIP1,PDGFC,PIK3C3,PIK3CD,PIK3CG,PLCG1,PRKACB,PRKAG2,PRKAR2A,PRKAR2B,PRKCD,PRKCQ,RAP1B,RAP2A,ROCK1,RRAS,SOD2,TYK2,UQCRFS1,ZDHHC21
DNA damage-induced 14-3-3σ Signaling	2.17	1.51	0.25	AKT3,CASP1,CASP2,CASP3,CASP4,CASP7,CASP8,CDKN1A,E2F1,HUS1,MDM2
Amyotrophic Lateral Sclerosis Signaling	1.48	1.5	0.17	AKT3,BIRC2,BIRC3,CACNB4,CAPN1,CAPN7,CASP1,CASP3,CASP7,CAT,GLUL,GRINA,IGF1,PDGFC,PIK3C3,PIK3CD,PIK3CG,RAB5A,RAB5C
ID1 Signaling Pathway	3.57	1.48	0.2	ACVRL1,AKT3,APP,BCL3,BHLHE40,CDKN1A,CHRNB2,DVL2,E2F1,ETS1,FGFR1,FOXO3,FYN,HCK,HIF1A,KRAS,LCK,LYN,MAPK13,MAPK14,MDM2,NFKB1,PDGFC,PIK3C3,PIK3CD,PIK3CG,PLAC8,RAP1B,RAP2A,REST,RRAS,SMAD3,STAT3,TGM2,TNF,TNFRSF1A,VIM
cAMP-mediated signaling	2.84	1.48	0.18	ADCY3,ADCY7,ADCY9,ADRB2,ATF4,CAMK1,CAMK2A,CHRM3,CREB3,CREB5,CREM,DUSP4,DUSP6,ENPP1,FPR2,HCAR2,HRH2,LPAR1,LTB4R,MAP2K1,MPPE1,P2RY13,P2RY14,PDE3B,PDE4B,PDE8A,PDE8B,PKIB,PKIG,PRKACB,PRKAR2A,PRKAR2B,RGS10,RGS18,S1PR1,SMPDL3B,STAT3,XCR1
Oxytocin Signaling Pathway	1.26	1.48	0.14	AKT3,ARRB1,ATF4,ATP2B1,CACNB4,CREB3,CREB5,GNA12,GNA13,GNB4,GNG11,ITPR1,KRAS,LIPE,MAPK13,MAPK14,MAPK9,MEF2C,MYH10,NFKB1,PIK3C3,PIK3CD,PIK3CG,PLA2G4A,PPARD,PPARG,PRKACB,PRKAG2,PRKAR2A,PRKAR2B,PRKCD,PRKCQ,PTGS2,RAP1B,RAP2A,ROCK1,RRAS
Senescence Pathway	1.56	1.44	0.15	AKT3,BHLHE40,CACNB4,CAPN1,CAPN7,CAT,CBX2,CBX8,CCND2,CDKN1A,CEBPB,E2F1,E2F6,ELF1,ELK3,EP400,ETS1,FOXO3,GADD45A,HBP1,KAT2B,KRAS,MAP2K1,MAPK14,MAPKAPK2,MDM2,NFKB1,PARP1,PCGF6,PDK3,PIK3C3,PIK3CD,PIK3CG,PML,PPP2R2A,RAP1B,RAP2A,RBL1,RRAS,SMAD3,SOD2,STING1
CD27 Signaling in Lymphocytes	1.46	1.41	0.2	CASP3,CASP8,MAP2K1,MAP3K3,MAP3K8,MAPK9,NFKB1,NFKBIA,NFKBIB,NFKBIE,TRAF2
CCR5 Signaling in Macrophages	0	1.41	0.11	CACNB4,CCR5,FAS,GNA12,GNA13,GNB4,GNG11,ITPR1,MAPK13,MAPK14,MAPK9,PLCG1,PRKCD,PRKCQ,PTK2B
LPS/IL-1 Mediated Inhibition of RXR Function	0.45	1.39	0.12	ABCA1,ABCC3,ABCG1,ACSL1,ACSL3,ALDH1B1,ALDH9A1,CAT,CD14,CHST12,HMGCS1,HS2ST1,HS6ST1,IL18,IL18RAP,MAPK9,MYD88,NR1H2,PPARGC1B,RXRA,SLC27A4,TNF,TNFRSF1A,TRAF2
Factors Promoting Cardiogenesis in Vertebrates	0	1.39	0.1	ACVRL1,ATF4,CAMK2A,CREB3,CREB5,FZD7,MAPK14,MAPK9,MEF2C,PLCG1,PRKCD,PRKCQ,ROCK1,TCF7L2
Actin Cytoskeleton Signaling	1.45	1.35	0.15	ABI2,ACTB,ACTN1,ARHGEF4,ARPC2,BAIAP2,CD14,F2R,FGD3,GNA12,GNA13,ITGA1,ITGA4,ITGA5,ITGA6,ITGAL,ITGAV,ITGB3,KRAS,MAP2K1,MSN,MYH10,MYL12B,PAK4,PDGFC,PIK3C3,PIK3CD,PIK3CG,RAP1B,RAP2A,ROCK1,RRAS,SSH2,VAV1
GM-CSF Signaling	5.62	1.34	0.32	AKT3,BCL2A1,CAMK2A,CISH,CSF2RA,CSF2RB,ETS1,HCK,JAK2,KRAS,LYN,MAP2K1,PIK3C3,PIK3CD,PIK3CG,PIM1,RAP1B,RAP2A,RRAS,STAT1,STAT3,STAT5B
NF-κB Activation by Viruses	4.24	1.34	0.27	AKT3,CCR5,EIF2AK2,ITGA6,ITGAV,ITGB3,KRAS,LCK,NFKB1,NFKBIA,NFKBIB,NFKBIE,PIK3C3,PIK3CD,PIK3CG,PRKCD,PRKCQ,RAP1B,RAP2A,RRAS,TRAF2
HGF Signaling	3.84	1.34	0.22	AKT3,CDKN1A,ELF1,ELK3,ETS1,ITGA1,ITGA4,ITGA5,ITGA6,ITGAL,ITGAV,ITGB3,KRAS,MAP2K1,MAP3K3,MAP3K8,MAPK9,MET,PIK3C3,PIK3CD,PIK3CG,PLCG1,PRKCD,PRKCQ,PTGS2,RAP1B,RAP2A,RRAS,STAT3
GDP-glucose Biosynthesis	2.6	1.34	0.5	HK1,HK2,HK3,PGM1,PGM2L1
Tumoricidal Function of Hepatic Natural Killer Cells	2.52	1.34	0.33	CASP3,CASP7,CASP8,FAS,ICAM1,ITGAL,M6PR,SERPINB9
Glucose and Glucose-1-phosphate Degradation	2.38	1.34	0.46	HK1,HK2,HK3,PGM1,PGM2L1
B Cell Activating Factor Signaling	1.03	1.34	0.19	MAPK13,MAPK14,MAPK9,NFKB1,NFKBIA,NFKBIB,NFKBIE,TRAF2
HOTAIR Regulatory Pathway	1.35	1.28	0.16	AEBP2,AKT3,CDKN1A,ELAVL1,ESR1,H3-3A/H3-3B,ICAM1,IRF1,MDM2,MET,MMP13,MMP25,NFKB1,NFKBIA,PIK3C3,PIK3CD,PIK3CG,REST,ROCK1,SETDB1,STAT3,TCF7L2,VIM
Systemic Lupus Erythematosus In T Cell Signaling Pathway	4.86	1.26	0.2	AKT3,ATF4,B2M,CASP1,CASP2,CASP3,CASP4,CASP7,CASP8,CD28,CD86,CREB3,CREB5,CREM,ELF1,ESR1,FAS,GADD45A,GNA12,GNA13,HLA-A,HLA-DMA,HLA-DMB,HLA-DQA1,HLA-DQB1,HLA-DRB5,HLA-E,HLA-G,ICOSLG/LOC102723996,IRF4,ITGAL,ITPR1,KRAS,MAP2K1,MSN,NOS2,PIK3C3,PIK3CD,PIK3CG,PLCG1,PPP2R2A,RAB4A,RAP1B,RAP2A,RHOB,RHOH,RND3,ROCK1,RRAS,STAT3,VAV1
IL-22 Signaling	4.13	1.26	0.44	AKT3,IL10RB,MAPK13,MAPK14,MAPK9,SOCS3,STAT1,STAT3,STAT5B,TYK2
HIF1α Signaling	3.92	1.26	0.2	AKT3,CAMK1,CAMK2A,CDKN1A,CUL2,CYBB,EDN1,FLT1,FLT4,HIF1A,HK1,HK2,HK3,HMOX1,HSPA2,HSPA8,IGF1,KRAS,MAP2K1,MDM2,MET,MKNK2,MMP13,MMP25,NOS2,PDGFC,PIK3C3,PIK3CD,PIK3CG,PKM,PLCG1,PRKCD,PRKCQ,RAP1B,RAP2A,RRAS,SLC2A1,SLC2A3,STAT3,VIM
FAT10 Cancer Signaling Pathway	2.64	1.26	0.26	AKT3,CXCR4,MAD2L2,NFKB1,NFKBIA,NFKBIB,NFKBIE,SMAD3,STAT3,TCF7L2,TNF,TNFRSF1A,UBD
Complement System	2.56	1.26	0.29	C1QA,C1QB,C1QC,C1R,C1S,C3,C4A/C4B,C5AR1,CFB,CFH
Thrombin Signaling	2.04	1.26	0.17	ADCY3,ADCY7,ADCY9,AKT3,ARHGEF2,ARHGEF3,ARHGEF37,ARHGEF4,CAMK1,CAMK2A,F2R,GNA12,GNA13,GNB4,GNG11,ITPR1,KRAS,MAP2K1,MAPK13,MAPK14,MYL12B,NFKB1,PIK3C3,PIK3CD,PIK3CG,PLCG1,PRKCD,PRKCQ,RAP1B,RAP2A,RHOB,RHOH,RND3,ROCK1,RRAS
Lymphotoxin β Receptor Signaling	1.51	1.26	0.2	AKT3,BIRC2,CASP3,LTBR,NFKB1,NFKBIA,PIK3C3,PIK3CD,PIK3CG,TRAF2,VCAM1
IL-3 Signaling	2.44	1.21	0.22	AKT3,CSF2RB,JAK2,KRAS,MAP2K1,PIK3C3,PIK3CD,PIK3CG,PRKCD,PRKCQ,PTPN6,RAP1B,RAP2A,RRAS,STAT1,STAT3,STAT5B
FGF Signaling	2.32	1.21	0.22	AKT3,ATF4,CREB3,CREB5,FGFR1,ITPR1,MAP2K1,MAPK13,MAPK14,MAPKAPK2,MET,PIK3C3,PIK3CD,PIK3CG,PLCG1,PTPN6,STAT3
Autophagy	2.42	1.18	0.17	AKT3,ATF4,ATG14,ATG16L1,ATG9B,CREB3,CREB5,DRAM1,E2F1,FOXO3,GABARAPL1,HIF1A,IGF1,INSR,LAMP2,MAP2K1,MAPK9,MYD88,NFKB1,NOD2,PI4K2A,PIK3C3,PIK3CD,PIK3CG,PPP2R2A,PRKACB,PRKAG2,PRKAR2A,PRKAR2B,PRKCQ,RIPK2,SESN1,SNAP29,TNF,TNFRSF1A,WIPI1
IL-9 Signaling	4.49	1.15	0.38	BCL3,CISH,IL2RG,JAK3,NFKB1,PIK3C3,PIK3CD,PIK3CG,SOCS3,STAT1,STAT3,STAT5B,TNF
FLT3 Signaling in Hematopoietic Progenitor Cells	3.13	1.15	0.24	AKT3,ATF4,CREB3,CREB5,KRAS,MAP2K1,MAPK13,MAPK14,PIK3C3,PIK3CD,PIK3CG,RAP1B,RAP2A,RPS6KA2,RRAS,STAT1,STAT2,STAT3,STAT5B
Toll-like Receptor Signaling	2.77	1.15	0.24	CD14,EIF2AK2,IL18,IRAK2,IRAK3,MAPK13,MAPK14,MYD88,NFKB1,NFKBIA,TLR1,TLR3,TLR6,TLR9,TNF,TNFAIP3,UBD
PDGF Signaling	2.67	1.15	0.22	ABL1,ABL2,EIF2AK2,INPP5B,JAK2,JAK3,KRAS,MAP2K1,PDGFC,PIK3C3,PIK3CD,PIK3CG,PLCG1,RAP1B,RAP2A,RRAS,STAT1,STAT3,TYK2
Opioid Signaling Pathway	2.17	1.15	0.16	ADCY3,ADCY7,ADCY9,AKT3,AP2A2,ARRB1,ATF4,CACNB4,CAMK1,CAMK2A,CREB3,CREB5,FYN,GNA12,GNA13,GNB4,GNG11,GRINA,HCK,ITPR1,KRAS,LCK,LYN,MAP2K1,NFKB1,NFKBIA,OGFR,PIK3CG,PRKACB,PRKAG2,PRKAR2A,PRKAR2B,PRKCD,PRKCQ,RAP1B,RAP2A,RGS1,RGS10,RGS18,RPS6KA2,RRAS,TCF7L2
RHOA Signaling	1.76	1.15	0.18	ABL2,ACTB,ARHGAP5,ARPC2,BAIAP2,CDC42EP2,CDC42EP3,GNA12,GNA13,IGF1,LPAR1,LPAR6,MSN,MYL12B,NRP2,PI4KA,PTK2B,RAPGEF2,RAPGEF6,RND3,ROCK1
BEX2 Signaling Pathway	0.79	1.15	0.15	AKT3,BAK1,CDKN1A,HIF1A,MAPK9,NFKB1,NFKBIA,PDGFC,PLXNC1,PPP2R2A,STAT3,TCF7L2
G Protein Signaling Mediated by Tubby	0.43	1.15	0.12	ABL1,GNA12,GNA13,GNB4,GNG11,INSR,JAK2,LCK,LCP2,MERTK,NAMPT,PLCG1,VAV1,WDR19
Fc Epsilon RI Signaling	2.47	1.09	0.2	AKT3,FYN,INPP5B,KRAS,LCP2,LYN,MAP2K1,MAPK13,MAPK14,MAPK9,PIK3C3,PIK3CD,PIK3CG,PLA2G4A,PLCG1,PRKCD,PRKCQ,RAP1B,RAP2A,RRAS,TNF,VAV1
Gα12/13 Signaling	2.13	1.09	0.19	AKT3,F2R,GNA12,GNA13,KRAS,LPAR1,LPAR6,MAP2K1,MAPK9,MEF2C,MYL12B,NFKB1,NFKBIA,NFKBIB,NFKBIE,PIK3C3,PIK3CD,PIK3CG,PTK2B,RAP1B,RAP2A,ROCK1,RRAS,VAV1
IL-23 Signaling Pathway	4.4	1.07	0.34	AKT3,HIF1A,IL12RB1,IL12RB2,JAK2,NFKB1,NFKBIA,PIK3C3,PIK3CD,PIK3CG,RORA,SOCS3,STAT3,TNF,TYK2
Apelin Adipocyte Signaling Pathway	1.28	1.07	0.18	ADCY3,ADCY7,ADCY9,CAT,CYBB,HIF1A,LIPE,MAPK13,MAPK14,MAPK9,PRKACB,PRKAG2,PRKAR2A,PRKAR2B
Apelin Cardiomyocyte Signaling Pathway	0.78	1.07	0.15	AKT3,CAT,HIF1A,ITPR1,MAPK13,MAPK14,MAPK9,MYL12B,PIK3C3,PIK3CD,PIK3CG,PLCG1,PRKCD,PRKCQ
Macrophage Alternative Activation Signaling Pathway	8.79	1.02	0.28	ABCA1,ACADM,ATF4,CEBPB,CIITA,CREB3,CREB5,EPAS1,H3-3A/H3-3B,HLA-DMA,HLA-DMB,HLA-DQA1,HLA-DQB1,HLA-DRB5,IL10RA,IL10RB,IL13RA1,IL18,IL2RG,IL4R,IRF4,IRF5,JAK2,JAK3,KDM6B,MAPK13,MAPK14,NFKB1,NFKBIA,NFKBIB,NFKBIE,NOS2,NR1H2,NR3C1,PIK3C3,PIK3CD,PIK3CG,PPARD,PPARG,RXRA,SOCS1,SOCS3,STAT1,STAT3,TNF,TSC22D3,TYK2
Small Cell Lung Cancer Signaling	3.86	1	0.25	ABL1,AKT3,BIRC2,CCND2,E2F1,E2F6,HDAC10,HDAC5,MAX,NFKB1,NFKBIA,NFKBIB,NFKBIE,PIAS3,PIK3C3,PIK3CD,PIK3CG,PTGS2,RBL1,RXRA,SKP2,SUV39H1,TRAF2
IL-17A Signaling in Airway Cells	2.77	1	0.24	AKT3,JAK2,JAK3,MAP2K1,MAPK13,MAPK14,MAPK9,NFKB1,NFKBIA,NFKBIB,NFKBIE,PIK3C3,PIK3CD,PIK3CG,STAT3,TYK2
ERK5 Signaling	2.36	1	0.22	ATF4,CREB3,CREB5,FOXO3,GNA12,GNA13,KRAS,MAP3K3,MAP3K8,MEF2C,RAP1B,RAP2A,RPS6KA2,RRAS,YWHAE,YWHAZ
Role of BRCA1 in DNA Damage Response	1.91	1	0.2	ACTB,BRCC3,CDKN1A,E2F1,E2F6,FANCE,GADD45A,HLTF,MSH2,MSH6,RBBP8,RBL1,RFC3,RPA1,SMARCA4,STAT1
tRNA Charging	1.71	1	0.24	DARS1,FARSA,GARS1,IARS2,KARS1,LARS1,RARS1,TARS3,YARS1
UDP-N-acetyl-D-galactosamine Biosynthesis II	1.46	1	0.33	GNPDA1,HK1,HK2,HK3
UVB-Induced MAPK Signaling	1.42	1	0.2	H3-3A/H3-3B,MAP2K1,MAPK13,MAPK14,MAPK9,PIK3C3,PIK3CD,PIK3CG,PRKCD,PRKCQ
Fatty Acid α-oxidation	1.23	1	0.29	ALDH1B1,ALDH9A1,BCO2,PTGS2
IL-17A Signaling in Gastric Cells	1.23	1	0.23	CXCL10,MAPK13,MAPK14,MAPK9,NFKB1,TNF
Polyamine Regulation in Colon Cancer	0.74	1	0.16	AKT3,AZIN1,EIF5A,KRAS,MAP2K1,MXD1,ODC1,PPARG,TCF7L2
Apelin Liver Signaling Pathway	0.54	1	0.16	EDN1,FAS,MAPK9,TNF
Agrin Interactions at Neuromuscular Junction	0.53	1	0.14	ACTB,AGRN,ITGA4,KRAS,MAPK9,PAK4,RAP1B,RAP2A,RRAS
Antiproliferative Role of TOB in T Cell Signaling	0	1	0.05	CD28,SKP2,SMAD3,TWSG1
Assembly of RNA Polymerase II Complex	0	1	0.08	DR1,GTF2F1,POLR2G,TAF4B
WNT/β-catenin Signaling	0	1	0.08	AKT3,APPL2,BCL9,CSNK1D,DVL2,FZD7,MDM2,PPARD,PPP2R2A,SOX4,TCF7L2,TLE4,UBD
Mouse Embryonic Stem Cell Pluripotency	1.67	0.94	0.18	AKT3,DVL2,FZD7,JAK2,JAK3,KRAS,MAP2K1,MAPK13,MAPK14,PIK3C3,PIK3CD,PIK3CG,RAP1B,RAP2A,RRAS,STAT3,TCF7L2,TYK2
p53 Signaling	1.46	0.9	0.18	AKT3,CCND2,CDKN1A,CSNK1D,DRAM1,E2F1,FAS,GADD45A,HIF1A,KAT2B,MAPK14,MDM2,MED1,PIK3C3,PIK3CD,PIK3CG,PML
EGF Signaling	1.41	0.9	0.2	AKT3,ITPR1,MAP2K1,MAPK13,MAPK14,PIK3C3,PIK3CD,PIK3CG,PLCG1,STAT1,STAT3
Role of JAK2 in Hormone-like Cytokine Signaling	3.05	0.83	0.28	BIRC3,CCND2,HLTF,IGF1,JAK2,PDGFC,PTPN1,PTPN6,SOCS1,SOCS3,STAT1,STAT3,STAT5B,TYK2
SPINK1 General Cancer Pathway	1.86	0.83	0.21	AKT3,JAK2,JAK3,KRAS,MAP2K1,PIK3C3,PIK3CD,PIK3CG,RAP1B,RAP2A,RRAS,STAT3,TYK2
Neuregulin Signaling	1.64	0.83	0.18	AKT3,CDK5R1,HBEGF,ITGA1,ITGA4,ITGA5,ITGA6,ITGAL,ITGAV,ITGB3,KRAS,MAP2K1,PLCG1,PRKCD,PRKCQ,PSEN1,RAP1B,RAP2A,RRAS,STAT5B
Role of NANOG in Mammalian Embryonic Stem Cell Pluripotency	0.57	0.83	0.13	ACVRL1,AKT3,FZD7,JAK2,JAK3,KRAS,MAP2K1,PIK3C3,PIK3CD,PIK3CG,RAP1B,RAP2A,RRAS,STAT3,TYK2
Endocannabinoid Cancer Inhibition Pathway	6.43	0.82	0.26	ADCY3,ADCY7,ADCY9,AKT3,ATF4,CASP1,CASP2,CASP3,CASP4,CASP7,CASP8,CCND2,CDKN1A,CREB3,CREB5,GNA13,HIF1A,MAP2K1,MAPK14,NOS2,NSMAF,NUPR1,PDGFC,PIK3C3,PIK3CD,PIK3CG,PRKACB,PRKAG2,PRKAR2A,PRKAR2B,ROCK1,SMPD2,SMPD3,SPTLC2,TCF7L2,TRIB3,VIM
Protein Kinase A Signaling	3.39	0.82	0.17	ADCY3,ADCY7,ADCY9,ADD3,ATF4,CAMK2A,CREB3,CREB5,CREM,DUSP10,DUSP18,DUSP3,DUSP4,DUSP6,ENPP1,EYA1,GNA13,GNB4,GNG11,H1-0,H1-2,H3-3A/H3-3B,ITPR1,LIPE,MAP2K1,MPPE1,MYH10,MYL12B,NFKB1,NFKBIA,NFKBIB,NFKBIE,PDE3B,PDE4B,PDE8A,PDE8B,PLCG1,PPP1R10,PRKACB,PRKAG2,PRKAR2A,PRKAR2B,PRKCD,PRKCQ,PTGS2,PTK2B,PTPN1,PTPN2,PTPN21,PTPN22,PTPN6,PTPRA,PTPRC,RAP1B,ROCK1,SMAD3,SMPDL3B,TCF7L2,TNNI3,UBASH3B,VASP,YWHAE,YWHAZ
Vitamin-C Transport	2.14	0.82	0.32	LRRC8C,NXN,SLC23A2,SLC2A1,SLC2A3,TXN,TXNRD3
Epithelial Adherens Junction Signaling	1.34	0.82	0.16	AKT3,ARPC2,BAIAP2,FGFR1,FRMD6,FYN,KRAS,MET,MYH10,MYL12B,NF2,NOTCH1,NOTCH2,PAK4,PPP2R2A,PRKAG2,RAP1B,RAP2A,ROCK1,RRAS,TCF7L2,TNS1,YWHAE,YWHAZ
Eicosanoid Signaling	0.97	0.82	0.17	ALOX5,CYSLTR2,FPR2,HPGDS,LTA4H,LTB4R,PLA2G4A,PLAAT3,PNPLA8,PTGS2
Triacylglycerol Degradation	0.51	0.82	0.14	ABHD16A,DAGLA,DDHD2,LIPE,LIPG,PPME1
Renin-Angiotensin Signaling	5.57	0.78	0.26	ADCY3,ADCY7,ADCY9,CCL2,ITPR1,JAK2,KRAS,MAP2K1,MAPK13,MAPK14,MAPK9,NFKB1,PAK4,PIK3C3,PIK3CD,PIK3CG,PLCG1,PRKACB,PRKAG2,PRKAR2A,PRKAR2B,PRKCD,PRKCQ,PTK2B,PTPN6,RAP1B,RAP2A,RRAS,STAT1,STAT3,TNF
IL-2 Signaling	2.69	0.77	0.25	AKT3,IL2RG,JAK3,KRAS,LCK,MAP2K1,PIK3C3,PIK3CD,PIK3CG,PTK2B,RAP1B,RAP2A,RRAS,SOCS1,STAT5B
Thrombopoietin Signaling	2.69	0.77	0.25	JAK2,KRAS,MAP2K1,PIK3C3,PIK3CD,PIK3CG,PLCG1,PRKCD,PRKCQ,RAP1B,RAP2A,RRAS,STAT1,STAT3,STAT5B
Estrogen-Dependent Breast Cancer Signaling	2.57	0.77	0.23	AKR1B10,AKT3,ATF4,CREB3,CREB5,ESR1,HSD17B4,IGF1,KRAS,NFKB1,PIK3C3,PIK3CD,PIK3CG,RAP1B,RAP2A,RRAS,STAT5B
VEGF Family Ligand-Receptor Interactions	2.38	0.77	0.22	AKT3,FLT1,FLT4,KRAS,MAP2K1,NRP1,NRP2,PIK3C3,PIK3CD,PIK3CG,PLA2G4A,PLCG1,PRKCD,PRKCQ,RAP1B,RAP2A,RRAS
Induction of Apoptosis by HIV1	3.39	0.73	0.27	BAK1,BIRC2,BIRC3,CASP3,CASP8,CXCR4,DAXX,FAS,MAPK9,NFKB1,NFKBIA,NFKBIB,NFKBIE,SLC25A10,TNF,TNFRSF1A,TRAF2
Paxillin Signaling	2.74	0.73	0.21	ACTB,ACTN1,ARF6,ITGA1,ITGA4,ITGA5,ITGA6,ITGAL,ITGAV,ITGB3,KRAS,MAPK13,MAPK14,MAPK9,PAK4,PIK3C3,PIK3CD,PIK3CG,PTK2B,RAP1B,RAP2A,RRAS
p70S6K Signaling	0	0.73	0.09	AKT3,F2R,IL2RG,IL4R,KRAS,LYN,MAP2K1,PIK3C3,PIK3CD,PIK3CG,PLCG1,PPP2R2A,PRKCD,PRKCQ,RAP1B,RAP2A,RRAS,YWHAE,YWHAZ
TNFR2 Signaling	2.78	0.71	0.31	BIRC2,BIRC3,NFKB1,NFKBIA,NFKBIB,NFKBIE,TANK,TNF,TNFAIP3,TRAF2
WNT/Ca+ pathway	0.39	0.71	0.13	ATF4,CAMK2A,CREB3,CREB5,DVL2,FZD7,NFKB1,PLCG1
Activation of IRF by Cytosolic Pattern Recognition Receptors	5.65	0.69	0.35	ADAR,CD40,DDX58,DHX58,IFIH1,IFIT2,IRF7,ISG15,MAPK9,MAVS,NFKB1,NFKBIA,NFKBIB,NFKBIE,STAT1,STAT2,TANK,TNF,ZBP1
CD40 Signaling	4.79	0.69	0.3	CD40,ICAM1,JAK3,MAP2K1,MAPK13,MAPK14,MAPK9,MAPKAPK2,NFKB1,NFKBIA,NFKBIB,NFKBIE,PIK3C3,PIK3CD,PIK3CG,PTGS2,STAT3,TANK,TNFAIP3,TRAF2
VEGF Signaling	3.64	0.69	0.24	ACTB,ACTN1,AKT3,EIF1AX,ELAVL1,FLT1,FLT4,FOXO3,HIF1A,KRAS,MAP2K1,PDGFC,PIK3C3,PIK3CD,PIK3CG,PLCG1,PTK2B,PTPN6,RAP1B,RAP2A,ROCK1,RRAS,YWHAE
Gαs Signaling	2.32	0.69	0.2	ADCY3,ADCY7,ADCY9,ADD3,ADRB2,ATF4,CHRM3,CREB3,CREB5,GNA12,GNA13,GNB4,GNG11,HCAR2,HCK,HRH2,MAP2K1,PRKACB,PRKAG2,PRKAR2A,PRKAR2B,RAPGEF2
RAC Signaling	1.93	0.69	0.18	ABI2,ARPC2,BAIAP2,CDK5R1,CYBB,ITGA1,ITGA4,ITGA5,ITGA6,ITGAL,ITGAV,ITGB3,KRAS,MAP2K1,NFKB1,PAK4,PI4KA,PIK3C3,PIK3CD,PIK3CG,PTK2B,RAP1B,RAP2A,RRAS
SAPK/JNK Signaling	0.64	0.69	0.13	DAXX,DUSP10,DUSP4,GADD45A,GNA12,GNA13,GNB4,GNG11,KRAS,LCK,MAP3K20,MAP3K3,MAPK9,PIK3C3,PIK3CD,PIK3CG,RAP1B,RAP2A,RRAS,TRAF2
Synaptic Long Term Depression	0	0.69	0.11	CACNB4,GNA12,GNA13,IGF1,ITPR1,KRAS,LYN,MAP2K1,NOS2,PLA2G4A,PLAAT3,PLCG1,PNPLA8,PPP2R2A,PRKCD,PRKCQ,RAP1B,RAP2A,RRAS
ERK/MAPK Signaling	4.95	0.67	0.22	ATF4,CREB3,CREB5,DUSP4,DUSP6,ELF1,ELK3,ESR1,ETS1,FYN,H3-3A/H3-3B,ITGA1,ITGA4,ITGA5,ITGA6,ITGAL,ITGAV,ITGB3,KRAS,MAP2K1,MKNK2,PAK4,PIK3C3,PIK3CD,PIK3CG,PLA2G4A,PLCG1,PPARG,PPP1R10,PPP2R2A,PRKACB,PRKAG2,PRKAR2A,PRKAR2B,PRKCD,PTK2B,RAP1B,RAP2A,RRAS,STAT1,STAT3,VRK2,YWHAZ
Prolactin Signaling	4.58	0.65	0.27	CEBPB,FYN,IRF1,JAK2,KRAS,MAP2K1,NMI,NR3C1,PIK3C3,PIK3CD,PIK3CG,PLCG1,PRKCD,PRKCQ,RAP1B,RAP2A,RRAS,SOCS1,SOCS3,SOCS6,SOCS7,STAT1,STAT3,STAT5B
NGF Signaling	2.09	0.65	0.19	AKT3,ATF4,CREB3,CREB5,KRAS,MAP2K1,MAP3K3,MAP3K8,MAPK9,NFKB1,PIK3C3,PIK3CD,PIK3CG,PLCG1,PRKCD,RAP1B,RAP2A,ROCK1,RPS6KA2,RRAS,SMPD2,SMPD3
Glioblastoma Multiforme Signaling	1.06	0.65	0.15	AKT3,CCND2,CDKN1A,E2F1,E2F6,FZD7,IGF1,ITPR1,KRAS,MAP2K1,MDM2,NF2,PDGFC,PIK3C3,PIK3CD,PIK3CG,PLCG1,PRKCD,RAP1B,RAP2A,RHOB,RHOH,RND3,RRAS
Unfolded protein response	0.57	0.63	0.14	ATF4,CEBPA,CEBPB,CEBPG,DNAJA2,DNAJB1,HSPA2,HSPA8,MBTPS1,PPARG,PPP1R15A,TRAF2
Aldosterone Signaling in Epithelial Cells	0	0.63	0.09	DNAJB1,HSCB,HSPA2,HSPA8,ITPR1,KRAS,MAP2K1,PI4KA,PIK3C3,PIK3CD,PIK3CG,PLCG1,PRKCD,PRKCQ
Inhibition of ARE-Mediated mRNA Degradation Pathway	4.95	0.6	0.23	AKT3,CNOT4,DCP1A,DCP2,MAPK13,MAPK14,MAPKAPK2,PPP2R2A,PRKACB,PRKAG2,PRKAR2A,PRKAR2B,PSMA2,PSMA3,PSMA4,PSMA5,PSMA7,PSMB10,PSMB2,PSMB8,PSMB9,PSMD3,PSMD5,PSME1,PSME2,PSME3,PSME4,PSMF1,TNF,TNFRSF1A,TNFSF10,TNFSF15,XRN1,YWHAE,YWHAZ,ZFP36
JAK/STAT Signaling	7.2	0.58	0.33	AKT3,CDKN1A,CEBPB,CISH,JAK2,JAK3,KRAS,MAP2K1,NFKB1,PIAS3,PIK3C3,PIK3CD,PIK3CG,PTPN1,PTPN6,RAP1B,RAP2A,RRAS,SOCS1,SOCS3,SOCS6,SOCS7,STAT1,STAT2,STAT3,STAT5B,TYK2
PFKFB4 Signaling Pathway	2.49	0.58	0.26	ATF4,CREB3,CREB5,HK1,HK2,HK3,MAP2K1,PFKFB4,PRKACB,PRKAG2,PRKAR2A,PRKAR2B
Cell Cycle: G1/S Checkpoint Regulation	1.89	0.58	0.21	ABL1,CCND2,CDKN1A,E2F1,E2F6,FBXL5,HDAC10,HDAC5,MAX,MDM2,RBL1,SKP2,SMAD3,SUV39H1
ERB2-ERBB3 Signaling	1.45	0.58	0.19	JAK3,KRAS,MAP2K1,PIK3C3,PIK3CD,PIK3CG,RAP1B,RAP2A,RRAS,STAT3,STAT5B,TYK2
Semaphorin Neuronal Repulsive Signaling Pathway	3.16	0.56	0.2	AKT3,FYN,ITGA1,ITGA4,ITGA5,ITGA6,ITGAL,ITGAV,ITGB3,MAP2K1,MYL12B,NRP1,NRP2,PAK4,PDE4B,PIK3C3,PIK3CD,PIK3CG,PLCG1,PLXNA2,PLXND1,PRKACB,PRKAG2,PRKAR2A,PRKAR2B,ROCK1,RRAS,SMC3,VCAN
GNRH Signaling	2.27	0.56	0.18	ADCY3,ADCY7,ADCY9,ATF4,CACNB4,CAMK2A,CREB3,CREB5,GNB4,GNG11,HBEGF,ITPR1,KRAS,MAP2K1,MAP3K3,MAP3K8,MAPK13,MAPK14,MAPK9,NFKB1,PAK4,PRKACB,PRKAG2,PRKAR2A,PRKAR2B,PRKCD,PRKCQ,PTK2B,RAP1B,RAP2A,RRAS
IL-1 Signaling	3.08	0.53	0.23	ADCY3,ADCY7,ADCY9,GNA12,GNA13,GNB4,GNG11,IRAK2,IRAK3,MAPK13,MAPK14,MAPK9,MYD88,NFKB1,NFKBIA,NFKBIB,NFKBIE,PRKACB,PRKAG2,PRKAR2A,PRKAR2B
Actin Nucleation by ARP-WASP Complex	2.43	0.53	0.21	ARPC2,BAIAP2,GNA12,ITGA1,ITGA4,ITGA5,ITGA6,ITGAL,ITGAV,ITGB3,KRAS,RAP1B,RAP2A,RHOB,RHOH,RND3,ROCK1,RRAS,VASP
Aryl Hydrocarbon Receptor Signaling	0.36	0.53	0.12	ALDH1B1,ALDH9A1,CCND2,CDKN1A,E2F1,ESR1,FAS,MDM2,MED1,NFKB1,NRIP1,RBL1,RXRA,SMARCA4,TGM2,TNF
CREB Signaling in Neurons	1.49	0.5	0.14	ADCY3,ADCY7,ADCY9,ADRB2,AKT3,ATF4,C5AR1,C5AR2,CACNB4,CAMK2A,CCR1,CCR3,CCR5,CCRL2,CHRM3,CREB3,CREB5,CX3CR1,CYSLTR2,F2R,FGFR1,FLT1,FLT4,FPR2,FZD7,GNA12,GNA13,GNB4,GNG11,GPR108,GPR137B,GPR141,GPR146,GPR176,GPR18,GPR183,GPR31,GPR35,GPRC5B,HCAR2,HRH2,IGF1,INSR,ITPR1,KRAS,LPAR1,LPAR6,LTB4R,MAP2K1,P2RY1,P2RY13,P2RY14,PIK3C3,PIK3CD,PIK3CG,PLCG1,POLR2G,PRKACB,PRKAG2,PRKAR2A,PRKAR2B,PRKCD,PRKCQ,RAP1B,RAP2A…
ERBB Signaling	1.42	0.5	0.18	HBEGF,KRAS,MAP2K1,MAPK13,MAPK14,MAPK9,PAK4,PIK3C3,PIK3CD,PIK3CG,PLCG1,PRKCD,PRKCQ,RAP1B,RAP2A,RRAS
Nitric Oxide Signaling in the Cardiovascular System	1.04	0.5	0.16	AKT3,CACNB4,FLT1,FLT4,ITPR1,MAP2K1,PDE3B,PDGFC,PIK3C3,PIK3CD,PIK3CG,PRKACB,PRKAG2,PRKAR2A,PRKAR2B,PRKCD,PRKCQ
LPS-stimulated MAPK Signaling	2.41	0.47	0.21	CD14,KRAS,MAP2K1,MAPK13,MAPK14,MAPK9,NFKB1,NFKBIA,NFKBIB,NFKBIE,PIK3C3,PIK3CD,PIK3CG,PRKCD,PRKCQ,RAP1B,RAP2A,RRAS
fMLP Signaling in Neutrophils	1.81	0.47	0.18	ARPC2,CYBB,FPR2,GNA12,GNA13,GNB4,GNG11,ITPR1,KRAS,MAP2K1,NFKB1,NFKBIA,NFKBIB,NFKBIE,PIK3C3,PIK3CD,PIK3CG,PRKCD,PRKCQ,RAP1B,RAP2A,RRAS
Role of p14/p19ARF in Tumor Suppression	0.68	0.45	0.17	E2F1,MDM2,PIK3C3,PIK3CD,PIK3CG
Role of MAPK Signaling in Promoting the Pathogenesis of Influenza	2.85	0.43	0.22	ATP6V0A1,ATP6V0A2,ATP6V0C,ATP6V1C1,CASP3,KRAS,MAP2K1,MAPK13,MAPK14,MAPK9,NFKB1,NFKBIA,NFKBIB,NFKBIE,PLA2G4A,PLAAT3,PNPLA8,PTGS2,RABGEF1,RAP1B,RAP2A,RRAS
Oxytocin In Brain Signaling Pathway	1.52	0.38	0.16	AKT3,ATF4,CACNB4,CASP1,CREB3,CREB5,GNB4,GNG11,ITPR1,KRAS,MAP2K1,MEF2C,NFKB1,NLRP3,PIK3C3,PIK3CD,PIK3CG,PLA2G4A,PLAAT3,PNPLA8,PRKCD,PRKCQ,PTGS2,PTPN1,RAP1B,RAP2A,RRAS,TNF
Erythropoietin Signaling Pathway	3.41	0.35	0.2	AKT3,BIRC2,BIRC3,CCND2,CSF2RB,FOXO3,HIF1A,IL15,IL18,ITPR1,JAK2,KRAS,MAP2K1,MDM2,NFKB1,NFKBIA,NFKBIB,NFKBIE,PIK3C3,PIK3CD,PIK3CG,PLCG1,PRKCD,PRKCQ,PTPN6,RAP1B,RAP2A,RRAS,STAT5B,TNF,TNFSF10,TNFSF15
Leptin Signaling in Obesity	2.7	0.33	0.23	ADCY3,ADCY7,ADCY9,AKT3,JAK2,MAP2K1,PDE3B,PIK3C3,PIK3CD,PIK3CG,PLCG1,PRKACB,PRKAG2,PRKAR2A,PRKAR2B,SOCS3,STAT3
α-Adrenergic Signaling	2.25	0.33	0.2	ADCY3,ADCY7,ADCY9,GNA12,GNA13,GNB4,GNG11,ITPR1,KRAS,MAP2K1,PLCG1,PRKACB,PRKAG2,PRKAR2A,PRKAR2B,PRKCD,PRKCQ,RAP1B,RAP2A,RRAS
Cell Cycle: G2/M DNA Damage Checkpoint Regulation	1.04	0.33	0.18	ABL1,CDKN1A,FBXL5,GADD45A,KAT2B,MDM2,SKP2,YWHAE,YWHAZ
Synaptogenesis Signaling Pathway	1.05	0.32	0.14	ADCY3,ADCY7,ADCY9,AKT3,AP2A2,ARPC2,ATF4,CACNB4,CAMK2A,CREB3,CREB5,FYN,GOSR1,GOSR2,GRINA,HCK,HSPA8,ITPR1,ITSN1,KRAS,LCK,LYN,MAPK14,NAPG,PIK3C3,PIK3CD,PIK3CG,PLCG1,PRKACB,PRKAG2,PRKAR2A,PRKAR2B,PRKCD,RAB5A,RAB5C,RAP1B,RAP2A,RASGRP1,RRAS,STXBP1,STXBP3
Cancer Drug Resistance By Drug Efflux	2.17	0.3	0.24	AKT3,FOXO3,KRAS,MAP2K1,MDM2,NFKB1,PIK3CD,PIK3CG,PTGS2,RAP1B,RAP2A,RRAS
Androgen Signaling	0.72	0.3	0.14	CACNB4,DNAJB1,GNA12,GNA13,GNB4,GNG11,GTF2F1,H3-3A/H3-3B,ITPR1,KAT2B,NCOA4,NFKB1,POLR2G,PRKACB,PRKAG2,PRKAR2A,PRKAR2B,PRKCD,PRKCQ,SMAD3,TAF4B
Macropinocytosis Signaling	2.57	0.28	0.23	ARF6,CD14,ITGA5,ITGB3,KRAS,MET,PDGFC,PIK3C3,PIK3CD,PIK3CG,PLCG1,PRKCD,PRKCQ,RAB5A,RAP1B,RAP2A,RRAS
CNTF Signaling	2.25	0.28	0.24	JAK2,KRAS,MAP2K1,PIK3C3,PIK3CD,PIK3CG,RAP1B,RAP2A,RPS6KA2,RRAS,STAT1,STAT3,TYK2
Sperm Motility	1.98	0.28	0.16	AATK,ABL1,ABL2,AXL,CSF2RA,DSTYK,FGFR1,FLT1,FLT4,FYN,GNA12,GNA13,GNB4,GNG11,HCK,INSR,ITPR1,JAK2,JAK3,LCK,LYN,MAP2K1,MERTK,MET,PDE4B,PLA2G4A,PLAAT3,PLCG1,PNPLA8,PRKACB,PRKAG2,PRKAR2A,PRKAR2B,PRKCD,PRKCQ,PTK2B,TYK2
Sumoylation Pathway	1.07	0.28	0.16	CEBPA,DAXX,DNMT3A,ETS1,FAS,MAPK9,MDM2,NFKB1,NFKBIA,NR3C1,PML,RFC3,RHOB,RHOH,RND3,RPA1
Ceramide Signaling	2.13	0.26	0.2	AKT3,CERK,KRAS,MAP2K1,NFKB1,NSMAF,PIK3C3,PIK3CD,PIK3CG,PPP2R2A,RAP1B,RAP2A,RRAS,S1PR1,SMPD2,SMPD3,TNF,TNFRSF1A
Glioma Invasiveness Signaling	2.09	0.26	0.21	F2R,ITGAV,ITGB3,KRAS,PIK3C3,PIK3CD,PIK3CG,PLAU,RAP1B,RAP2A,RHOB,RHOH,RND3,RRAS,TIMP2
CCR3 Signaling in Eosinophils	1.72	0.26	0.18	CCR3,GNA12,GNA13,GNB4,GNG11,ITPR1,KRAS,MAP2K1,MAPK13,MAPK14,PAK4,PIK3C3,PIK3CD,PIK3CG,PLA2G4A,PRKCD,PRKCQ,RAP1B,RAP2A,ROCK1,RRAS
Acute Myeloid Leukemia Signaling	4.18	0.23	0.26	AKT3,CEBPA,CSF2RA,CSF2RB,CSF3R,IDH1,IDH2,KITLG,KRAS,MAP2K1,NFKB1,PIK3C3,PIK3CD,PIK3CG,PIM1,PML,RAP1B,RAP2A,RRAS,SPI1,STAT3,STAT5B,TCF7L2
PTEN Signaling	1.95	0.22	0.17	AKT3,CASP3,CDKN1A,FGFR1,FLT1,FLT4,FOXO3,INPP5B,INSR,ITGA1,ITGA4,ITGA5,ITGA6,ITGAL,ITGAV,ITGB3,KRAS,MAP2K1,NFKB1,PIK3CD,PIK3CG,RAP1B,RAP2A,RRAS,SHARPIN,TNFRSF11A
NRF2-mediated Oxidative Stress Response	1.12	0.22	0.14	ACTB,ATF4,BACH1,CAT,DNAJA2,DNAJB1,ENC1,GCLC,GSR,HMOX1,JUNB,JUND,KEAP1,KRAS,MAFF,MAFK,MAP2K1,MAPK14,MAPK9,PIK3C3,PIK3CD,PIK3CG,PRKCD,PRKCQ,RAP1B,RAP2A,RRAS,SOD2,TXN
Insulin Receptor Signaling	2.39	0.21	0.19	AKT3,FOXO3,FYN,INPP5B,INSR,JAK2,KRAS,LIPE,MAP2K1,PDE3B,PIK3C3,PIK3CD,PIK3CG,PPP1R10,PRKACB,PRKAG2,PRKAR2A,PRKAR2B,PTPN1,RAP1B,RAP2A,RRAS,SOCS3,STX4,TRIP10
Coronavirus Pathogenesis Pathway	6.08	0.16	0.24	ABL1,ADAM9,ATF4,CASP1,CASP3,CASP8,CCL2,DDX58,E2F1,E2F6,FURIN,HDAC10,HDAC5,HIF1A,IFNAR2,IRF7,MAPK13,MAPK14,MAPK9,MAVS,NFKB1,NFKBIA,NFKBIB,NFKBIE,NLRP3,NPC1,OAS1,OAS2,OAS3,PIK3C3,PTGS2,RBL1,RIPK3,SMAD3,STAT1,STAT2,STAT3,STING1,SUV39H1,TLR3,TRIM25,TYK2,ZC3HAV1
Integrin Signaling	3.5	0.16	0.19	ABL1,ACTB,ACTN1,AKT3,ARF3,ARF4,ARF5,ARF6,ARHGAP5,ARPC2,ASAP1,CAPN1,CAPN7,FYN,ITGA1,ITGA4,ITGA5,ITGA6,ITGAL,ITGAV,ITGB3,KRAS,MAP2K1,MYL12B,PAK4,PIK3C3,PIK3CD,PIK3CG,PLCG1,RAP1B,RAP2A,RHOB,RHOH,RND3,ROCK1,RRAS,TSPAN5,VASP,ZYX
CLEAR Signaling Pathway	4.38	0.14	0.19	AKT3,ATF4,ATP6V0A1,ATP6V0A2,ATP6V0C,ATP6V1C1,CLCN7,CREB3,CREB5,CRTC2,CTNS,FGFR1,FLT1,FLT4,GNS,HIF1A,IGF1,INSR,ITPR1,KRAS,M6PR,MAPK13,MAPK14,MAPK9,PIP4P1,PLCG1,PML,PPP2R2A,PRKAG2,PRKCD,PRKCQ,RAP1B,RAP2A,RRAGD,RRAS,RXRA,SCPEP1,SEH1L,SGSH,SLC36A1,SUMF1,TLR1,Tlr11,Tlr12,Tlr13,TLR3,TLR6,TLR9,TNF,TNFRSF11A,TNFRSF1A,YWHAE,YWHAZ
Role of JAK1, JAK2 and TYK2 in Interferon Signaling	4.55	0	0.48	IFNAR2,JAK2,NFKB1,PTPN2,PTPN6,SOCS1,STAT1,STAT2,STAT3,TYK2
Amyloid Processing	3.91	0	0.31	AKT3,APH1A,APH1B,APP,CAPN1,CAPN7,CDK5R1,CSNK1D,MAPK13,MAPK14,PRKACB,PRKAG2,PRKAR2A,PRKAR2B,PSEN1
TWEAK Signaling	2.27	0	0.27	BIRC2,BIRC3,CASP3,CASP7,CASP8,NFKB1,NFKBIA,NFKBIB,NFKBIE,TRAF2
UVC-Induced MAPK Signaling	2.17	0	0.24	KRAS,MAP2K1,MAPK13,MAPK14,MAPK9,PRKCD,PRKCQ,RAP1B,RAP2A,RRAS,SMPD2,SMPD3
Renal Cell Carcinoma Signaling	2.12	0	0.21	AKT3,CUL2,ETS1,HIF1A,KRAS,MAP2K1,MET,PAK4,PIK3C3,PIK3CD,PIK3CG,RAP1B,RAP2A,RRAS,SLC2A1,UBD
Role of PI3K/AKT Signaling in the Pathogenesis of Influenza	2.1	0	0.24	AKT3,CCR5,KPNA3,MAP2K1,NFKB1,NFKBIA,NFKBIB,NFKBIE,PIK3C3,PIK3CD,PIK3CG,PLAC8
Angiopoietin Signaling	1.87	0	0.2	AKT3,DOK2,KRAS,NFKB1,NFKBIA,NFKBIB,NFKBIE,PAK4,PIK3C3,PIK3CD,PIK3CG,RAP1B,RAP2A,RRAS,STAT5B
MicroRNA Biogenesis Signaling Pathway	1.55	0	0.16	ABL1,ADAR,AKT3,CSDE1,DNAJA2,DNAJB1,ESR1,HMOX1,HSPA8,IGF1,KRAS,MAPK13,MAPK14,NUP93,PIK3C3,PIK3CD,PIK3CG,PNPT1,POLR2G,PRKRA,RAP1B,RAP2A,RRAS,SEH1L,SMAD3,TUT4,TUT7,XRN1
Xenobiotic Metabolism General Signaling Pathway	1.47	0	0.17	AKT3,GCLC,HMOX1,KEAP1,KRAS,MAP2K1,MAP3K3,MAP3K8,MAPK13,MAPK14,MAPK9,NR1H2,PIK3C3,PIK3CD,PIK3CG,PRKCD,PRKCQ,RAP1B,RAP2A,RRAS,RXRA
Regulation of Cellular Mechanics by Calpain Protease	1.37	0	0.18	ACTN1,CAPN1,CAPN7,CCND2,ITGA1,ITGA4,ITGA5,ITGA6,ITGAL,ITGAV,ITGB3,KRAS,RAP1B,RAP2A,RRAS
April Mediated Signaling	1.08	0	0.19	MAPK13,MAPK14,MAPK9,NFKB1,NFKBIA,NFKBIB,NFKBIE,TRAF2
OX40 Signaling Pathway	1	0	0.16	B2M,HLA-A,HLA-DMA,HLA-DMB,HLA-DQA1,HLA-DQB1,HLA-DRB5,HLA-E,HLA-G,MAPK9,NFKB1,NFKBIA,NFKBIB,NFKBIE,TRAF2
Endometrial Cancer Signaling	0.97	0	0.17	AKT3,FOXO3,KRAS,MAP2K1,PIK3C3,PIK3CD,PIK3CG,RAP1B,RAP2A,RRAS
Neurotrophin/TRK Signaling	0.94	0	0.16	ATF4,CREB3,CREB5,KRAS,MAP2K1,PIK3C3,PIK3CD,PIK3CG,PLCG1,RAP1B,RAP2A,RRAS
Mismatch Repair in Eukaryotes	0.9	0	0.22	MSH2,MSH6,RFC3,RPA1
SNARE Signaling Pathway	0.85	0	0.14	ADCY3,ADCY7,ADCY9,CACNB4,CAMK2A,GOSR1,GOSR2,HSPA8,MYH10,NAPG,PRKACB,PRKAG2,PRKAR2A,PRKAR2B,RAB27A,SNAP29,STXBP1,STXBP3
tRNA Splicing	0.66	0	0.16	ENPP1,MPPE1,PDE3B,PDE4B,PDE8A,PDE8B,SMPDL3B
Oxidative Ethanol Degradation III	0.5	0	0.15	ACSL1,ACSS1,ALDH1B1,ALDH9A1
Tryptophan Degradation III (Eukaryotic)	0.5	0	0.15	HADH,HSD17B4,IDO1,KYNU
Ethanol Degradation II	0.46	0	0.15	ACSL1,ACSS1,ALDH1B1,ALDH9A1
Dopamine-DARPP32 Feedback in cAMP Signaling	0.39	0	0.12	ADCY3,ADCY7,ADCY9,ATF4,CACNB4,CREB3,CREB5,CREM,CSNK1D,GRINA,ITPR1,PLCG1,PPP1R10,PPP2R2A,PRKACB,PRKAG2,PRKAR2A,PRKAR2B,PRKCD,PRKCQ
Regulation of eIF4 and p70S6K Signaling	0.38	0	0.12	AKT3,EIF1AX,ITGA1,ITGA4,ITGA5,ITGA6,ITGAL,ITGAV,ITGB3,KRAS,MAP2K1,MAPK13,MAPK14,PIK3C3,PIK3CD,PIK3CG,PPP2R2A,RAP1B,RAP2A,RRAS
Phospholipases	0.36	0	0.12	HMOX1,LIPG,PLA2G15,PLA2G4A,PLAAT3,PLCG1,PNPLA8
Heparan Sulfate Biosynthesis (Late Stages)	0	0	0.1	CHST12,EXTL3,HS2ST1,HS6ST1,LIPE,PPME1
NER (Nucleotide Excision Repair, Enhanced Pathway)	0	0	0.1	ERCC6,H3-3A/H3-3B,POLA2,POLR2G,RFC3,RPA1,TCEA1,USP7,XPC
Adrenomedullin signaling pathway	2.83	-0.17	0.19	ADCY3,ADCY7,ADCY9,AKT3,C3,CASP3,CEBPB,CFH,HIF1A,IL18,ITPR1,KCNN4,KRAS,MAP2K1,MAPK13,MAPK14,MAPK9,MAX,NFKB1,PIK3C3,PIK3CD,PIK3CG,PLCG1,PPARG,PRKACB,PRKAG2,PRKAR2A,PRKAR2B,PTK2B,RAP1B,RAP2A,RRAS,RXRA,TNF
NAD Signaling Pathway	3.74	-0.19	0.22	ACADM,AKT3,BST1,CD38,CEBPB,H1-0,H1-2,HIF1A,IDH2,IGF1,NAMPT,NFKB1,PARP1,PARP10,PARP11,PARP12,PARP14,PARP3,PARP8,PARP9,PIK3C3,PIK3CD,PIK3CG,POLR2G,PRKAG2,SIRT7,SLC36A4,SOD2,TIPARP,TPCN1
eNOS Signaling	2.43	-0.2	0.19	ADCY3,ADCY7,ADCY9,AKT3,CASP3,CASP8,CHRNB2,ESR1,FLT1,FLT4,HSPA2,HSPA8,ITPR1,LPAR1,LPAR6,PDGFC,PIK3C3,PIK3CD,PIK3CG,PLCG1,PRKACB,PRKAG2,PRKAR2A,PRKAR2B,PRKCD,PRKCQ
PEDF Signaling	5.23	-0.22	0.29	AKT3,ARHGAP22,CASP7,CASP8,CFLAR,FAS,KRAS,MAPK13,MAPK14,NFKB1,NFKBIA,NFKBIB,NFKBIE,PIK3C3,PIK3CD,PIK3CG,PPARG,RAP1B,RAP2A,ROCK1,RRAS,SOD2,TCF12,TCF7L2
Corticotropin Releasing Hormone Signaling	1.5	-0.22	0.16	ADCY3,ADCY7,ADCY9,ATF4,CACNB4,CREB3,CREB5,ITPR1,JUND,MAP2K1,MAPK13,MAPK14,MEF2C,NOS2,PLCG1,PRKACB,PRKAG2,PRKAR2A,PRKAR2B,PRKCD,PRKCQ,PTGS2,RAP1B
Synaptic Long Term Potentiation	1.1	-0.23	0.15	ATF4,CAMK2A,CREB3,CREB5,GRINA,ITPR1,KRAS,MAP2K1,PLCG1,PPP1R10,PRKACB,PRKAG2,PRKAR2A,PRKAR2B,PRKCD,PRKCQ,RAP1B,RAP2A,RRAS
Growth Hormone Signaling	3.9	-0.24	0.28	CEBPA,IGF1,JAK2,PIK3C3,PIK3CD,PIK3CG,PLCG1,PRKCD,PRKCQ,PTPN6,RPS6KA2,SOCS1,SOCS3,SOCS6,SOCS7,STAT1,STAT3,STAT5B
Calcium Signaling	0.32	-0.24	0.11	ATF4,ATP2B1,CACNB4,CAMK1,CAMK2A,CHRNB2,CREB3,CREB5,GRINA,HDAC10,HDAC5,ITPR1,MEF2C,MYH10,PRKACB,PRKAG2,PRKAR2A,PRKAR2B,RAP1B,RAP2A,TNNI3,TPM3
Non-Small Cell Lung Cancer Signaling	3.15	-0.28	0.23	ABL1,AKT3,CCND2,E2F1,E2F6,FOXO3,HDAC10,HDAC5,ITPR1,KRAS,MAP2K1,PIK3C3,PIK3CD,PIK3CG,PLCG1,RAP1B,RAP2A,RBL1,RRAS,RXRA,SUV39H1
IL-10 Signaling	10.2	-0.3	0.31	AKT3,ATF4,BCL3,BHLHE40,CCR1,CCR5,CD86,CDKN1A,CREB3,CREB5,FCGR2A,HIF1A,HLA-A,HLA-DMA,HLA-DMB,HLA-DQA1,HLA-DQB1,HLA-DRB5,HLA-E,HLA-G,HMOX1,ICAM1,IL10RA,IL10RB,IL18,IL18RAP,IL4R,MAPK13,MAPK14,NFKB1,NFKBIA,NFKBIB,NFKBIE,NOS2,PBX1,PKM,PRDM1,PRKAG2,SOCS3,STAT1,STAT3,STAT5B,TNF,TYK2
ERBB4 Signaling	2.01	-0.3	0.22	APH1A,APH1B,KRAS,MAP2K1,PIK3C3,PIK3CD,PIK3CG,PLCG1,PRKCD,PRKCQ,PSEN1,RAP1B,RAP2A,RRAS
Antiproliferative Role of Somatostatin Receptor 2	1.04	-0.3	0.17	CDKN1A,GNB4,GNG11,KRAS,MAP2K1,PIK3C3,PIK3CD,PIK3CG,PTPN6,RAP1B,RAP2A,RRAS
GDNF Family Ligand-Receptor Interactions	0.97	-0.3	0.16	DOK2,ITPR1,KRAS,MAP2K1,MAPK9,PIK3C3,PIK3CD,PIK3CG,PLCG1,RAP1B,RAP2A,RRAS
STAT3 Pathway	7.74	-0.37	0.29	CDKN1A,CISH,CSF2RB,FGFR1,FLT1,FLT4,IGF1,IL10RA,IL10RB,IL12RB1,IL12RB2,IL13RA1,IL15RA,IL18RAP,IL2RG,IL4R,INSR,JAK2,KRAS,MAP2K1,MAP3K20,MAPK13,MAPK14,MAPK9,PIAS3,PIM1,PTPN2,PTPN6,RAP1B,RAP2A,RRAS,SOCS1,SOCS3,SOCS6,SOCS7,STAT3,TNFRSF11A,TYK2
Stearate Biosynthesis I (Animals)	0.63	-0.38	0.15	ACOT2,ACOT9,ACSL1,ACSL3,AKR1B10,MBLAC2,PPT1,PRXL2B,SLC27A4
Ephrin B Signaling	0.46	-0.38	0.13	CAP1,CXCR4,GNA12,GNA13,GNB4,GNG11,ITSN1,ROCK1,VAV1
CDX Gastrointestinal Cancer Signaling Pathway	0.59	-0.43	0.13	AKT3,CYBB,FZD7,HBEGF,IL15,IL18,JAK2,JAK3,MAP2K1,MAPK13,MAPK14,NFKB1,PIK3C3,PIK3CD,PIK3CG,PTGS2,STAT3,TCF7L2,TNF,TNFSF10,TNFSF15,TYK2
Ethanol Degradation IV	1.3	-0.45	0.26	ACSL1,ACSS1,ALDH1B1,ALDH9A1,CAT
Bladder Cancer Signaling	1.15	-0.45	0.16	ABL1,CDKN1A,E2F1,E2F6,HDAC10,HDAC5,KRAS,MAP2K1,MDM2,MMP13,MMP25,PDGFC,RAP1B,RAP2A,RBL1,RRAS,SUV39H1
Coagulation System	0.64	-0.45	0.17	F13A1,F2R,PLAU,PROS1,THBD
Retinol Biosynthesis	0.63	-0.45	0.16	AKR1B10,DDHD2,DHRS3,LIPE,LIPG,RDH10
Kinetochore Metaphase Signaling Pathway	0	-0.45	0.06	H2AZ2,MACROH2A1,MAD2L2,PPP1R10,SMC3,ZW10
mTOR Signaling	0	-0.45	0.11	AKT3,DGKZ,HIF1A,HMOX1,INSR,KRAS,PDGFC,PIK3C3,PIK3CD,PIK3CG,PPP2R2A,PRKAG2,PRKCD,PRKCQ,PRR5L,RAP1B,RAP2A,RHOB,RHOH,RND3,RPS6KA2,RRAS
G Beta Gamma Signaling	1.39	-0.47	0.17	AKT3,CACNB4,GNA12,GNA13,GNB4,GNG11,HBEGF,ITPR1,KRAS,PIK3CG,PLCG1,PRKACB,PRKAG2,PRKAR2A,PRKAR2B,PRKCD,PRKCQ,RAP1B,RAP2A,RRAS
HER-2 Signaling in Breast Cancer	3.28	-0.48	0.19	AKT3,ARF3,ARF4,ARF5,ARF6,CASP3,CASP7,CDKN1A,COX5A,ELF1,ELK3,ETS1,FOXO3,FYN,HBEGF,HCK,ITGB3,KRAS,LCK,LYN,MAP2K1,MDM2,NFKB1,NFKBIA,NFKBIB,NFKBIE,NUP93,PIK3C3,PIK3CD,PIK3CG,PLCG1,PRKCD,PRKCQ,PTGS2,RAP1B,RAP2A,RBL1,RRAS,SEH1L,SMAD3,STAT3
Glioma Signaling	4.02	-0.5	0.23	ABL1,AKT3,CAMK1,CAMK2A,CCND2,CDKN1A,E2F1,E2F6,HDAC10,HDAC5,IDH1,IDH2,IGF1,KRAS,MAP2K1,MDM2,PDGFC,PIK3C3,PIK3CD,PIK3CG,PLCG1,PRKCD,PRKCQ,RAP1B,RAP2A,RBL1,RRAS,SUV39H1
Telomerase Signaling	2.44	-0.5	0.2	ABL1,AKT3,CDKN1A,DKC1,E2F1,ELF1,ELK3,ETS1,HDAC10,HDAC5,IL2RG,KRAS,MAP2K1,PIK3C3,PIK3CD,PIK3CG,POT1,PPP2R2A,RAP1B,RAP2A,RRAS
Xenobiotic Metabolism CAR Signaling Pathway	0	-0.5	0.1	ABCC3,ALDH1B1,ALDH9A1,CHST12,CITED2,HS2ST1,HS6ST1,MAP2K1,MED1,NOS2,NRIP1,PPP2R2A,PRKCD,PRKCQ,RXRA,SNW1
EIF2 Signaling	0	-0.53	0.08	ACTB,AKT3,ATF4,EIF1AX,EIF2AK2,INSR,KRAS,MAP2K1,PIK3C3,PIK3CD,PIK3CG,PPP1R15A,RAP1B,RAP2A,RRAS,TRIB3
Melanoma Signaling	2.24	-0.58	0.25	AKT3,CDKN1A,E2F1,KRAS,MAP2K1,MDM2,PIK3C3,PIK3CD,PIK3CG,RAP1B,RAP2A,RRAS
P2Y Purigenic Receptor Signaling Pathway	3.26	-0.6	0.21	ADCY3,ADCY7,ADCY9,AKT3,ATF4,CREB3,CREB5,GNB4,GNG11,ITGB3,KRAS,MAP2K1,NFKB1,P2RY1,PIK3C3,PIK3CD,PIK3CG,PLCG1,PRKACB,PRKAG2,PRKAR2A,PRKAR2B,PRKCD,PRKCQ,RAP1B,RAP2A,RRAS
Apelin Pancreas Signaling Pathway	1.73	-0.63	0.23	MAPK9,NFKB1,PDE3B,PIK3C3,PIK3CD,PIK3CG,PRKACB,PRKAG2,PRKAR2A,PRKAR2B
VDR/RXR Activation	1.68	-0.63	0.2	CD14,CDKN1A,CEBPA,CEBPB,CXCL10,GADD45A,MED1,MXD1,PPARD,PRKCD,PRKCQ,RXRA,THBD,VDR
Melatonin Signaling	0.8	-0.63	0.16	CAMK2A,MAP2K1,PLCG1,PRKACB,PRKAG2,PRKAR2A,PRKAR2B,PRKCD,PRKCQ,RORA
FcγRIIB Signaling in B Lymphocytes	0	-0.63	0.07	BLNK,CACNB4,ITPR1,KRAS,LYN,MAPK9,PIK3C3,PIK3CD,PIK3CG,RAP1B,RAP2A,RRAS
White Adipose Tissue Browning Pathway	1.24	-0.69	0.16	ADCY3,ADCY7,ADCY9,ATF4,CACNB4,CEBPB,CREB3,CREB5,FGFR1,ITPR1,LIPE,MAPK13,MAPK14,NRF1,PPARG,PRKACB,PRKAG2,PRKAR2A,PRKAR2B,RXRA
Gustation Pathway	0.33	-0.69	0.11	ADCY3,ADCY7,ADCY9,CACNB4,CHRM3,ITPR1,KCNN4,LIPE,LIPG,LPAR6,LRRC8C,P2RY1,P2RY13,P2RY14,PDE3B,PRKACB,PRKAG2,PRKAR2A,PRKAR2B
Neurovascular Coupling Signaling Pathway	0	-0.69	0.1	APP,CACNB4,CHRM3,DAGLA,ENTPD1,GRINA,ITPR1,KCNN4,P2RY1,PLA2G4A,PLAAT3,PNPLA8,PRKACB,PRKAG2,PRKAR2A,PRKAR2B,PTGS2,ROCK1,TRPV4
Heparan Sulfate Biosynthesis	0.37	-0.71	0.12	B4GALT7,CHST12,EXTL3,HS2ST1,HS6ST1,LIPE,PPME1,XYLT2
MYC Mediated Apoptosis Signaling	5.03	-0.73	0.35	ADRB2,CASP2,CASP3,CASP8,CFLAR,FAS,MAX,MCL1,MDM2,NFKB1,PRKACB,PRKAG2,PRKAR2A,PRKAR2B,TNF,TNFRSF1A,TRAF2
Neuropathic Pain Signaling In Dorsal Horn Neurons	0.94	-0.77	0.15	CAMK1,CAMK2A,GRINA,ITPR1,KCNN4,PIK3C3,PIK3CD,PIK3CG,PLCG1,PRKACB,PRKAG2,PRKAR2A,PRKAR2B,PRKCD,PRKCQ
Sphingosine-1-phosphate Signaling	3.34	-0.82	0.22	ADCY3,ADCY7,ADCY9,AKT3,CASP1,CASP2,CASP3,CASP4,CASP7,CASP8,GNA12,GNA13,NAAA,PDGFC,PIK3C3,PIK3CD,PIK3CG,PLCG1,PTK2B,RHOB,RHOH,RND3,S1PR1,SMPD2,SMPD3
Superpathway of Cholesterol Biosynthesis	1.1	-0.82	0.21	DHCR7,EBP,HMGCS1,MVD,PMVK,SQLE
BER (Base Excision Repair) Pathway	0.45	-0.82	0.14	E2F1,MAP2K1,NEIL2,PARP1,RFC3,RPA1
BMP signaling pathway	1.21	-0.83	0.17	ACVRL1,KRAS,MAP2K1,MAPK13,MAPK14,MAPK9,NFKB1,PRKACB,PRKAG2,PRKAR2A,PRKAR2B,RAP1B,RAP2A,RRAS
Thyroid Cancer Signaling	1.2	-0.83	0.17	AKT3,CXCR4,IGF1,INSR,KRAS,MAP2K1,PIK3C3,PIK3CD,PIK3CG,RAP1B,RAP2A,RRAS,TCF7L2
GPCR-Mediated Nutrient Sensing in Enteroendocrine Cells	0.39	-0.83	0.12	ADCY3,ADCY7,ADCY9,CACNB4,GNG11,ITPR1,PLCG1,PRKACB,PRKAG2,PRKAR2A,PRKAR2B,PRKCD,PRKCQ
Cardiac Hypertrophy Signaling	1.27	-0.9	0.15	ADCY3,ADCY7,ADCY9,ADRB2,CACNB4,GNA12,GNA13,GNB4,GNG11,IGF1,KRAS,MAP2K1,MAP3K3,MAP3K8,MAPK13,MAPK14,MAPK9,MAPKAPK2,MEF2C,MYL12B,PIK3C3,PIK3CD,PIK3CG,PLCG1,PRKACB,PRKAG2,PRKAR2A,PRKAR2B,RAP1B,RAP2A,RHOB,RHOH,RND3,ROCK1,RRAS
TGF-β Signaling	0.53	-0.9	0.13	IRF7,KRAS,MAP2K1,MAPK13,MAPK14,MAPK9,PMEPA1,RAP1B,RAP2A,RRAS,SMAD3,VDR
Ovarian Cancer Signaling	2.51	-1	0.19	ABL1,AKT3,ARRB1,E2F1,E2F6,EDN1,FZD7,HDAC10,HDAC5,KRAS,MAP2K1,MSH2,MSH6,PDGFC,PIK3C3,PIK3CD,PIK3CG,PRKACB,PRKAG2,PRKAR2A,PRKAR2B,PTGS2,RAP1B,RAP2A,RBL1,RRAS,SUV39H1,TCF7L2
AMPK Signaling	2.45	-1	0.17	ACTB,ADRB2,AK2,AK4,AKT3,ATF4,CAB39,CDKN1A,CHRNB2,CREB3,CREB5,CRTC2,ELAVL1,FOXO3,GNA12,GNA13,GNB4,GNG11,HLTF,INSR,KAT2B,LIPE,MAPK13,MAPK14,PFKFB4,PFKP,PHLPP1,PIK3C3,PIK3CD,PIK3CG,PPM1K,PPP2R2A,PRKACB,PRKAG2,PRKAR2A,PRKAR2B,RAB27A,SLC2A1,SMARCA4
Chemokine Signaling	2.18	-1	0.21	CAMK1,CAMK2A,CCL2,CCR3,CCR5,CXCR4,KRAS,MAP2K1,MAPK13,MAPK14,PIK3CG,PLCG1,PTK2B,RAP1B,RAP2A,RRAS
γ-linolenate Biosynthesis II (Animals)	0.83	-1	0.21	ACSL1,ACSL3,FADS1,SLC27A4
Dermatan Sulfate Biosynthesis (Late Stages)	0	-1	0.1	CHST12,DSE,HS2ST1,HS6ST1
BAG2 Signaling Pathway	6.22	-1.07	0.32	ATXN3,CASP3,CDKN1A,HSPA2,HSPA8,MAPK14,MAPKAPK2,MDM2,NFKB1,PSMA2,PSMA3,PSMA4,PSMA5,PSMA7,PSMB10,PSMB2,PSMB8,PSMB9,PSMD3,PSMD5,PSME1,PSME2,PSME3,PSME4,PSMF1
Xenobiotic Metabolism PXR Signaling Pathway	0.74	-1.09	0.14	ABCC3,ALDH1B1,ALDH9A1,CAMK2A,CAT,CHST12,CITED2,HS2ST1,HS6ST1,MED1,NOS2,NRIP1,PPP1R10,PRKACB,PRKAG2,PRKAR2A,PRKAR2B,PRKCD,PRKCQ,RXRA,SNW1
Ferroptosis Signaling Pathway	5.57	-1.1	0.26	ABCA1,ALOX5,ANGPTL4,ARF3,ARF4,ARF5,ARF6,ATF4,CDKN1A,CYBB,EMP1,GCLC,H2AZ2,HMOX1,KEAP1,KRAS,MACROH2A1,MAP2K1,NCOA4,PRKAG2,RAP1B,RAP2A,RBL1,RRAS,SLC38A1,SLC39A8,STAT3,STEAP3,TFRC,USP7,VDAC2
Relaxin Signaling	3.01	-1.15	0.2	ADCY3,ADCY7,ADCY9,AKT3,ENPP1,GNA12,GNA13,GNB4,GNG11,MAP2K1,MPPE1,NFKB1,NFKBIA,NFKBIB,NFKBIE,NOS2,PDE3B,PDE4B,PDE8A,PDE8B,PIK3C3,PIK3CD,PIK3CG,PRKACB,PRKAG2,PRKAR2A,PRKAR2B,RAP1B,SMPDL3B
UVA-Induced MAPK Signaling	4.55	-1.26	0.26	CASP3,KRAS,MAPK13,MAPK14,MAPK9,PARP1,PARP10,PARP11,PARP12,PARP14,PARP3,PARP8,PARP9,PIK3C3,PIK3CD,PIK3CG,PLCG1,RAP1B,RAP2A,RPS6KA2,RRAS,SMPD2,SMPD3,STAT1,TIPARP
GADD45 Signaling	1.05	-1.26	0.18	CCND2,CDKN1A,FOXO3,GADD45A,MAPK13,MAPK14,MAPK9,NFKB1,SMAD3,TNF
Role of NFAT in Cardiac Hypertrophy	1.41	-1.3	0.15	ADCY3,ADCY7,ADCY9,AKT3,CACNB4,CAMK1,CAMK2A,GNB4,GNG11,HDAC10,HDAC5,IGF1,ITPR1,KRAS,MAP2K1,MAPK13,MAPK14,MAPK9,MEF2C,PIK3C3,PIK3CD,PIK3CG,PLCG1,PRKACB,PRKAG2,PRKAR2A,PRKAR2B,PRKCD,PRKCQ,RAP1B,RAP2A,RRAS
IGF-1 Signaling	3.18	-1.34	0.22	AKT3,FOXO3,IGF1,JAK2,KRAS,MAP2K1,PIK3C3,PIK3CD,PIK3CG,PRKACB,PRKAG2,PRKAR2A,PRKAR2B,RAP1B,RAP2A,RRAS,SOCS1,SOCS3,SOCS6,SOCS7,STAT3,YWHAE,YWHAZ
Cyclins and Cell Cycle Regulation	0.68	-1.34	0.14	ABL1,CCND2,CDKN1A,E2F1,E2F6,FBXL5,HDAC10,HDAC5,PPP2R2A,RBL1,SKP2,SUV39H1
Netrin Signaling	0	-1.34	0.09	CACNB4,ITPR1,PRKACB,PRKAG2,PRKAR2A,PRKAR2B
DNA Methylation and Transcriptional Repression Signaling	0.86	-1.39	0.15	CDK12,CDK15,CDK17,CDK18,CDK20,CEBPB,DNMT3A,E2F1,E2F6,GADD45A,H3-3A/H3-3B,MBD2,RBL1,SUV39H1,TCF12
CTLA4 Signaling in Cytotoxic T Lymphocytes	2.19	-1.48	0.17	AKT3,AP1S2,AP2A2,B2M,CD28,CD86,FYN,HCK,HLA-A,HLA-DMA,HLA-DMB,HLA-DQA1,HLA-DQB1,HLA-DRB5,HLA-E,HLA-G,HMOX1,IDO1,ITGAL,KRAS,LCK,LCP2,LYN,MAPK13,MAPK14,MAPK9,NFKB1,PIK3C3,PIK3CD,PIK3CG,PLCG1,PPP2R2A,PRKCQ,RAP1B,RAP2A,RRAS,VAV1
ATM Signaling	1.71	-1.5	0.18	ABL1,ATF4,CDKN1A,CREB3,CREB5,GADD45A,MAPK13,MAPK14,MAPK9,MDM2,NFKBIA,PPP2R2A,RBBP8,SMC3,SUV39H1,TLK2,TRIM28,USP7
LXR/RXR Activation	1.19	-1.5	0.16	ABCA1,ABCG1,C3,C4A/C4B,CCL2,CD14,HADH,IL18,IL18RAP,NFKB1,NOS2,NR1H2,PTGS2,RXRA,TLR3,TNF,TNFRSF1A
MSP-RON Signaling In Macrophages Pathway	4.15	-1.57	0.24	ATF4,CIITA,CREB3,CREB5,HLA-DMA,HLA-DMB,HLA-DQA1,HLA-DQB1,HLA-DRB5,JAK2,KRAS,NFKB1,NOS2,PIK3C3,PIK3CD,PIK3CG,PTGS2,RAP1B,RAP2A,RRAS,SBNO2,SOCS1,SOCS3,STAT1,STAT3,TNF
Estrogen-mediated S-phase Entry	1.23	-1.63	0.23	CDKN1A,E2F1,E2F6,ESR1,RBL1,SKP2
Fatty Acid β-oxidation I	0.83	-1.63	0.18	ACADM,ACSL1,ACSL3,HADH,HSD17B4,SLC27A4
HIPPO signaling	0.5	-1.63	0.13	CSNK1D,DLG3,FRMD6,NF2,PPP1R10,PPP2R2A,SAV1,SKP2,SMAD3,YWHAE,YWHAZ
Cell Cycle Control of Chromosomal Replication	0.81	-1.67	0.16	CDK12,CDK15,CDK17,CDK18,CDK20,MCM4,MCM6,POLA2,RPA1
Melanocyte Development and Pigmentation Signaling	3.86	-1.71	0.25	ADCY3,ADCY7,ADCY9,ATF4,CREB3,CREB5,KITLG,KRAS,MAP2K1,PIK3C3,PIK3CD,PIK3CG,PLCG1,PRKACB,PRKAG2,PRKAR2A,PRKAR2B,PTPN6,RAP1B,RAP2A,RPS6KA2,RRAS,SH2B2
PPAR Signaling	4.39	-1.8	0.26	CITED2,IL18,IL18RAP,INSR,KRAS,MAP2K1,MED1,NFKB1,NFKBIA,NFKBIB,NFKBIE,NRIP1,PDGFC,PPARD,PPARG,PTGS2,RAP1B,RAP2A,RRAS,RXRA,SNW1,STAT5B,TNF,TNFRSF1A,TRAF2
Huntington's Disease Signaling	5.29	-1.89	0.2	AKT3,AP2A2,ATF4,CAPN1,CAPN7,CASP1,CASP2,CASP3,CASP4,CASP7,CASP8,CDK5R1,CREB3,CREB5,DNAJB1,GLS,GNB4,GNG11,GOSR1,GOSR2,HDAC10,HDAC5,HSPA2,HSPA8,HTT,IGF1,ITPR1,MAPK9,NAPG,PACSIN1,PIK3C3,PIK3CD,PIK3CG,POLR2G,PRKCD,PRKCQ,PSMA2,PSMA3,PSMA4,PSMA5,PSMA7,PSMB10,PSMB2,PSMB8,PSMB9,PSMD3,PSMD5,PSME1,PSME2,PSME3,PSME4,PSMF1,REST,TGM2,UBD
PXR/RXR Activation	1.22	-1.9	0.19	ABCC3,AKT3,INSR,NR3C1,PRKACB,PRKAG2,PRKAR2A,PRKAR2B,RXRA,TNF
GPCR-Mediated Integration of Enteroendocrine Signaling Exemplified by an L Cell	0.65	-1.9	0.15	ADCY3,ADCY7,ADCY9,ADRB2,ITPR1,PLCG1,PRKACB,PRKAG2,PRKAR2A,PRKAR2B
Chondroitin Sulfate Biosynthesis (Late Stages)	0	-2	0.1	CHST12,CSGALNACT2,HS2ST1,HS6ST1
Dermatan Sulfate Biosynthesis	0.69	-2.12	0.15	B4GALT7,CHPF2,CHST12,CSGALNACT2,DSE,HS2ST1,HS6ST1,XYLT2
Antioxidant Action of Vitamin C	3.24	-2.18	0.23	CSF2RA,CSF2RB,HMOX1,JAK2,MAPK13,MAPK14,MAPK9,NFKB1,NFKBIA,NFKBIB,NFKBIE,NXN,PLA2G4A,PLAAT3,PLCG1,PNPLA8,SLC23A2,SLC2A1,SLC2A3,STAT5B,TNF,TXN,TXNRD3
CDK5 Signaling	2.82	-2.4	0.21	ABL1,ADCY3,ADCY7,ADCY9,CABLES1,CAPN1,CDK5R1,ITGA6,KRAS,LAMA3,MAP2K1,MAPK13,MAPK14,MAPK9,PPP1R10,PPP2R2A,PRKACB,PRKAG2,PRKAR2A,PRKAR2B,RAP1B,RAP2A,RRAS
PD-1, PD-L1 cancer immunotherapy pathway	6.55	-2.41	0.29	AKT3,B2M,CD274,CD28,HLA-A,HLA-DMA,HLA-DMB,HLA-DQA1,HLA-DQB1,HLA-DRB5,HLA-E,HLA-G,IL2RG,JAK2,JAK3,LCK,LCP2,PDCD1LG2,PIK3C3,PIK3CD,PIK3CG,PLCG1,PRKCQ,RASGRP1,SKP2,SMAD3,STAT5B,TNF,TNFRSF1A,TYK2
Sirtuin Signaling Pathway	1.52	-2.54	0.15	ABCA1,AGTRAP,APP,ATG14,ATG16L1,ATG4C,ATG9B,CRTC2,DUSP6,E2F1,EPAS1,FOXO3,GABARAPL1,GADD45A,GLS,H1-0,H1-2,H3-3A/H3-3B,HIF1A,IDH2,NAMPT,NFKB1,NOS2,NR1H2,PARP1,POLR1B,PPARG,RBBP8,SIRT7,SLC2A1,SOD2,STAT3,SUV39H1,TNF,TRIM28,TSPO,TUBA4A,UQCRFS1,VDAC2,WRN,XPC
Chondroitin Sulfate Biosynthesis	0.51	-2.65	0.14	B4GALT7,CHPF2,CHST12,CSGALNACT2,HS2ST1,HS6ST1,XYLT2
Dopamine Receptor Signaling	0.44	-2.65	0.13	ADCY3,ADCY7,ADCY9,PPP1R10,PPP2R2A,PRKACB,PRKAG2,PRKAR2A,PRKAR2B
Cardiac β-adrenergic Signaling	0.77	-2.67	0.14	ADCY3,ADCY7,ADCY9,CACNB4,ENPP1,GNA12,GNA13,GNB4,GNG11,MPPE1,PDE3B,PDE4B,PDE8A,PDE8B,PKIB,PKIG,PPP1R10,PPP2R2A,PRKACB,PRKAG2,PRKAR2A,PRKAR2B,SMPDL3B
PPARα/RXRα Activation	3.09	-2.75	0.19	ABCA1,ADCY3,ADCY7,ADCY9,ADIPOR1,AP2A2,BCL3,GPD2,HELZ2,IL18RAP,INSR,JAK2,KRAS,MAP2K1,MAPK14,MED1,MED12,MEF2C,NFKB1,NFKBIA,NFKBIB,NFKBIE,PLCG1,PRKACB,PRKAG2,PRKAR2A,PRKAR2B,RAP1B,RAP2A,RRAS,RXRA,SMAD3,STAT5B,TGS1
RHOGDI Signaling	0.81	-2.83	0.13	ACTB,ARHGAP5,ARHGEF2,ARHGEF3,ARHGEF4,ARPC2,DGKZ,ESR1,GNA12,GNA13,GNB4,GNG11,ITGA1,ITGA4,ITGA5,ITGA6,ITGAL,ITGAV,ITGB3,MSN,MYH10,MYL12B,PAK4,PI4KA,RHOB,RHOH,RND3,ROCK1
Dilated Cardiomyopathy Signaling Pathway	0.53	-2.84	0.13	ACTB,ADCY3,ADCY7,ADCY9,AKT3,CACNB4,CAMK1,CAMK2A,ITPR1,MAP3K3,MAPK13,MAPK14,MYH10,PRKACB,PRKAG2,PRKAR2A,PRKAR2B,TNNI3
Th1 and Th2 Activation Pathway	11.7		0.31	APH1A,APH1B,CCR1,CCR3,CCR5,CD274,CD28,CD40,CD86,CRLF2,CXCR4,HLA-A,HLA-DMA,HLA-DMB,HLA-DQA1,HLA-DQB1,HLA-DRB5,ICAM1,ICOSLG/LOC102723996,IKZF1,IL10RA,IL10RB,IL12RB1,IL12RB2,IL18,IL27,IL2RG,IL4R,IRF1,JAK2,JAK3,NFIL3,NFKB1,NOTCH1,NOTCH2,PIK3C3,PIK3CD,PIK3CG,PRKCQ,PSEN1,S1PR1,SOCS1,SOCS3,SPI1,STAT1,STAT3,STAT5B,TIMD4,TYK2,VAV1
Antigen Presentation Pathway	7.08		0.46	B2M,CD74,CIITA,HLA-A,HLA-DMA,HLA-DMB,HLA-DQA1,HLA-DQB1,HLA-DRB5,HLA-E,HLA-G,NLRC5,PSMB8,PSMB9,TAP1,TAP2,TAPBP
Molecular Mechanisms of Cancer	6.64		0.19	ABL1,ACVRL1,ADCY3,ADCY7,ADCY9,AKT3,APH1A,APH1B,ARHGEF2,ARHGEF3,ARHGEF4,BAK1,BIRC2,BIRC3,CAMK2A,CASP3,CASP7,CASP8,CCND2,CDK12,CDK15,CDK17,CDK18,CDK20,CDKN1A,CFLAR,DAXX,E2F1,E2F6,FAS,FYN,FZD7,GNA12,GNA13,GNB4,GNG11,HDAC10,HDAC5,HIF1A,ITGA1,ITGA4,ITGA5,ITGA6,ITGAL,ITGAV,ITGB3,JAK2,JAK3,KRAS,MAP2K1,MAPK13,MAPK14,MAPK9,MAX,MDM2,NFKB1,NFKBIA,NFKBIB,NFKBIE,NOTCH1,PAK4,PIK3C3,PIK3CD,PIK3CG,PRKACB,PRKAG2,…
Role of JAK1 and JAK3 in γc Cytokine Signaling	5.61		0.33	BLNK,CRLF2,IL15,IL15RA,IL2RG,IL4R,JAK2,JAK3,KRAS,PIK3C3,PIK3CD,PIK3CG,PTK2B,RAP1B,RAP2A,RRAS,SOCS1,SOCS3,STAT1,STAT3,STAT5B
Role of Macrophages, Fibroblasts and Endothelial Cells in Rheumatoid Arthritis	5.31		0.2	AKT3,ATF4,C5AR1,CAMK2A,CCL2,CEBPA,CEBPB,CEBPG,CREB3,CREB5,CSNK1D,FCGR1A,FCGR3A/FCGR3B,FZD7,ICAM1,IL15,IL18,IL18RAP,IRAK2,IRAK3,JAK2,KRAS,LTBR,MAP2K1,MAPK14,MAPK9,MAPKAPK2,MMP13,MYD88,NFKB1,NFKBIA,NFKBIB,NFKBIE,NOS2,PDGFC,PIK3C3,PIK3CD,PIK3CG,PLCG1,PRKCD,PRKCQ,RAP1B,RAP2A,ROCK1,RRAS,SOCS1,SOCS3,STAT3,TCF7L2,TLR1,Tlr11,Tlr12,Tlr13,TLR3,TLR6,TLR9,TNF,TNFRSF1A,TRAF2,VCAM1
IL-12 Signaling and Production in Macrophages	4.58		0.24	AKT3,CD40,CEBPB,IL12RB1,IL12RB2,IL18,IRF1,IRF8,MAP2K1,MAP3K8,MAPK13,MAPK14,MAPK9,MYD88,NFKB1,NFKBIA,NFKBIB,NFKBIE,NOS2,PIK3C3,PIK3CD,PIK3CG,PPARG,PRKCD,PRKCQ,RXRA,SPI1,STAT1,TNF
RAR Activation	4.43		0.21	ACTB,ADCY3,ADCY7,ADCY9,AKR1B10,AKT3,CITED2,CSF2RB,DHRS3,HLTF,JAK2,KAT2B,MAP2K1,MAPK13,MAPK14,MAPK9,MAPKAPK2,MED1,NFKB1,NR2F6,NRIP1,PARP1,PIK3CD,PIK3CG,PML,PRKACB,PRKAG2,PRKAR2A,PRKAR2B,PRKCD,PRKCQ,RDH10,RXRA,SMAD3,SMARCA4,SNW1,SORBS3,STAT5B,TRIM24,ZBTB16
Caveolar-mediated Endocytosis Signaling	4.42		0.28	ABL1,ACTB,B2M,CD48,FLOT2,FYN,HLA-A,HLA-E,HLA-G,INSR,ITGA1,ITGA4,ITGA5,ITGA6,ITGAL,ITGAV,ITGB3,ITSN1,PTPN1,RAB5A,RAB5C
Role of Tissue Factor in Cancer	4.22		0.24	AKT3,ARRB1,CASP3,FYN,GNA12,GNA13,HBEGF,HCK,ITGA6,ITGAV,ITGB3,JAK2,KRAS,LCK,LYN,MAPK13,MAPK14,MMP13,PIK3C3,PIK3CD,PIK3CG,PTK2B,RAP1B,RAP2A,RPS6KA2,RRAS,STAT5B
Glucocorticoid Receptor Signaling	3.9		0.17	ACTB,ADRB2,AKT3,ANXA1,B2M,CCL2,CD163,CDKN1A,CEBPA,CSF2RB,ESR1,FCGR1A,FOXO3,GTF2F1,H3-3A/H3-3B,HLA-A,HLA-DMA,HLA-DMB,HLA-DQA1,HLA-DQB1,HLA-DRB5,HLA-E,HLA-G,HLTF,HSPA2,HSPA8,ICAM1,IGF1,IL10RA,IL10RB,IL12RB1,IL12RB2,IL13RA1,IL15RA,IL18RAP,IL2RG,IL4R,JAK2,JAK3,KAT2B,KRAS,MAP2K1,MAPK13,MAPK14,MAPK9,MED1,MMP13,NFKB1,NFKBIA,NFKBIB,NFKBIE,NOS2,NR3C1,NRIP1,PIK3C3,PIK3CD,PIK3CG,PLA2G4A,PLAU,POLR2G,PPARG,PR…
Prostate Cancer Signaling	3.59		0.23	ABL1,AKT3,ATF4,CDKN1A,CREB3,CREB5,E2F1,E2F6,HDAC10,HDAC5,KRAS,MAP2K1,MDM2,NFKB1,NFKBIA,NFKBIB,NFKBIE,PIK3C3,PIK3CD,PIK3CG,RAP1B,RAP2A,RBL1,RRAS,SUV39H1
Role of IL-17A in Arthritis	3.52		0.28	CCL2,MAP2K1,MAPK13,MAPK14,MAPK9,MAPKAPK2,MMP13,NFKB1,NFKBIA,NFKBIB,NFKBIE,NOS2,PIK3C3,PIK3CD,PIK3CG,PTGS2
Protein Ubiquitination Pathway	3.48		0.18	B2M,BIRC2,BIRC3,CUL2,DNAJB1,HLA-A,HLA-E,HLA-G,HSCB,HSPA2,HSPA8,MDM2,PSMA2,PSMA3,PSMA4,PSMA5,PSMA7,PSMB10,PSMB2,PSMB8,PSMB9,PSMD3,PSMD5,PSME1,PSME2,SKP2,TAP1,TAP2,UBD,UBE2D3,UBE2E1,UBE2J2,UBE2L6,UBE2Q2,UBE2V1,UBE2Z,UCHL3,USP12,USP15,USP18,USP25,USP31,USP40,USP42,USP47,USP48,USP7,USP8
Hepatic Cholestasis	3.42		0.2	ABCB4,ABCC3,ADCY3,ADCY7,ADCY9,CD14,ESR1,HSD3B7,IL15,IL18,IL18RAP,INSR,IRAK2,IRAK3,MAPK9,MYD88,NFKB1,NFKBIA,NFKBIB,NFKBIE,NR1H2,PRKACB,PRKAG2,PRKAR2A,PRKAR2B,PRKCD,PRKCQ,RXRA,SLCO3A1,TNF,TNFRSF1A,TNFSF10,TNFSF15,TRAF2
Role of MAPK Signaling in the Pathogenesis of Influenza	3.14		0.25	AKT3,CASP3,CCL2,CXCL10,KRAS,MAP2K1,MAPK13,MAPK14,MAPK9,PLA2G4A,PLAAT3,PNPLA8,PTGS2,RABGEF1,RAP1B,RAP2A,RRAS,TNF
Guanine and Guanosine Salvage I	2.88		1	HPRT1,LACC1,PNP
Chronic Myeloid Leukemia Signaling	2.68		0.21	ABL1,AKT3,CCND2,CDKN1A,E2F1,E2F6,HDAC10,HDAC5,KRAS,MAP2K1,MDM2,NFKB1,PIK3C3,PIK3CD,PIK3CG,RAP1B,RAP2A,RBL1,RRAS,SMAD3,STAT5B,SUV39H1
Iron homeostasis signaling pathway	2.58		0.2	ACO1,ATP6V0A1,ATP6V0A2,ATP6V0C,ATP6V1C1,CD163,EPAS1,FBXL5,FLVCR1,HIF1A,HMOX1,HSCB,JAK2,JAK3,NUBP1,SKP2,SLC25A37,SLC48A1,SMAD3,STAT3,STAT5B,STEAP3,TFRC,TWSG1,TYK2
Virus Entry via Endocytic Pathways	2.46		0.2	ABL1,ACTB,AP1S2,AP2A2,B2M,FYN,HLA-A,HLA-E,HLA-G,ITGA5,ITGB3,ITSN1,KRAS,PIK3C3,PIK3CD,PIK3CG,PLCG1,PRKCD,PRKCQ,RAP1B,RAP2A,RRAS,TFRC
Adenine and Adenosine Salvage III	2.41		0.57	ADA,HPRT1,LACC1,PNP
Purine Ribonucleosides Degradation to Ribose-1-phosphate	2.15		0.5	ADA,LACC1,PGM2L1,PNP
Hereditary Breast Cancer Signaling	2.09		0.18	ACTB,AKT3,CCND2,CDKN1A,E2F1,FANCE,GADD45A,HDAC10,HDAC5,HLTF,KRAS,MSH2,MSH6,PIK3C3,PIK3CD,PIK3CG,POLR2G,RAP1B,RAP2A,RFC3,RPA1,RRAS,SMARCA4,UBD,XPC
Phagosome Maturation	1.98		0.18	ATP6V0A1,ATP6V0A2,ATP6V0C,ATP6V1C1,B2M,CTSC,CTSE,CTSH,CTSV,CYBB,EEA1,GOSR1,GOSR2,HLA-A,HLA-DRB5,HLA-E,HLA-G,LAMP2,M6PR,NAPG,PIK3C3,PRDX5,RAB5A,RAB5C,TAP1,TUBA4A
Glycine Degradation (Creatine Biosynthesis)	1.92		1	GAMT,GATM
Xanthine and Xanthosine Salvage	1.92		1	LACC1,PNP
Circadian Rhythm Signaling	1.87		0.16	ADCY3,ADCY7,ADCY9,ATF4,BHLHE40,CACNB4,CAMK2A,CREB3,CREB5,CSNK1D,DBP,FYN,GNB4,GNG11,GRINA,H3-3A/H3-3B,HCK,HIF1A,ITPR1,KRAS,LCK,LYN,MAP2K1,MDM2,MKNK2,NFIL3,NR3C1,PER3,PLCG1,PRKACB,PRKAG2,PRKAR2A,PRKAR2B,PRKCD,PRKCQ,RAP1B,RAP2A,RORA,RRAS
Sertoli Cell-Sertoli Cell Junction Signaling	1.85		0.16	ACTB,ACTN1,AKT3,CLINT1,EPN2,ITGA1,ITGA4,ITGA5,ITGA6,ITGAL,ITGAV,ITGB3,KEAP1,KRAS,MAP2K1,MAP3K20,MAP3K3,MAP3K8,MAPK13,MAPK14,MAPK9,NOS2,PRKACB,PRKAG2,PRKAR2A,PRKAR2B,RAP1B,RAP2A,RRAS,TNF,TNFRSF1A,TUBA4A
Hepatic Fibrosis / Hepatic Stellate Cell Activation	1.76		0.16	CCL2,CCR5,CD14,CD40,COL9A3,ECE1,EDN1,FAS,FGFR1,FLT1,FLT4,ICAM1,IFNAR2,IGF1,IL10RA,IL18RAP,IL4R,KLF6,LHX2,MET,MMP13,MYH10,NFKB1,PDGFC,SMAD3,STAT1,TIMP2,TNF,TNFRSF1A,VCAM1
T Helper Cell Differentiation	1.76		0.18	CD28,CD40,CD86,HLA-A,HLA-DMA,HLA-DMB,HLA-DQA1,HLA-DQB1,HLA-DRB5,ICOSLG/LOC102723996,IL10RA,IL10RB,IL12RB1,IL12RB2,IL18,IL2RG,IL4R,STAT1,STAT3,TNF,TNFRSF1A
Trehalose Degradation II (Trehalase)	1.69		0.5	HK1,HK2,HK3
Primary Immunodeficiency Signaling	1.66		0.22	ADA,BLNK,CD40,CIITA,IL2RG,JAK3,LCK,PTPRC,TAP1,TAP2
Thioredoxin Pathway	1.48		0.43	NXN,TXN,TXNRD3
Adenine and Adenosine Salvage I	1.47		0.67	LACC1,PNP
Germ Cell-Sertoli Cell Junction Signaling	1.46		0.16	ACTB,ACTN1,CLINT1,EPN2,ITGA6,KEAP1,KRAS,MAP2K1,MAP3K3,MAP3K8,MAPK14,MAPK9,PAK4,PIK3C3,PIK3CD,PIK3CG,RAP1B,RAP2A,RHOB,RHOH,RND3,RRAS,TNF,TNFRSF1A,TUBA4A,ZYX
Guanosine Nucleotides Degradation III	1.46		0.33	GDA,LACC1,NT5C3A,PNP
Regulation of the Epithelial-Mesenchymal Transition Pathway	1.41		0.16	AKT3,APH1A,APH1B,BCL9,DVL2,ETS1,FGFR1,FZD7,HIF1A,JAK2,JAK3,KRAS,MAP2K1,MET,NFKB1,NOTCH1,NOTCH2,PIK3C3,PIK3CD,PIK3CG,PSEN1,RAP1B,RAP2A,RRAS,SMAD3,STAT3,TCF7L2,TYK2
Xenobiotic Metabolism Signaling	1.41		0.15	ABCC3,ALDH1B1,ALDH9A1,CAMK1,CAMK2A,CAT,CHST12,CITED2,GCLC,HDAC5,HMOX1,HS2ST1,HS6ST1,KEAP1,KRAS,MAP2K1,MAP3K3,MAP3K8,MAPK13,MAPK14,MAPK9,MED1,NFKB1,NOS2,NRIP1,PIK3C3,PIK3CD,PIK3CG,PPP2R2A,PRKCD,PRKCQ,RAP1B,RAP2A,RRAS,RXRA,SNW1,TNF
Acyl-CoA Hydrolysis	1.34		0.31	ACOT2,ACOT9,MBLAC2,PPT1
MSP-RON Signaling Pathway	1.32		0.2	ACTB,CCL2,CSF2RB,JAK2,NOS2,PIK3C3,PIK3CD,PIK3CG,RPS6KA2,TNF
IL-17A Signaling in Fibroblasts	1.29		0.21	CCL2,CEBPB,MAPK13,MAPK14,NFKB1,NFKBIA,NFKBIB,NFKBIE
Granulocyte Adhesion and Diapedesis	1.28		0.15	C5AR1,CCL2,Ccl8,CCR1,CCR3,CCR5,CSF3R,CXCL10,CXCL16,Cxcl9,CXCR4,FPR2,HRH2,ICAM1,IL18,IL18RAP,ITGA4,MMP13,MMP25,MSN,SDC3,SELL,TNF,TNFRSF1A,VCAM1
Folate Transformations I	1.17		0.33	MTHFD1,MTHFR,MTHFS
Pathogenesis of Multiple Sclerosis	1.17		0.33	CCR1,CCR5,CXCL10
Salvage Pathways of Pyrimidine Deoxyribonucleotides	1.17		0.33	APOBEC3B,TK2,UPP1
Adenosine Nucleotides Degradation II	1.13		0.27	ADA,LACC1,NT5C3A,PNP
TR/RXR Activation	1.12		0.17	AKT3,BCL3,HIF1A,MDM2,MED1,NCOA4,PDE3B,PFKP,PIK3C3,PIK3CD,PIK3CG,RXRA,SLC2A1
Acetate Conversion to Acetyl-CoA	1.02		0.4	ACSL1,ACSS1
Arsenate Detoxification I (Glutaredoxin)	1.02		0.4	LACC1,PNP
Citrulline-Nitric Oxide Cycle	1.02		0.4	ASS1,NOS2
Folate Polyglutamylation	1.02		0.4	FPGS,MTHFD1
Mineralocorticoid Biosynthesis	1.02		0.4	EBP,HSD3B7
Tetrahydrofolate Salvage from 5,10-methenyltetrahydrofolate	1.02		0.4	GART,MTHFD1
Docosahexaenoic Acid (DHA) Signaling	0.98		0.19	AKT3,APP,BCL2A1,CASP3,PIK3C3,PIK3CD,PIK3CG
Glutamine Biosynthesis I	0.96		1	GLUL
Histamine Biosynthesis	0.96		1	HDC
Glycogen Degradation II	0.95		0.27	AGL,PGM1,PGM2L1
Atherosclerosis Signaling	0.88		0.15	ALOX5,CCL2,CCR3,CD40,CXCR4,ICAM1,IL18,ITGA4,MMP13,NFKB1,PDGFC,PLA2G4A,PLAAT3,PNPLA8,TNF,VCAM1
Chondroitin and Dermatan Biosynthesis	0.87		0.33	CHPF2,CSGALNACT2
Glucocorticoid Biosynthesis	0.87		0.33	EBP,HSD3B7
Tryptophan Degradation to 2-amino-3-carboxymuconate Semialdehyde	0.87		0.33	IDO1,KYNU
Clathrin-mediated Endocytosis Signaling	0.8		0.14	ACTB,AP1S2,AP2A2,ARF6,ARPC2,ARRB1,CD2AP,F2R,HSPA8,IGF1,ITGA5,ITGB3,MDM2,MET,PDGFC,PICALM,PIK3C3,PIK3CD,PIK3CG,RAB4A,RAB5A,RAB5C,SH3BP4,SH3GL1,TFRC,UBD
Cholesterol Biosynthesis I	0.78		0.23	DHCR7,EBP,SQLE
Cholesterol Biosynthesis II (via 24,25-dihydrolanosterol)	0.78		0.23	DHCR7,EBP,SQLE
Cholesterol Biosynthesis III (via Desmosterol)	0.78		0.23	DHCR7,EBP,SQLE
Chondroitin Sulfate Degradation (Metazoa)	0.78		0.23	CEMIP2,HYAL1,HYAL2
Extrinsic Prothrombin Activation Pathway	0.78		0.23	F13A1,PROS1,THBD
Glycogen Degradation III	0.78		0.23	AGL,PGM1,PGM2L1
Histamine Degradation	0.78		0.23	ALDH1B1,ALDH9A1,HNMT
Mevalonate Pathway I	0.78		0.23	HMGCS1,MVD,PMVK
Urate Biosynthesis/Inosine 5'-phosphate Degradation	0.78		0.23	LACC1,NT5C3A,PNP
Graft-versus-Host Disease Signaling	0.76		0.15	CD28,CD86,FAS,HLA-A,HLA-DMA,HLA-DMB,HLA-DQA1,HLA-DQB1,HLA-DRB5,HLA-E,HLA-G,IL18,TNF
Allograft Rejection Signaling	0.76		0.14	B2M,CD28,CD40,CD86,FAS,HLA-A,HLA-DMA,HLA-DMB,HLA-DQA1,HLA-DQB1,HLA-DRB5,HLA-E,HLA-G,TNF
Ceramide Biosynthesis	0.76		0.29	SPTLC2,SPTSSA
Glycoaminoglycan-protein Linkage Region Biosynthesis	0.76		0.29	B4GALT7,XYLT2
Sphingomyelin Metabolism	0.76		0.29	SMPD2,SMPD3
Superoxide Radicals Degradation	0.76		0.29	CAT,SOD2
Semaphorin Signaling in Neurons	0.74		0.16	FYN,MET,NRP1,PAK4,PLXNA2,RHOB,RHOH,RND3,ROCK1
Dermatan Sulfate Degradation (Metazoa)	0.71		0.21	CEMIP2,HYAL1,HYAL2
Superpathway of Citrulline Metabolism	0.71		0.21	ASS1,GLS,NOS2
All-trans-decaprenyl Diphosphate Biosynthesis	0.68		0.5	PDSS1
Asparagine Degradation I	0.68		0.5	ASRGL1
Cardiolipin Biosynthesis II	0.68		0.5	PGS1
Epoxysqualene Biosynthesis	0.68		0.5	SQLE
Glutamine Degradation I	0.68		0.5	GLS
Glycerol-3-phosphate Shuttle	0.68		0.5	GPD2
Putrescine Biosynthesis III	0.68		0.5	ODC1
S-methyl-5'-thioadenosine Degradation II	0.68		0.5	LACC1
Sulfate Activation for Sulfonation	0.68		0.5	PAPSS1
Role of Osteoblasts, Osteoclasts and Chondrocytes in Rheumatoid Arthritis	0.68		0.13	ACVRL1,AKT3,BIRC2,BIRC3,CSNK1D,FZD7,IGF1,IL18,IL18RAP,ITGA5,ITGB3,MAPK14,MAPK9,MMP13,NFKB1,NFKBIA,NFKBIB,NFKBIE,PIK3C3,PIK3CD,PIK3CG,PTK2B,TCF7L2,TNF,TNFRSF11A,TNFRSF1A,TRAF2
Adipogenesis pathway	0.67		0.13	ACVRL1,CEBPA,CEBPB,DGKD,FGFR1,FZD7,HDAC10,HDAC5,HIF1A,KAT2B,KLF3,LPIN1,PPARG,SETDB1,SMAD3,STAT5B,TNF,TNFRSF1A
Phosphatidylethanolamine Biosynthesis II	0.67		0.25	CEPT1,ETNK1
Apelin Muscle Signaling Pathway	0.66		0.16	AKT3,GNA12,GNA13,GNB4,GNG11,NRF1,PRKAG2
Gap Junction Signaling	0.66		0.13	ACTB,ADCY3,ADCY7,ADCY9,AKT3,CSNK1D,ITPR1,KRAS,LPAR1,MAP2K1,PIK3C3,PIK3CD,PIK3CG,PLCG1,PRKACB,PRKAG2,PRKAR2A,PRKAR2B,PRKCD,PRKCQ,RAP1B,RAP2A,RRAS,TUBA4A
Fatty Acid Activation	0.65		0.2	ACSL1,ACSL3,SLC27A4
Parkinson's Signaling	0.65		0.2	CASP3,MAPK13,MAPK14
Agranulocyte Adhesion and Diapedesis	0.62		0.13	ACTB,C5AR1,CCL2,Ccl8,CCR1,CCR3,CCR5,CXCL10,CXCL16,Cxcl9,CXCR4,ICAM1,IL18,ITGA4,ITGA5,MMP13,MMP25,MSN,MYH10,SELL,TNF,TNFRSF1A,VCAM1
Granzyme B Signaling	0.6		0.19	CASP3,CASP8,PARP1
D-myo-inositol (1,3,4)-trisphosphate Biosynthesis	0.55		0.18	INPP5B,ITPKB,MINPP1
Superpathway of Geranylgeranyldiphosphate Biosynthesis I (via Mevalonate)	0.55		0.18	HMGCS1,MVD,PMVK
Axonal Guidance Signaling	0.53		0.12	ABL1,ADAM8,ADAM9,AKT3,ARPC2,BAIAP2,BRCC3,CHMP1A,CXCR4,FYN,FZD7,GNA12,GNA13,GNB4,GNG11,IGF1,ITGA1,ITGA4,ITGA5,ITGA6,ITGAL,ITGAV,ITGB3,ITSN1,KRAS,LNPEP,MAP2K1,MET,MMP13,MMP25,MYL12B,NRP1,NRP2,PAK4,PDGFC,PIK3C3,PIK3CD,PIK3CG,PLCG1,PLXNA2,PLXNC1,PLXND1,PRKACB,PRKAG2,PRKAR2A,PRKAR2B,PRKCD,PRKCQ,RAP1B,RAP2A,ROCK1,RRAS,SEMA4A,SRGAP2,TUBA4A,VASP
1,25-dihydroxyvitamin D3 Biosynthesis	0.53		0.33	POR
5-aminoimidazole Ribonucleotide Biosynthesis I	0.53		0.33	GART
Anandamide Degradation	0.53		0.33	NAAA
Glutathione Biosynthesis	0.53		0.33	GCLC
Glycine Biosynthesis III	0.53		0.33	MGAT4A
Hypusine Biosynthesis	0.53		0.33	EIF5A
L-carnitine Biosynthesis	0.53		0.33	ALDH9A1
Methylglyoxal Degradation I	0.53		0.33	HAGH
N-acetylglucosamine Degradation I	0.53		0.33	GNPDA1
Prostanoid Biosynthesis	0.52		0.2	HPGDS,PTGS2
Androgen Biosynthesis	0.46		0.18	EBP,HSD3B7
Hematopoiesis from Multipotent Stem Cells	0.46		0.18	IL15,KITLG
NAD biosynthesis II (from tryptophan)	0.46		0.18	IDO1,KYNU
Purine Nucleotides De Novo Biosynthesis II	0.46		0.18	ADSS1,GART
Mitochondrial L-carnitine Shuttle Pathway	0.46		0.16	ACSL1,ACSL3,SLC27A4
The Visual Cycle	0.46		0.16	AKR1B10,DHRS3,RDH10
Tryptophan Degradation X (Mammalian, via Tryptamine)	0.46		0.16	AKR1B10,ALDH1B1,ALDH9A1
nNOS Signaling in Neurons	0.45		0.14	CAMK2A,CAPN1,CAPN7,GRINA,PRKCD,PRKCQ
Glutamate Receptor Signaling	0.45		0.13	GLS,GLUL,GNB4,GNG11,GRINA,HOMER1,HOMER3,SLC38A1
Transcriptional Regulatory Network in Embryonic Stem Cells	0.44		0.14	H3-3A/H3-3B,REST,SKIL,STAT3,TRIM24
Ephrin A Signaling	0.43		0.13	FYN,PIK3C3,PIK3CD,PIK3CG,ROCK1,VAV1
Heme Degradation	0.43		0.25	HMOX1
Methylmalonyl Pathway	0.43		0.25	MCEE
N-acetylglucosamine Degradation II	0.43		0.25	GNPDA1
NAD Biosynthesis III	0.43		0.25	NAMPT
Protein Citrullination	0.43		0.25	PADI2
Autoimmune Thyroid Disease Signaling	0.43		0.12	CD28,CD40,CD86,FAS,HLA-A,HLA-DMA,HLA-DMB,HLA-DQA1,HLA-DQB1,HLA-DRB5,HLA-E,HLA-G
γ-glutamyl Cycle	0.41		0.17	GCLC,GGCT
Cellular Effects of Sildenafil (Viagra)	0.4		0.12	ACTB,ADCY3,ADCY7,ADCY9,CACNB4,ITPR1,KCNN4,MYH10,MYL12B,PDE3B,PDE4B,PLCG1,PRKACB,PRKAG2,PRKAR2A,PRKAR2B
2-oxobutanoate Degradation I	0.36		0.2	MCEE
Arginine Biosynthesis IV	0.36		0.2	ASS1
Glutathione Redox Reactions II	0.36		0.2	GSR
Glycerol Degradation I	0.36		0.2	GPD2
Rapoport-Luebering Glycolytic Shunt	0.36		0.2	MINPP1
Urea Cycle	0.36		0.2	ASS1
Superpathway of D-myo-inositol (1,4,5)-trisphosphate Metabolism	0.36		0.14	INPP5B,ITPKB,MINPP1
Mitochondrial Dysfunction	0.35		0.12	ACO1,APH1A,APH1B,APP,CASP3,CASP8,CAT,COX5A,FIS1,FURIN,GPD2,GSR,LRRK2,MAPK9,PRDX5,PSEN1,SOD2,UQCRFS1,VDAC2
Choline Biosynthesis III	0.33		0.14	CEPT1,HMOX1
DNA Double-Strand Break Repair by Homologous Recombination	0.33		0.14	ABL1,RPA1
DNA Double-Strand Break Repair by Non-Homologous End Joining	0.33		0.14	PARP1,WRN
Leukotriene Biosynthesis	0.33		0.14	ALOX5,LTA4H
Pyrimidine Deoxyribonucleotides De Novo Biosynthesis I	0.33		0.13	AK4,CMPK1,CMPK2
Mechanisms of Viral Exit from Host Cells	0.33		0.12	ACTB,CHMP4B,PRKCD,PRKCQ,SH3GL1
Role of Cytokines in Mediating Communication between Immune Cells	0.3		0.12	IL15,IL18,IL27,TNF
Ceramide Degradation	0.3		0.17	NAAA
GDP-mannose Biosynthesis	0.3		0.17	GMPPB
Selenocysteine Biosynthesis II (Archaea and Eukaryotes)	0.3		0.17	SEPHS1
UDP-N-acetyl-D-glucosamine Biosynthesis II	0.3		0.17	GFPT1
Differential Regulation of Cytokine Production in Macrophages and T Helper Cells by IL-17A and IL-17F	0.3		0.13	CCL2,TNF
RAN Signaling	0.27		0.13	KPNA3,RANBP1
Nucleotide Excision Repair Pathway	0.26		0.11	ERCC6,POLR2G,RPA1,XPC
D-myo-inositol (1,4,5)-Trisphosphate Biosynthesis	0.26		0.12	PI4K2A,PI4KA,PLCG1
Histidine Degradation III	0.25		0.14	MTHFD1
Inositol Pyrophosphates Biosynthesis	0.25		0.14	PPIP5K2
Phosphatidylcholine Biosynthesis I	0.25		0.14	CEPT1
1D-myo-inositol Hexakisphosphate Biosynthesis II (Mammalian)	0.24		0.12	INPP5B,ITPKB
Putrescine Degradation III	0.24		0.12	ALDH1B1,ALDH9A1
Phosphatidylglycerol Biosynthesis II (Non-plastidic)	0.24		0.11	ABHD5,MBOAT1,PGS1
Differential Regulation of Cytokine Production in Intestinal Epithelial Cells by IL-17A and IL-17F	0.22		0.11	CCL2,TNF
Methylglyoxal Degradation III	0.22		0.11	AKR1B10,PRXL2B
Citrulline Biosynthesis	0.22		0.13	GLS
Ketolysis	0.22		0.13	OXCT1
Sphingosine and Sphingosine-1-phosphate Metabolism	0.22		0.13	NAAA
Leucine Degradation I	0.19		0.11	ACADM
Role of Lipids/Lipid Rafts in the Pathogenesis of Influenza	0.19		0.11	RSAD2
Acetone Degradation I (to Methylglyoxal)	0		0.11	AKR1B10,POR,PRXL2B
Airway Inflammation in Asthma	0		0.04	CCL2
Airway Pathology in Chronic Obstructive Pulmonary Disease	0		0.06	CCL2,IL15,IL18,TNF,TNFSF10,TNFSF15
Altered T Cell and B Cell Signaling in Rheumatoid Arthritis	0		0.09	CD28,CD40,CD86,FAS,HLA-A,HLA-DMA,HLA-DMB,HLA-DQA1,HLA-DQB1,HLA-DRB5,IL15,IL18,NFKB1,TLR1,Tlr11,Tlr12,Tlr13,TLR3,TLR6,TLR9,TNF
Apelin Cardiac Fibroblast Signaling Pathway	0		0.09	AKT3,PRKAG2
Assembly of RNA Polymerase I Complex	0		0.09	POLR1B
Assembly of RNA Polymerase III Complex	0		0.08	GTF3C4
B Cell Development	0		0.07	CD40,CD86,HLA-A,HLA-DMA,HLA-DMB,HLA-DQA1,HLA-DQB1,HLA-DRB5,PTPRC
Basal Cell Carcinoma Signaling	0		0.05	DVL2,FZD7,TCF7L2
Bile Acid Biosynthesis, Neutral Pathway	0		0.1	HSD3B7
Bupropion Degradation	0		0.06	POR
CDP-diacylglycerol Biosynthesis I	0		0.08	ABHD5,MBOAT1
Calcium Transport I	0		0.1	ATP2B1
Cardiomyocyte Differentiation via BMP Receptors	0		0.09	ACVRL1,MEF2C
Cell Cycle Regulation by BTG Family Proteins	0		0.11	BTG1,E2F1,E2F6,PPP2R2A
Colanic Acid Building Blocks Biosynthesis	0		0.07	GMPPB
Communication between Innate and Adaptive Immune Cells	0		0.09	B2M,CD28,CD40,CD83,CD86,CXCL10,HLA-A,HLA-DRB5,HLA-E,HLA-G,IL15,IL18,TLR1,Tlr11,Tlr12,Tlr13,TLR3,TLR6,TLR9,TNF
Coronavirus Replication Pathway	0		0.05	IFITM3,TUBA4A
Cysteine Biosynthesis III (mammalia)	0		0.08	PRMT3,SUV39H1
D-myo-inositol (1,4,5)-trisphosphate Degradation	0		0.06	INPP5B
Dopamine Degradation	0		0.09	ALDH1B1,ALDH9A1
Estrogen Biosynthesis	0		0.09	AKR1B10,HSD17B4,POR
FXR/RXR Activation	0		0.09	ABCB4,AKT3,C3,C4A/C4B,IL18,MAPK9,PPARG,RXRA,TNF
GABA Receptor Signaling	0		0.11	ADCY3,ADCY7,ADCY9,ALDH9A1,AP2A2,CACNB4,GNA12,GNA13,GNB4,GNG11,ITPR1,KCNN4,UBD
Glutaryl-CoA Degradation	0		0.11	HADH,HSD17B4
Glutathione Redox Reactions I	0		0.05	GSR
Glutathione-mediated Detoxification	0		0.04	HPGDS
Glycolysis I	0		0.09	PFKP,PKM
Hematopoiesis from Pluripotent Stem Cells	0		0.01	KITLG
Histidine Degradation VI	0		0.06	MICAL2
Inhibition of Matrix Metalloproteases	0		0.08	MMP13,MMP25,TIMP2
Intrinsic Prothrombin Activation Pathway	0		0.09	F13A1,PROS1,THBD
Isoleucine Degradation I	0		0.06	HSD17B4
Ketogenesis	0		0.09	HMGCS1
Lipid Antigen Presentation by CD1	0		0.05	AP2A2,ARF6,B2M
Maturity Onset Diabetes of Young (MODY) Signaling	0		0.04	CACNB4,INSR,NFKB1
Melatonin Degradation I	0		0.03	POR
Methionine Degradation I (to Homocysteine)	0		0.09	PRMT3,SUV39H1
Mitotic Roles of Polo-Like Kinase	0		0.06	CAPN1,PPP2R2A,SLK,SMC3
NAD Salvage Pathway II	0		0.05	NT5C3A
Nicotine Degradation II	0		0.03	POR
Nicotine Degradation III	0		0.03	POR
Noradrenaline and Adrenaline Degradation	0		0.07	ALDH1B1,ALDH9A1
Oleate Biosynthesis II (Animals)	0		0.09	FADS1
Oxidative Phosphorylation	0		0.02	COX5A,UQCRFS1
Phototransduction Pathway	0		0.1	PRKACB,PRKAG2,PRKAR2A,PRKAR2B
Pregnenolone Biosynthesis	0		0.06	MICAL2
Retinoate Biosynthesis I	0		0.1	AKR1B10,DHRS3,RDH10
Role of OCT4 in Mammalian Embryonic Stem Cell Pluripotency	0		0.09	NR2F6,PARP1,PCGF6,REST
Role of WNT/GSK-3β Signaling in the Pathogenesis of Influenza	0		0.08	CSNK1D,DVL2,FZD7,NCOA4,TCF7L2
SPINK1 Pancreatic Cancer Pathway	0		0.02	SMAD3
Serotonin Degradation	0		0.04	ALDH1B1,ALDH9A1
Serotonin Receptor Signaling	0		0.08	ADCY3,ADCY7,ADCY9
Spliceosomal Cycle	0		0.06	BCAS2,HSPA8,MAGOHB
Superpathway of Melatonin Degradation	0		0.02	POR
Superpathway of Methionine Degradation	0		0.08	MCEE,PRMT3,SUV39H1
Systemic Lupus Erythematosus Signaling	0		0.11	AKT3,CD28,CD2BP2,CD40,CD86,CREM,FCGR1A,FCGR2A,FCGR3A/FCGR3B,HLA-A,HLA-E,HLA-G,IL18,KRAS,LCK,LSM11,LSM14A,LYN,PIK3C3,PIK3CD,PIK3CG,PLCG1,PRPF31,PRPF38A,PRPF4,PTPN6,PTPRC,RAP1B,RAP2A,RRAS,SNU13,TLR9,TNF
TCA Cycle II (Eukaryotic)	0		0.05	ACO1
Telomere Extension by Telomerase	0		0.07	POT1
Tight Junction Signaling	0		0.11	ACTB,AKT3,ARHGEF2,CEBPA,GOSR1,GOSR2,MYH10,NAPG,NFKB1,PPP2R2A,PRKACB,PRKAG2,PRKAR2A,PRKAR2B,STX4,TNF,TNFRSF1A,VASP
Triacylglycerol Biosynthesis	0		0.06	ABHD5,LPIN1,MBOAT1
Ubiquinol-10 Biosynthesis (Eukaryotic)	0		0.1	COQ2,MICAL2
Valine Degradation I	0		0.05	HSD17B4
nNOS Signaling in Skeletal Muscle Cells	0		0.05	CACNB4,ITPR1

## Sheet: IFN_UPstream
Upstream Regulator	Expr Log Ratio	Molecule Type	Predicted Activation State	Activation z-score	Notes	Bias Term	Bias-corrected z-score	p-value of overlap	Target molecules in dataset	Mechanistic Network
IFNG		cytokine	Activated	10.31		0.19	8.18	0	ABCA1,ABTB2,ACO1,ACTB,AIG1,AIM2,AREL1,BCL3,BTG1,C15orf48,C1QA,C1QB,C1QC,CASP3,CCL2,CCND2,CCR5,CD163,CD274,CD40,CD74,CD86,CDKN1A,CH25H,CIITA,CLIC4,CLIC5,CMPK2,CRIM1,CXCL10,Cxcl9,CXCR4,CYRIA,DAXX,DDX58,ECE1,EDN1,ENDOD1,ENTPD1,F2R,FAS,FLT1,FLT4,FMNL2,FPR2,GART,GBP2,GBP3,GNG11,HCAR2,HCK,HIF1A,HK2,HLA-A,HLA-DQA1,HLA-DQB1,HLA-DRB5,HMGA1,ICAM1,ICOSLG/LOC102723996,IDO1,IFI16,IFI35,IFI44,IFIH1,IFIT1B,IFIT…	IFNG,IRF8,NR3C1,SOCS1,STAT1,STAT3,TNF
BHLHE40	-0.49	transcription regulator	Activated	9.95		0.24	7.45	0	AK4,AXL,B2M,BTG1,CASP1,CASP3,CASP4,CASP8,CCRL2,CD14,CD274,CD38,CD47,CD69,CD74,CD86,CFB,CRLF2,CSF2RB,Cxcl9,CYBB,ELF1,EPSTI1,FAS,FGL2,GBP2,GBP6,GCNT2,GFPT1,GPR18,HBEGF,HCLS1,HIF1A,HK1,HK2,HOMER1,IFIH1,IFNAR2,IL12RB1,IL18BP,IL2RG,IRAK2,IRF5,IRF8,ITGA4,JAK2,LAP3,LCP2,LGALS3BP,LPAR1,LYN,MAFF,MERTK,MET,MXD1,NAMPT,NLRP3,NOS2,NUB1,NUP93,P2RY14,P4HA1,PARP9,PDE4B,PDK3,PFKP,PLA2G4A,PLIN2,PRDX5,PROCR,PSMA2,P…
KLF6	1.17	transcription regulator	Activated	7.53		0.22	5.41	0	ACVRL1,ANGPTL4,ARID5B,BCL3,BIRC3,CASP1,CASP4,CASP7,CCNL1,CCR1,CD274,CD38,CD83,CD86,CEBPB,CFB,CFLAR,CHPF2,CRLF2,CSF2RA,CSF2RB,CYBB,DOCK4,EHD1,GCLC,GNB4,HIF1A,HK2,HK3,HMOX1,ICAM1,IFNAR2,IL13RA1,IL15RA,IRAK2,IRF1,ITGA5,ITGB3,JAK2,JUNB,KDM6B,LCP2,LPAR1,LYN,MMP13,MVP,MXI1,MYD88,NAMPT,NFKB1,NFKBIA,NFKBIE,NINJ1,NLRP3,NOD2,OGFR,PARP14,PDCD1LG2,PDE4B,PFKP,PIM1,PKM,PLA2G4A,PRDM1,PSMA2,PSMA3,PSMB10,PSME2,PT…
SNCA		enzyme	Activated	3.97		-0.19	4.85	0	B2M,BAIAP2,BHLHE40,C15orf39,C1QA,CAT,CIITA,CXCR4,CYBB,EMP1,ERCC6,FURIN,GADD45A,GPR137B,HLA-DMA,HLA-DQA1,IRF1,IVNS1ABP,LHFPL2,MDM2,MINDY1,MTMR10,NLRP3,NOS2,PTGS2,RASSF8,SOD2,TCP11L2,TNF,TRIM47,TSC22D3	SNCA,STAT3,TNF
MYD88	1.59	other	Activated	6.01		0.21	4.69	0	ACOD1,ACSL1,APOBEC3B,BCL3,CASP4,CCRL2,CD38,CD86,CFLAR,CH25H,CMPK2,CXCL10,Cxcl9,FPR2,ICAM1,IFIT1B,IFIT2,IL18,IL27,IRF1,IRF7,IRF8,ISG15,KDM6B,LPAR1,MAFF,MET,NFKB1,NFKBIA,NOS2,OASL,PDE4B,PSTPIP2,PTGS2,RSAD2,SAMHD1,SLC7A2,SOCS3,TNF,TNFAIP3,VCAM1	IRF3,MYD88,STAT1,STAT3,TBK1,TNF
TICAM1		other	Activated	5.61		0.22	4.32	0	ACOD1,ACSL1,APOBEC3B,BCL3,CASP4,CCRL2,CD38,CD40,CD86,CFLAR,CH25H,CMPK2,CXCL10,FPR2,ICAM1,ICOSLG/LOC102723996,IFIT1B,IFIT2,IRF1,ISG15,LPAR1,MAFF,MET,NFKB1,NFKBIA,OASL,PDE4B,PSTPIP2,PTGS2,RSAD2,SAMHD1,SLC7A2,SOCS3,TNF,TNFAIP3,VCAM1	IFNB1,IRF3,STAT1,STAT3,TICAM1,TNF
TLR4		transmembrane receptor	Activated	4.48		0.18	3.68	0	APOBEC3B,CCRL2,CD40,CD86,CXCL10,EDN1,HLA-DQA1,IL18,IL27,IRF1,IRF7,KDM6B,MYD88,NFKBIA,NOS2,PPARG,PTGS2,SOCS3,STAT1,TNF,TNFSF10,TSPAN33	IL10,IRF3,STAT1,STAT3,TLR4,TNF
IFNAR1		transmembrane receptor	Activated	4.03		0.1	3.63	0	ACOD1,CIITA,CLIC5,CXCL10,DUSP6,EIF2AK2,HMGCS1,IL18,NOS2,OAS1,OAS2,OAS3,PARP12,RSAD2,SQLE,TAPBPL,TRIM21
MEF2A		transcription regulator	Activated	4.3		0.24	3.28	0	CD69,CXCL10,Cxcl9,GBP2,IFI44,IFIT1B,IFIT2,IFIT3,IKZF1,IL15,IL27,IRF1,IRF7,MXD1,NLRC5,NOD1,NOS2,OAS1,RSAD2
STAT1	2.93	transcription regulator	Activated	3.9		0.17	3.18	0	ABCA1,ACOD1,APOBEC3B,BCL2A1,C3,CCR1,CD40,CD86,CH25H,CXCL10,Cxcl9,FAS,GBP2,GBP3,GLS,HBEGF,ICAM1,IFIT1B,IGF1,IL18,IRF1,ISG15,ITGA5,NFKB1,NOS2,PLIN2,PPARD,PPARGC1B,PSME1,PSME2,RXRA,SELL,TLR9,TNF,TNFAIP3,TRAFD1,VCAM1
HMGXB4		other	Activated	3.99		0.24	3.04	0	CD274,CFLAR,CSRP1,DSE,HBEGF,IFIH1,IL27,KLF6,NFKB1,NOS2,PARP14,PIM1,RNF19B,RNF213,TGM2,TNFAIP2
IRF1	4.66	transcription regulator	Activated	3.68		0.24	2.8	0	ACOD1,CXCL16,DNASE1L3,GBP2,IL12RB1,IL12RB2,IL27,NOS2,PML,PTGS2,SAMHD1,SOCS7,TLR3,TLR6,TLR9,TMEM140
IFNB1		cytokine	Activated	3.07		0.07	2.76	0	ACOD1,AGL,CASP1,CASP3,CASP8,CCL2,CD274,CD40,CDKN1A,CMPK2,CXCL10,DAXX,DDX58,F2R,FBN1,GBP2,GBP6,GNB4,HMGCS1,ICOSLG/LOC102723996,IFI16,IFIH1,IFIT1B,IFIT2,IFIT3,IL18,IL27,IRF1,IRF7,IRGM,ISG15,NFKBIE,NOD1,NOD2,NOS2,NPTX1,NT5C3A,PRDM1,RND3,RSAD2,SLFN13,SOCS1,SQLE,STAT1,STAT2,TRIM21,TRIM6-TRIM34,USP18,ZDHHC14	IFNB1,STAT1
NOD2	2.42	other	Activated	3.51		0.24	2.57	0	ACOD1,ACSL1,CD40,CXCL10,ICAM1,IL27,LMO4,NFKBIA,NOS2,PDE4B,RALGDS,RASGRP1,RASGRP3,SLC2A6,SOD2,TANK,TNF
STING1	2.57	other	Activated	3.29		0.24	2.51	0	C15orf48,CXCL10,Cxcl9,GBP5,HDC,IFI16,IFIT1B,ISG15,NOS2,OASL,TNF,UPP1	IRF3,STAT1,STING1,TBK1
IRF3		transcription regulator	Activated	3.26		0.24	2.48	0	APOBEC3B,CCL2,CXCL10,DDX58,IFIH1,IFIT1B,IFIT2,ISG15,RSAD2,STAT1,TNF	IRF3,STAT1
RIPK2	1.9	kinase	Activated	3.36		0.24	2.46	0	ACOD1,ACSL1,CD40,CXCL10,ICAM1,LMO4,NOS2,PDE4B,RALGDS,RASGRP1,RASGRP3,SLC2A6,SOD2,TANK,TNF
PLAU	0.81	peptidase	Activated	2.33		0	2.33	0	ABCG1,CCR5,FCGR1A,HLA-DMA,IFNAR2,OAS1,OAS3,SLC2A1,SLFN13
CDKN2A		transcription regulator	Activated	2.89		0.19	2.25	0	C3,CCL2,Ccl8,CXCL10,Cxcl9,E2F1,IL15,IL2RG,PTGS2,TNF,TNFRSF1A,XCR1
FCGR2B		transmembrane receptor	Activated	2.8		0.2	2.25	0	ACOD1,CD40,CXCL10,ICAM1,NOS2,RASGRP1,SLC2A6,TNF
TLR7		transmembrane receptor	Activated	2.62		0.24	2	0	BCL2A1,IL27,NFKBIA,SOCS1,SOD2,TNF,TNFAIP3
TLR3	1.98	transmembrane receptor	Activated	2.38		0.18	1.96	0.03	CXCL10,IL27,LIPG,TNF,TREML2,TSPAN33
PDK2		kinase	Activated	2		0.03	1.95	0.01	IRF4,IRF8,NOS2,TNF
PDK4		kinase	Activated	2		0.03	1.95	0.01	IRF4,IRF8,NOS2,TNF
TNF	3.16	cytokine	Activated	2.77		0.22	1.9	0	ABCA1,CCL2,CD163,CD40,CFLAR,CXCL10,Cxcl9,GBP2,IL27,ITGB3,KLRB1,NFKBIA,NOS2,PTGS2,SOD2,TNF	STAT3,TNF
FCGR2A	1.18	transmembrane receptor	Activated	2.36		0.2	1.76	0	ACOD1,CD40,CXCL10,FCGR3A/FCGR3B,ICAM1,NOS2,RASGRP1,SLC2A6,TNF
IFIH1	2.28	enzyme	Activated	2.24		0.24	1.71	0	CISH,FAS,LCK,RND3,TANK
QKI		other	Activated	2.24		0.24	1.71	0.06	C1R,FYN,HLA-DQA1,HLA-DQB1,TAP1
NFKB1	1.1	transcription regulator		1.98		0.12	1.7	0.01	CFB,CSF2RA,MAP3K8,NFKB1,PTGS2,STAT1,TNF
CD40LG		cytokine	Activated	2.21		0.24	1.69	0	CD40,CD83,CD86,NFKB1,TNF
IRF7	2.53	transcription regulator	Activated	2.2		0.24	1.68	0	CXCL10,IFIT2,ISG15,STAT1,TNFSF10
TBK1		kinase		1.98		0.17	1.64	0	CXCL10,IFI16,IL15,IRF7,RSAD2,USP18	IRF3,STAT1,TBK1
GATA6		transcription regulator		1.55		-0.01	1.6	0.03	ACO1,ATP6V0A1,ATP6V0A2,ATP6V0C,ATP6V1C1,C1R,C4A/C4B,CD163,COX5A,HYAL1,SORBS3
MYC		transcription regulator	Activated	2		0.24	1.53	0	FCGR1A,FCGR2A,FCGR3A/FCGR3B,GLS,HK2,IFI16,IFIT1B,IFIT3,IRF7,ISG15,LYN,PKM,SLC2A1
VIPR1		g-protein coupled receptor	Activated	2		0.24	1.53	0	CD40,CXCL10,IRF1,NOS2	STAT1,VIPR1
IRAK3	-0.4	kinase		1.8		0.12	1.51	0	BCL2A1,NFKBIA,SOCS1,SOD2,TNF,TNFAIP3
CD14	-1.31	transmembrane receptor		1.98		0.24	1.51	0.01	CISH,SOCS1,SOCS3,TNF
PNPLA7		enzyme		1.96		0.24	1.5	0	CCR1,NAMPT,NOS2,TNF
BACH1	0.74	transcription regulator		1		-0.24	1.48	0.02	CEBPB,HMOX1,IGF1,PPARG
PTGER2		g-protein coupled receptor		1.91		0.21	1.36	1	ARFGEF1,CXCR4,HDC,ITGAL,PIM1,PTGS2,TNF
GRN		growth factor		1.02		-0.09	1.36	0	AIF1,AXL,B2M,C1QA,C1QB,C1QC,C3,CCL2,CD14,CD300A,CD300LF,CD74,CD9,CH25H,CST7,CX3CR1,GAS6,HIF1A,IGF1,IRF8,LGALS3BP,MEF2C,MERTK,MS4A6A,NOS2,NPC2,PICALM,PROS1,SLCO2B1,SOAT1,SPI1,TNF
AEBP1		peptidase		1		-0.12	1.24	0.01	ABCA1,ABCG1,NOS2,PPARG	AEBP1,STAT3,TNF
CX3CL1		cytokine		1.27		0.02	1.21	0.02	CST7,HMOX1,HPSE,IFI16,IFIT2,IFIT3,IGF1,IRF7,LDLRAD3,LGALS3BP
HIF1A	1.53	transcription regulator		1.7		0.18	1.21	0	CCR5,HK2,IL15,NOS2,PKM,PTGS2,SLC2A1,TFRC
PKM	0.53	kinase		1.34		0.08	1.16	0	ABCA1,ABCG1,CD40,CD86,SLC2A1
APOE		transporter		1.07		0	1.07	0	ABCG1,CD86,FCGR1A,IRF4,LTBR,M6PR,PLAU,PLIN2,PTGS2,TIMD4,TNF,VCAN
IRF8	2.87	transcription regulator		1.33		0.12	1.02	0	CXCL16,IL27,ISG15,PML,SOCS7,TLR9,TNF
PTGS2	7.66	enzyme		1.54		0.24	1.01	0	CCL2,CXCL10,PIK3CG,TNF,TNFSF10
NCOA2		transcription regulator		0.9		-0.03	0.99	0	CXCL10,Cxcl9,HCAR2,IFIT1B,IFIT2,ISG15,MMP13,OASL,TNF	NCOA2,STAT1
PLA2G6		enzyme		1		0.02	0.96	0.05	NFKB1,NOS2,PTGS2,TNF
FABP4		transporter		1.07		0.12	0.83	0.04	NOS2,PTGS2,SOCS3,TNF
CSF2		cytokine		1.22		0.18	0.66	0	CD163,CD40,CIITA,CXCL10,IRF4,NOS2,PPARG,SLC2A1,SLC2A3,TNF	CSF2,STAT3
PPARD	0.62	ligand-dependent nuclear receptor		1		0.2	0.52	0	ALDH9A1,C1QA,C1QB,C1QC,GAS6,MERTK,PLIN2
TLR2		transmembrane receptor		0.93		0.16	0.38	0.01	Cxcl9,CYBB,GBP3,HLA-DQA1,HLA-DRB5,IL27,IRF1,NOS2,PTGS2,TNF,TSPAN33,VDR	STAT1,STAT3,TLR2,TNF
mir-155		microrna		0.12		-0.1	0.38	0.01	CCL2,CD163,CEBPB,MYD88,NOS2,SOCS1,SOCS3
IRAK4		kinase		0.28		-0.02	0.32	0.01	IRF4,IRF7,NOS2,PPARG,SOCS1,TNF
SOCS3	4.65	phosphatase		0		-0.13	0.21	0.02	CXCL10,NOS2,SOCS3,TNF
STAT3	1.82	transcription regulator		0.5		0.09	0.21	0	CXCL10,EIF2AK2,MCL1,NOS2,PTGS2,PTPN2,SOCS3,STAT3,TNF,ZFP36
MAPK14	-0.56	kinase		0.11		-0.01	0.15	0	ABCA1,CD74,HLA-DQA1,IL18,RGS1,SOCS3,TNF,TXN
NGLY1		enzyme		0.45		0.24	-0.08	0.01	ATG14,ATG16L1,KEAP1,PIK3C3,TAX1BP1
IL4		cytokine		0.34		0.14	-0.22	0	ABCA1,CD163,CIITA,CXCL10,DNASE1L3,ELP3,HBEGF,IGF1,IRF4,KLF6,MERTK,MRPL13,NFKB1,NOS2,PDCD1LG2,PPARG,TFRC,TGM2,TNF,TNFRSF11A	IL4,STAT3
ADIPOQ		other		-0.16		0.03	-0.27	0	ADIPOR1,BCL3,CCL2,CD163,CXCL10,PTGS2,SOCS3,SPI1,TNF,TNFAIP3,TNIP3	ADIPOQ,STAT3
IRF6		transcription regulator		-0.76		-0.24	-0.29	0.03	CD69,CD86,PPARG,PPARGC1B
ALOX5	-1.68	enzyme		0		0.19	-0.37	0.01	ITGAV,ITGB3,MYD88,SOCS1
IL13		cytokine		-0.34		0.02	-0.38	0	ABCA1,ELP3,MERTK,MRPL13,NOS2,TFRC,TNFRSF11A
NFAT5		transcription regulator		-0.84		-0.09	-0.42	0	CCR3,CD74,CIITA,Cxcl9,DAXX,HLA-DMA,HLA-DMB,HLA-DQA1,HLA-DQB1,HLA-DRB5,IFI16,IFIT1B,IFIT2,IFIT3,IRF1,IRGM,RSAD2,SLFN13,STAT1,TNFSF10,VCAM1	IRF3,NFAT5,STAT1
NPC1	-0.59	transporter		-1.23		-0.13	-0.73	0.01	ABCA1,ATF4,ATP6V0C,ATP6V1C1,B2M,CCR5,CTSH,CX3CR1,HLA-A,LAMP2,MBP,MERTK,NPC2,STAT3,TAP1,TMEM119
MAP3K8	0.9	kinase		-0.92		-0.02	-0.84	0	ADCY7,ARHGAP22,ARRDC3,CCR1,CCR5,CDK5R1,CIITA,CLIC5,COLEC12,DNAJA2,DOK2,DUSP6,FAM107B,GCA,GPR146,GPR176,KIF5C,P2RY1,PPARGC1B,RCSD1,SBK1,SESN1,SLCO4A1,STK17B,TAPBPL,TNF,TSPAN33,UBALD1,USP42
TREM2		transmembrane receptor		-0.37		0.15	-0.87	0	AXL,B2M,CITED2,CST7,CTSE,CTSV,HIF1A,HLA-A,IRF8,MAMDC2,MAPK14,NFKBIA,PPARG,PTGS2,SULF2,TNF
MAFB		transcription regulator		-0.44		0.13	-0.95	0	ACTB,ACTN1,ADA,AKR1B10,CAP1,CCL2,CD163,CD28,CD38,F13A1,GATM,IGF1,IL18BP,MTSS1,STAB1,TMEM119
BCL2L11		other		-1		0	-1	0	ADRB2,CD274,CD84,NOD1
TGFB1		growth factor		-0.97		0.02	-1.02	0.05	CD163,CD86,HMGA1,ICAM1,ITGA6,NOS2
PTPN6	1.15	phosphatase		-1.19		-0.08	-1.04	0	CXCL10,IL27,ISG15,TNF	IRF3,PTPN6,STAT1
PPARG	-0.97	ligand-dependent nuclear receptor		-1.23		-0.05	-1.05	0	ABCA1,ABCG1,ACOD1,ASAP1,C3,DHRS3,HEBP1,HIVEP2,IDH1,MCTP1,MVD,NOS2,PMVK,PTGS2,RAB20,RGL1,RHOB,RNF144B,SOCS1,TNF,TNFSF10
mir-146		microrna		-0.55		0.17	-1.2	0	CD163,CRTC2,GOSR1,IFITM3,IL18BP,IRF7,ISG15,NOS2,NPL,PANK1,PNPT1,SOCS1,SUSD6,TAP2,TNF,TRIP10
CLEC4A		transmembrane receptor		-1.01		0.05	-1.22	0	ABCA1,ABCG1,ALOX5,BHLHE40,CD83,CEBPA,FCGR1A,IRF4,NOTCH1,PLIN2,RXRA,SLCO2B1,TIMD4,VCAN
CEBPB	1.15	transcription regulator		-0.68		0.16	-1.25	0.01	BLNK,CCND2,CTSC,DEGS1,GLIPR2,HSD17B4,LCP2,LYN,NUPR1,PRKCD,PTGS2,TNF,ZYX
RORA	-1.3	ligand-dependent nuclear receptor		-1.63		-0.13	-1.31	0	Ccl8,CH25H,CXCL10,Cxcl9,IL18,TLR3
TNFSF11		cytokine		-1		0.2	-1.47	0.03	IRF8,ITGAV,ITGB3,NFKBIA,SH3PXD2A,TNFRSF11A
ZBTB16	-2.29	transcription regulator		-1.94		-0.24	-1.48	0.03	CXCL10,EIF2AK2,PTGS2,TNF
TREX1	1.97	enzyme		-2		-0.24	-1.52	0	ACSL1,ADAR,CCL2,CD274,CD40,CD86,CDKN1A,CXCL10,DDX58,DDX60,DTX3L,EIF2AK2,FCGR1A,GBP4,GBP5,HERC6,IFI44,IFIH1,IFIT1B,IFIT2,IFIT3,IFITM3,IRF1,IRF7,ISG15,LY6E,MCL1,MOV10,MYD88,N4BP1,NAMPT,OAS1,OAS2,OAS3,OASL,PML,RNF114,RSAD2,RTP4,SAMHD1,SLFN5,SP110,STAT1,STAT2,TANK,TAP1,TAPBP,TENT5A,TNF,TNFAIP3,TNFSF10,TRAFD1,TRIM14,TRIM21,TRIM25,TRIM56,UBA7,UBE2L6,USP18,XAF1,ZBP1,ZC3HAV1
SMURF1		enzyme	Inhibited	-2		-0.24	-1.53	0	CXCL10,Cxcl9,IRF1,NOS2	SMURF1,STAT1
DNASE2	-0.65	enzyme	Inhibited	-2.24		-0.24	-1.71	0	CXCL10,IRF7,ISG15,OAS1,TNF
EIF4EBP1		translation regulator	Inhibited	-2.42		-0.24	-1.85	0	CEBPB,CXCL10,NFIL3,NOS2,PTGS2,TNF	EIF4EBP1,STAT3
EIF4EBP2		translation regulator	Inhibited	-2.42		-0.24	-1.85	0	CEBPB,CXCL10,NFIL3,NOS2,PTGS2,TNF	EIF4EBP2,STAT3
NR1H2	0.66	ligand-dependent nuclear receptor	Inhibited	-2.29		-0.17	-1.88	0	ABCA1,ABCG1,C3,CXCL10,ITGAL,NFKBIA,NOS2,PTGS2
IL10		cytokine		-1.87		0.01	-1.91	0	ABCA1,CD163,CD40,CIITA,HIF1A,HMOX1,ICAM1,IL4R,NOS2,SOCS3,TNF,VAV1,ZFP36	IL10,STAT3
COP1		enzyme	Inhibited	-2.62		-0.24	-2	0	ACOD1,C3,CD69,CEBPB,CXCL10,FPR2,IFI16
NODAL		growth factor	Inhibited	-2.24		-0.08	-2.06	0.02	CD40,CD86,CXCL10,NOS2,TNF
DUSP1		phosphatase	Inhibited	-2.79		-0.22	-2.17	0.01	CD40,CD86,MXD1,PRDM1,PTGS2,SOCS1,TNF,ZFP36	DUSP1,STAT3,TNF
NR3C1	0.48	ligand-dependent nuclear receptor	Inhibited	-2.95		-0.24	-2.25	0	CXCL10,Cxcl9,HCAR2,IFIT1B,IFIT2,ISG15,MMP13,OASL,TNF	NR3C1,STAT1,STAT3,TNF
NR1H3		ligand-dependent nuclear receptor	Inhibited	-2.44		-0.03	-2.37	0	ABCA1,ABCG1,C1QA,CCL2,Ccl8,CCR1,CCR3,CCR5,CD274,CD40,CD47,CDKN1A,CFB,CTSC,CX3CR1,CXCL10,ENPP4,FCGR1A,FGL2,FPR2,GAS6,IL12RB1,IRF7,ITGAL,ITGB3,LAIR1,LCP2,LY86,MERTK,MID1IP1,NFKBIA,NOD1,NOS2,PLAU,PTGS2,SOCS1,TAP1,TLR1,TNF,VCAN,ZBP1
PTPN11		phosphatase	Inhibited	-3.15		-0.24	-2.4	0	FCGR1A,FCGR2A,FCGR3A/FCGR3B,IFI16,IFIT1B,IFIT3,IRF7,ISG15,LYN,TNF
CSF1		cytokine	Inhibited	-2.38		0.1	-2.83	0	APP,AXL,C5AR1,CCL2,CCND2,CCR1,CD163,CD74,CD9,CDKN1A,CTSH,DAGLA,HIF1A,HLA-A,ICOSLG/LOC102723996,ITGA4,ITGA5,MERTK,PPARG,SPI1,TLR1,TLR6,TLR9,TNF,TNFRSF11A,TRIM14
GFI1		transcription regulator	Inhibited	-4.24		-0.24	-3.14	0	BCL3,CASP1,CASP8,CD40,CFLAR,EIF2AK2,F2R,HPRT1,ICAM1,IRAK2,IRF1,KAT2B,LPAR1,LTBR,NFKB1,NFKBIA,RIPK2,SMAD3,STAT1,TNF,TNFRSF1A,TRAF2	GFI1,STAT3,TNF
SOCS1	6.71	other	Inhibited	-4.56		-0.24	-3.48	0	ACOD1,CD86,CISH,CXCL10,Cxcl9,DDX58,GBP5,GBP6,IFI16,IFI44,IFIH1,IFIT1B,IFIT2,IFIT3,IL12RB1,IRGM,ISG15,NOS2,OAS1,OAS2,PTGS2,SOCS3,STAT1,TNF	SOCS1,STAT1
PLCG2		enzyme	Inhibited	-3.58		0.03	-3.74	0	ACSL1,ACSL3,C1QA,C1QB,CCL2,Ccl8,CD74,CD9,CTSV,CXCL10,Cxcl9,DGKZ,HLA-A,HLA-DQA1,HLA-DRB5,IFI16,IFIT1B,IFIT2,IFIT3,IFITM3,ISG15,MMP13,PLA2G4A,PLCG1,PTPRC,STAT1,STAT2,TNF,TNFSF10	IRF3,PLCG2,STAT1
PTGER4		g-protein coupled receptor	Inhibited	-7.57		-0.1	-6.83	0	ARRDC3,CCL2,CD40,CD69,CH25H,CITED2,CMPK2,CXCL10,Cxcl9,CXCR4,CYBB,CYRIA,DAXX,DDX58,EDN1,GBP2,GBP4,GBP6,HCAR2,HERC6,IFI16,IFI35,IFIH1,IFIT1B,IFIT2,IGF2BP2,IL18,IL27,IRF1,IRF7,IRGM,LHFPL2,LPAR6,MAFF,MMP13,MXI1,NOS2,PARP14,PTGS2,RNASEL,RNF144B,RNF213,RNF24,RSAD2,RTP4,S1PR1,SLAMF8,SLFN13,SLFN5,ST6GAL1,TAGAP,TNF,TNFSF10,TOR3A,TRIM21,USP18,XAF1,ZDHHC14
IL10RA	1.78	transmembrane receptor	Inhibited	-8.43		0.01	-8.48	0	ABCG1,ACOD1,ACSL1,ADD3,AKT3,ALOX5,ANKH,ARL5A,ASS1,BATF2,C3,CALHM6,CD300LF,CD69,CFB,CLCN7,CLEC12A,CLEC9A,CSF3R,CST7,CTSE,Cxcl9,DRAM1,EDN1,F13A1,FBN1,GAS6,GBP2,GBP5,GBP6,GDA,GPR18,GSAP,HCAR2,HK3,HLA-A,HPSE,HSPA8,IFI16,IL12RB1,IL15RA,IL18BP,IL2RG,IRF1,IRF7,IRGM,KCNE3,KITLG,LMO4,Ly6a (includes others),MLKL,MMP25,NAMPT,NLRC5,NOD1,NOS2,NPL,PAM,PDCD1LG2,PLAAT3,PMP22,PROCR,PSMB8,PSMB9,REPS2,RGS18,RIPK3,R…
CITED2	1.03	transcription regulator	Inhibited	-10.92		-0.22	-8.48	0	ABTB2,ACOD1,ADAP2,AIG1,AREL1,ARHGEF3,ARL4A,ARMCX6,ATXN7L1,B2M,BBX,BCL9,BRDT,C15orf48,C3,C5AR1,CALHM6,Ccl8,CD274,CD69,CD86,CLIC5,CMPK2,CPEB4,CRIM1,CUL2,CXCL10,Cxcl9,CYBB,CYRIA,DAXX,DDX58,DNASE1L3,DR1,DTX3L,ENDOD1,ENTPD1,FCGR3A/FCGR3B,FLT1,FMNL2,GBP2,GBP4,GBP5,GBP6,GNA13,GNG11,GPR141,HCAR2,HIF1A,HK3,HLA-A,ICAM1,IFI16,IFI35,IFI44,IFIH1,IFIT1B,IFIT2,IFIT3,IL13RA1,INPP5B,IRF1,IRF2,IRF8,ISG15,ITGA4,KAT…
AIRE		transcription regulator						0	ACOD1,CALHM6,CCRL2,CD40,CDC42EP2,CXCL10,GBP3,HLA-DRB5,ICAM1,ICOSLG/LOC102723996,IFIT1B,IFIT2,IFIT3,IRF1,IRF7,NFKBIE,PDE4B,SLAMF8,SOD2,TNF,TNFAIP3,VCAM1
LDLR		transporter						0	ABCA1,ABCG1,C1QA,CCL2,Ccl8,CCR1,CCR3,CCR5,CD274,CD40,CD47,CDKN1A,CFB,CTSC,CX3CR1,ENPP4,FCGR1A,FGL2,FPR2,GAS6,GATM,IL12RB1,IRF7,ITGB3,LAIR1,LCP2,LY86,MERTK,MID1IP1,MVD,NOD1,NR1H2,PKIB,PLAU,PPP1R15A,RGS1,SOCS1,TAP1,TLR1,TNF,VCAN,ZBP1
APP	0.41	other						0	AIF1,AXL,C3,C4A/C4B,FCGR2A,IRF4,IRF7,MERTK,NOS2,PPARG,SOCS1,TNF
TYROBP		transmembrane receptor						0	CD84,IDO1,IL10RA,IL13RA1,IL18,IRF8,LHFPL2,NPC2,PLEK,SAMSN1,TNF
PSEN1	0.7	peptidase						0	AXL,IRF4,IRF7,MERTK,NOS2,PPARG,SOCS1,TNF
NCF1		enzyme						0	DDX58,IFIH1,TNF
STAT2	1.89	transcription regulator						0	CIITA,IRF1,SOCS1
mir-21		microrna						0	CD274,JAK2,STAT1
SOD1		enzyme						0	IFI16,IRF7,PTGS2,TNF,USP18
NOTCH1	1.25	transcription regulator						0	FLT1,TNF,TSPAN33
SIRT1		transcription regulator						0	BIRC3,SOD2,TNF
SYK		kinase						0	CXCL10,Cxcl9,TNF	IRF3,MYD88,STAT1,SYK
RGS10	-1.13	enzyme						0.01	CASP1,CCL2,Ccl8,CCR1,CCR3,CXCL10,IL10RA,IL10RB,IL18,TNF,TNFRSF1A,XCR1
MSR1		transmembrane receptor						0.01	ACOD1,CXCL10,NOS2,TNF	CSF2,MSR1,STAT3
DLK1		other						0.01	IRF1,IRF7,NOTCH1
MAP2K6		kinase						0.01	CXCL10,STAT1,TNFSF10
MRC1		transmembrane receptor						0.01	ACOD1,CXCL10,NOS2
NR0B2		ligand-dependent nuclear receptor						0.01	ABCA1,CD86,NOS2
PPP2CA		phosphatase						0.01	Cxcl9,IRF7,TNF
RNASEL	-0.91	enzyme						0.01	CTSE,EIF2AK2,TNF
STK11		kinase						0.01	CCL2,NOS2,PTGS2
TLR5		transmembrane receptor						0.01	CD40,CD86,TNF
TXN	1.07	enzyme						0.01	NFKB1,NFKBIA,TXN
VASP	1.04	other						0.01	NOS2,STAT1,TNF
KDM6B	2.1	enzyme						0.01	CD40,GBP7,ITGAL,OASL
ARG2		enzyme						0.01	HIF1A,NOS2
C3	2.99	peptidase						0.01	C3,CASP4
FANCC		other						0.01	NOS2,TNF
NFKBIB	1.33	transcription regulator						0.01	NFKBIA,TNF
NMI	1.83	transcription regulator						0.01	NOS2,PTGS2
OSMR		transmembrane receptor						0.01	JAK2,STAT3
SERPINF1		other						0.01	PPARG,TNFSF10
TARDBP		transcription regulator						0.01	C1QA,C1QB
TIA1		other						0.01	PTGS2,TNF
TRIM21	1.9	enzyme						0.01	GCLC,HMOX1
CX3CR1	-2.75	g-protein coupled receptor						0.02	CD14,IGF1,MYD88,NOS2
ARRB2		other						0.02	PTGS2,STAT1,TNF
EIF2AK2	1.63	kinase						0.02	IFIT2,ISG15,NOS2
EIF4EBP3		other						0.02	NOS2,PTGS2,TNF
PTGDR		g-protein coupled receptor						0.02	IFI16,NOS2,TNF
SCD		enzyme						0.02	CXCL10,IFIT1B,NOS2
SLC16A3		transporter						0.02	HK2,NOS2,TNF
SMAD4		transcription regulator						0.02	ICAM1,IRAK3,TNF
VDR	3.26	transcription regulator						0.02	IL18,PTGS2,SOCS1
ARNTL		transcription regulator						0.03	GSR,HIF1A,HMOX1
CAV1		transmembrane receptor						0.03	CD86,NOS2,TNF
CD200		other						0.03	IL4R,NOS2,TNF
EZH2		transcription regulator						0.03	CXCL10,SOCS3,TNF
IKBKE		kinase						0.03	IRF7,PTGS2,TNF
LGR4		transmembrane receptor						0.03	CD14,CXCL10,TNF
MAPK7		kinase						0.03	CXCL10,Cxcl9,NOD1
S100A8		other						0.03	ABCG1,CXCL10,TNF
TIRAP		other						0.03	CXCL10,PTGS2,TNF
TP53		transcription regulator						0.03	PTGS2,TNF,TSC22D3
BLVRA		enzyme						0.03	C5AR1,CXCL10
BNIP3L	-0.58	other						0.03	HK2,PKM
CASP1	1.64	peptidase						0.03	NOS2,TNF
COQ7		enzyme						0.03	HIF1A,TNF
GAPLINC		other						0.03	CXCL10,TNFSF10
JAK2	1.82	kinase						0.03	NOS2,TNF
LBP		transporter						0.03	CXCL10,TNF
LTBR	0.57	transmembrane receptor						0.03	NOS2,TNF
NLRC4		other						0.03	IL18,NOS2
P2RX7		ion channel						0.03	CAPN1,NLRP3
PIMREG		other						0.03	IL4R,SOCS3
PYCARD		transcription regulator						0.03	DUSP10,IL18
S100A9		other						0.03	ABCG1,CXCL10
SEMA3E		other						0.03	NOS2,TNF
TRIM3		enzyme						0.03	IFIT1B,TNF
USP19		peptidase						0.03	CXCL10,TNF
LEP		growth factor						0.04	CXCL10,NOS2,PLIN2,TNF
ALOX15		enzyme						0.05	ABCA1,ABCG1,HMOX1
AXL	2.09	kinase						0.05	IL18,NOS2,TNF
LRP1		transmembrane receptor						0.05	NOS2,PLIN2,TNF
MAP2K3		kinase						0.05	CXCL10,STAT1,TNFSF10
REL		transcription regulator						0.05	IL27,IRF8,TNF
RIPK3	0.99	kinase						0.05	IL18,ROCK1,TNF
SPI1	0.6	transcription regulator						0.05	C1QC,NOS2,PTGS2
ZFP36	1.51	transcription regulator						0.05	MXD1,PRDM1,PTGS2,SOCS1,TNF,ZFP36

## Sheet: LPS_CP
Ingenuity Canonical Pathways	-log(p-value)	Ratio	z-score	Molecules
Pathogen Induced Cytokine Storm Signaling Pathway	10.7	0.22	6.38	AP3B1,C3,CASP1,CASP7,CASP8,Ccl2,CCL2,CCL22,CCL3L3,CCL4,Ccl7,CLCF1,CSF2,CSF2RB,CXCL10,CXCL16,CXCL2,CXCL3,Cxcl9,CXCR4,DHX58,FTH1,GSDMD,HMGCR,IFIH1,IFNAR1,IL12A,IL1A,IL1RAP,IL1RN,IL36G,IL6,IL6R,IRF1,IRF7,IRF9,JAK2,LIF,LTA,MAPK6,MLKL,MYD88,NFKB2,NLRC3,NLRC5,NLRP10,NLRP3,NOD1,NOD2,NOS2,OSM,SLC2A1,SLC2A8,SOCS3,SPI1,STAT1,STAT3,STX11,TBK1,TLR1,TLR3,TLR6,TNF,TNFRSF1B,TNFSF10,TNFSF12,TNFSF15,TNFSF4,ZBP1
Role of Hypercytokinemia/hyperchemokinemia in the Pathogenesis of Influenza	13.7	0.47	5.39	CASP1,CCL2,CCL4,CXCL10,CXCL3,EIF2AK2,IFIT2,IFIT3,IFNAR1,IL12A,IL1A,IL1RN,IL36G,IL6,IRF7,IRF9,ISG15,ISG20,MYD88,NFKB2,NLRP3,OAS1,OAS2,OAS3,RSAD2,STAT1,STAT2,TLR3,TNF
Necroptosis Signaling Pathway	5.62	0.23	5.21	BIRC2,BIRC3,CAMK2D,CASP1,CASP8,CFLAR,CHUK,CYBB,DNM1L,EIF2AK2,FAS,IFNAR1,IRF9,MDM2,MLKL,NLRP3,PELI1,PLA2G4A,PPP3CB,RNF31,STAT1,STAT2,TIMM23,TLR3,TNF,TNFRSF1B,TNFSF10,TNIP1,TRAF2,UBC,ZBP1
NOD1/2 Signaling Pathway	13.7	0.31	5.2	BIRC2,BIRC3,CASP1,CCL2,CHUK,CLCF1,CSF2,HSP90AA1,HSPA5,IFNAR1,IKBKE,IL12A,IL1A,IL36G,IL6,IRF7,LIF,LTA,MAP2K1,MAP2K3,MAP2K4,MAP4K4,MAPKAPK2,MYD88,NFKB2,NFKBIA,NFKBIB,NFKBIE,NLRP3,NOD1,NOD2,NOS2,OSM,RIPK2,RNF31,SLC15A3,TBK1,TLR1,TLR3,TLR6,TNF,TNFAIP3,TNFSF10,TNFSF12,TNFSF12-TNFSF13,TNFSF15,TNFSF4,TRAF2,TRAF6
Multiple Sclerosis Signaling Pathway	6	0.21	4.84	BRAF,C3,CASP1,CASP8,CLCF1,CSF2,DUSP1,FAS,HLA-A,IL12A,IL1A,IL2RA,IL36G,IL6,IRF1,JARID2,LIF,LTA,MBP,NFATC2,NFKB2,NLRP3,OSM,PARP1,PARP10,PARP11,PARP12,PARP14,PARP9,PPARG,RNF213,STAT1,TIPARP,TLR1,TLR3,TLR6,TNF,TNFSF10,TNFSF12,TNFSF15,TNFSF4
Systemic Lupus Erythematosus In B Cell Signaling Pathway	6.99	0.19	4.74	CCND2,CD40,CLCF1,CSF2,FCGR2B,FOXO4,HCK,IFIH1,IFIT2,IFIT3,IFNAR1,IL12A,IL1A,IL36G,IL6,IL6R,INPP5B,IRF7,IRF9,ISG15,ISG20,JAK2,LIF,LILRB4,LTA,LYN,MALT1,MAP2K1,MAP4K4,MYD88,NFAT5,NFATC2,NFKB2,OSM,PIK3AP1,PIK3C3,PIK3R2,PIK3R4,PIK3R5,PIK3R6,PPP3CB,PRKCE,RAC2,RALB,RASGRP1,RASGRP3,RELB,SHC2,STAT1,STAT2,STAT3,SYNJ2,TBK1,TLR3,TNF,TNFSF10,TNFSF12,TNFSF15,TNFSF4,TRAF1,TRAF2,TRAF6
Hepatic Fibrosis Signaling Pathway	5.69	0.17	4.73	ACVR1B,ACVR2A,BRAF,CCL2,CD40,CEBPB,CHUK,CSNK1A1,CSNK1G2,CSNK1G3,CYBB,DVL2,FOXO4,FTH1,FZD1,HIF1A,ICAM1,IKBKE,IL1A,IL1RAP,IL1RN,IL36G,IRAK2,IRAK3,ITGA5,ITGAL,ITGAM,ITGB8,JAK2,MAP2K1,MAP2K3,MAP2K4,MMP13,MYD88,NFKB2,NFKBIA,NFKBIB,NFKBIE,PDCD4,PDGFRB,PIK3C3,PIK3R2,PIK3R4,PIK3R5,PIK3R6,PPARG,PRKACA,PRKAG2,PRKCE,RAC2,RALB,RELB,RHOA,RHOC,RHOQ,RND1,ROCK1,SMAD2,SOD2,STAT3,TCF3,TIMP1,TNF,TNFRSF1B,TRAF6,WNT6
Cardiac Hypertrophy Signaling (Enhanced)	5.92	0.16	4.7	ACVR1B,ACVR2A,ADCY7,ADCY9,ADRB2,ATP2A2,CAMK2D,CHUK,CLCF1,CSF2,CSF2RB,CYBB,DVL2,EIF4E,FZD1,GNA12,GNA13,GNB1,GNG12,HDAC10,HDAC5,HDAC6,IFNAR1,IKBKE,IL12A,IL13RA1,IL15RA,IL17RD,IL1A,IL20RB,IL2RA,IL36G,IL4R,IL6,IL6R,ITGA5,ITGAL,ITGAM,ITGB8,JAK2,LIF,LTA,MAP2K1,MAP2K3,MAP2K4,MAP3K1,MAP3K9,MAPKAPK2,MKNK2,NFAT5,NFATC2,NFKB2,OSM,PDE10A,PDE1B,PDE4B,PDE5A,PIK3C3,PIK3R2,PIK3R4,PIK3R5,PIK3R6,PPP3CB,PRKACA,PRKA…
Phagosome Formation	1.02	0.11	4.66	ACTR2,ACTR3,ADGRE1,ADGRE5,ADGRG6,ADORA2A,ADORA2B,ADRB2,ARPC2,ARPC5,C3,CCR2,CCR7,CCRL2,CD14,CLEC4E,CNR2,ELMO2,FCGR2B,FPR1,FPR2,FZD1,GPR132,GPR155,GPR183,GPR31,GPR84,GPR85,HCAR2,HCK,HRH2,ITGA5,ITGAL,ITGAM,ITGB8,LPAR1,LPAR5,LPAR6,LYN,MALT1,MAP2K1,MAP2K3,MAP2K4,MAPK6,MSR1,MYD88,P2RY2,PIK3C3,PIK3R2,PIK3R4,PIK3R5,PIK3R6,PLA2G4A,PRKCE,RAC2,RALB,RASGRP1,RHOA,ROCK1,TLR1,TLR3,TLR6,WIPF1
S100 Family Signaling Pathway	1.87	0.12	4.59	ADGRE1,ADGRE5,ADGRG6,ADORA2A,ADORA2B,ADRB2,APP,ATP2A2,ATP5F1B,BCL3,BRAF,CAMK2D,CASP7,CCL4,CCR2,CCR7,CCRL2,CHUK,CNR2,COPS5,CYBB,EREG,EZR,FCGR2B,FPR1,FPR2,FZD1,GPR132,GPR155,GPR183,GPR31,GPR84,GPR85,HBEGF,HCAR2,HIF1A,HRH2,IL6,IRAK2,IRAK3,LPAR1,LPAR5,LPAR6,MAP2K1,MAP2K3,MAP2K4,MAPK6,MMP13,MMP14,MYD88,NFKB2,NOS2,NR3C1,P2RY2,PIK3C3,PIK3R2,PIK3R4,PIK3R5,PIK3R6,PLA2G4A,PLAT,PRKACA,PRKAG2,PRKCE,RAC2,RHOA…
IL-17 Signaling	6.76	0.24	4.56	CCL2,CCL22,CEBPB,CLCF1,CSF2,CXCL3,HSP90AA1,IL12A,IL1A,IL36G,IL6,JAK2,LCN2,LIF,LTA,MAP2K3,MAP2K4,MMP13,NOS2,OSM,PIK3C3,PIK3R2,PIK3R4,PIK3R5,PIK3R6,PTGS2,RALB,TNF,TNFSF10,TNFSF12,TNFSF15,TNFSF4,TRAF2,TRAF3IP2,TRAF6
Neuroinflammation Signaling Pathway	7.12	0.19	4.36	ACVR1B,ACVR2A,APP,BIRC2,BIRC3,CASP1,CASP8,CCL2,CD200,CD40,CD80,CFLAR,CHUK,CXCL10,CYBB,FAS,FZD1,HLA-A,ICAM1,IKBKE,IL12A,IL6,IL6R,IRAK2,IRAK3,IRF7,JAK2,MAP2K4,MAPK6,MYD88,NCSTN,NFAT5,NFATC2,NFKB2,NLRP3,NOS2,PIK3C3,PIK3R2,PIK3R4,PIK3R5,PIK3R6,PLA2G4A,PPP3CB,PSEN1,PTGS2,RAC2,RELB,SOD2,STAT1,TBK1,TLR1,TLR3,TLR6,TNF,TRAF6,TREM2
Role Of Osteoclasts In Rheumatoid Arthritis Signaling Pathway	2.73	0.15	4.32	ADAM9,BIRC2,BIRC3,BRAF,CHUK,CSF1,CSF2,FCGR2B,FOXO4,IKBKE,IL1RAP,ITGA5,LCP2,MAP2K1,MAP2K3,MAP2K4,MITF,MMP13,MMP14,NFKBIA,NFKBIB,NFKBIE,PIK3C3,PIK3R2,PIK3R4,PIK3R5,PIK3R6,PPP3CB,RAC2,RALB,RHOA,RHOC,RHOQ,RND1,SHC2,SPI1,TEC,TNF,TNFRSF1B,TRAF2,TRAF6,TREM2
Osteoarthritis Pathway	1.82	0.14	4.2	CASP1,CASP4,CASP7,CASP8,CEBPB,CHUK,DCN,FZD1,HIF1A,IL1RAP,ITGA5,ITGAL,ITGAM,ITGB8,MMP13,MTF1,NAMPT,NFKB2,NOS2,NOTCH1,PPARG,PRKAG2,PTGS2,RBPJ,RELB,SDC4,SMAD2,TCF3,TNF,TNFRSF1B
Pulmonary Healing Signaling Pathway	1.32	0.13	4.2	BRAF,CSF2,CXCR4,FZD1,HBEGF,HCK,HIF1A,LYN,MAP2K4,MMP13,MMP14,MYD88,NFKB2,NFKBIA,NOTCH1,PECAM1,PRKAG2,PRKCE,RALB,RBPJ,STAT3,TCF3,TNF,TNFRSF1B,WNT6
Role Of Chondrocytes In Rheumatoid Arthritis Signaling Pathway	5.99	0.24	4.13	CASP1,CASP8,CCL2,CEBPA,CEBPB,CFLAR,CHUK,CXCR4,IL1A,IL1RAP,IL1RN,IL36G,IL6,IL6R,ITGA5,JAK2,LTA,MAP2K4,MLKL,MMP13,MMP14,NFKB2,NLRP3,NOS2,PPP3CB,PRKAG2,PTGS2,STAT3,TNF,TNFRSF1B,TRAF6
Neutrophil Extracellular Trap Signaling Pathway	0.6	0.11	4.11	ARG2,ATP5F1B,CASP1,CASP4,CASP7,CASP8,CD14,CYBB,FPR1,GSDMD,HCK,HIF1A,IFNAR1,ITGAL,ITGAM,LYN,MAP2K1,MAP2K3,MAP2K4,MLKL,NFKB2,NLRP3,NOS2,ORAI2,ORAI3,PIK3C3,PIK3R2,PIK3R4,PIK3R5,PIK3R6,PLA2G4A,PPP3CB,PRKCE,RAC2,SLC2A1,TIMM23,TNF
TREM1 Signaling	8.42	0.34	4.08	CASP1,CCL2,CD40,CSF2,CXCL3,FCGR2B,ICAM1,IL6,ITGA5,JAK2,MYD88,NFKB2,NLRC3,NLRC5,NLRP10,NLRP3,NOD1,NOD2,RELB,STAT3,TLR1,TLR3,TLR6,TNF,TREM1
Macrophage Classical Activation Signaling Pathway	12.2	0.29	4.03	ACOD1,CD14,CD40,CD80,CHUK,CLCF1,CSF2,CXCL10,CYBB,DLD,GBP2,GBP4,HIF1A,IFNAR1,IL12A,IL13RA1,IL1A,IL36G,IL6,IRF1,IRF9,JAK2,JARID2,LIF,LTA,MYD88,NFKB2,NFKBIA,NFKBIB,NFKBIE,NOS2,OSM,PARP14,PARP9,PPARG,SOCS1,SOCS3,SPI1,STAT1,STAT2,STAT3,TNF,TNFSF10,TNFSF12,TNFSF15,TNFSF4,TRAF6
Immunogenic Cell Death Signaling Pathway	4.59	0.25	4.03	ATG4D,BECN1,CASP1,CASP8,CFLAR,CXCL10,EIF2AK3,FPR1,HSP90AA1,HSPA5,IFNAR1,IL6,MLKL,NFKB2,NLRP3,P2RY2,ROCK1,TLR3,TNF,TNFRSF1B
IL-8 Signaling	4.07	0.18	4.02	BRAF,CCND2,CHUK,CYBB,GNA12,GNA13,GNB1,GNG12,HBEGF,ICAM1,IKBKE,IRAK2,IRAK3,ITGAM,MAP2K1,MAP2K4,MAP4K4,NFKBIA,NFKBIB,NFKBIE,PIK3C3,PIK3R2,PIK3R4,PIK3R5,PIK3R6,PRKCE,PTGS2,RAC2,RALB,RHOA,RHOC,RHOQ,RND1,ROCK1,TRAF6,VASP
Dendritic Cell Maturation	3.13	0.16	4	CCR7,CD40,CD80,CHUK,CSF2,FCGR2B,HLA-A,ICAM1,IFNAR1,IKBKE,IL12A,IL1A,IL1RN,IL36G,IL6,JAK2,LTA,MAP2K4,MYD88,NFKB2,NFKBIA,NFKBIB,NFKBIE,PIK3C3,PIK3R2,PIK3R4,PIK3R5,PIK3R6,RELB,STAT1,STAT2,TLR3,TNF,TNFRSF1B,TRAF6,TREM2
Type I Diabetes Mellitus Signaling	3.28	0.18	3.96	APAF1,CASP8,CD80,CHUK,FAS,HLA-A,IKBKE,IL12A,IL1RAP,IRF1,JAK2,LTA,MAP2K3,MAP2K4,MYD88,NFKB2,NFKBIA,NFKBIB,NFKBIE,NOS2,RELB,SOCS1,SOCS3,STAT1,TNF,TNFRSF1B,TRAF2,TRAF6
HMGB1 Signaling	6.53	0.23	3.92	CCL2,CLCF1,CSF2,ICAM1,IL12A,IL1A,IL36G,IL6,LIF,LTA,MAP2K1,MAP2K3,MAP2K4,NFKB2,OSM,PIK3C3,PIK3R2,PIK3R4,PIK3R5,PIK3R6,PLAT,RAC2,RALB,RELB,RHOA,RHOC,RHOQ,RND1,SELE,TNF,TNFRSF1B,TNFSF10,TNFSF12,TNFSF15,TNFSF4
Crosstalk between Dendritic Cells and Natural Killer Cells	5.34	0.27	3.9	ACTB,CAMK2D,CCR7,CD40,CD69,CD80,CSF2,CSF2RB,FAS,HLA-A,IL12A,IL15RA,IL6,ITGAL,LTA,NFKB2,RELB,TLR3,TNF,TNFRSF1B,TNFSF10,TREM2
Acute Phase Response Signaling	8.14	0.24	3.89	C1R,C1S,C3,CEBPB,CFB,CHUK,CP,HP,IKBKE,IL1A,IL1RAP,IL1RN,IL36G,IL6,IL6R,JAK2,MAP2K1,MAP2K3,MAP2K4,MAP3K1,MYD88,NFKB2,NFKBIA,NFKBIB,NFKBIE,NR3C1,OSM,PIK3R2,RALB,RELB,Saa3,SERPING1,SOCS1,SOCS3,SOD2,STAT3,TCF3,TNF,TNFRSF1B,TRAF2,TRAF6
Wound Healing Signaling Pathway	2.84	0.16	3.89	ACVR1B,ACVR2A,CEBPB,CHUK,CLCF1,CSF2,HBEGF,IL12A,IL1A,IL1RAP,IL1RN,IL36G,IL6,JAK2,LIF,LTA,MAP2K1,MAP2K3,MAP2K4,NFKB2,NFKBIA,NFKBIB,NFKBIE,OSM,RALB,SHC2,STAT1,TNF,TNFRSF1B,TNFSF10,TNFSF12,TNFSF15,TNFSF4,TRAF2,TRAF6
p38 MAPK Signaling	5.5	0.25	3.84	CDC25B,DAXX,DUSP1,EEF2K,FAS,H3-3A/H3-3B,IL1A,IL1RAP,IL1RN,IL36G,IRAK2,IRAK3,MAP2K3,MAP2K4,MAPKAPK2,MAPKAPK5,MKNK2,PLA2G4A,RPS6KA1,RPS6KC1,STAT1,TIFA,TNF,TNFRSF1B,TRAF2,TRAF6
iNOS Signaling	5.86	0.36	3.74	CD14,CHUK,IKBKE,IRAK2,IRAK3,IRF1,JAK2,MYD88,NFKB2,NFKBIA,NFKBIB,NFKBIE,NOS2,RELB,STAT1,TRAF6
Human Embryonic Stem Cell Pluripotency	1.21	0.13	3.67	ACVR2A,BMP1,BRAF,FZD1,HSP90AA1,INHBA,JAK2,LIF,MAP2K1,MAP2K3,MAP2K4,PDGFRB,PIK3C3,PIK3R2,PIK3R4,PIK3R5,PIK3R6,PRKCE,RALB,REST,SMAD2,STAT3,TCF3,WNT6
IL-6 Signaling	9.1	0.29	3.66	CD14,CEBPB,CHUK,IKBKE,IL1A,IL1RAP,IL1RN,IL36G,IL6,IL6R,JAK2,MAP2K1,MAP2K3,MAP2K4,MAP4K4,MAPKAPK2,NFKB2,NFKBIA,NFKBIB,NFKBIE,PIK3C3,PIK3R2,PIK3R4,PIK3R5,PIK3R6,RALB,RELB,SOCS1,SOCS3,STAT3,TNF,TNFAIP6,TNFRSF1B,TRAF2,TRAF6
Pyroptosis Signaling Pathway	5.72	0.27	3.55	CASP1,CASP4,CASP8,ELAVL1,GBP2,GBP4,GBP5,GBP7,GSDMD,IL1A,MEFV,NFKB2,NLRP10,NLRP3,PRKACA,PRKAG2,RHOA,TLR1,TLR3,TLR6,TNF,TNFRSF1B,TXNIP
Cholecystokinin/Gastrin-mediated Signaling	1.9	0.16	3.5	GNA12,GNA13,IL1A,IL1RN,IL36G,MAP2K1,MAP2K3,MAP2K4,PRKCE,PTGS2,RAC2,RALB,RHOA,RHOC,RHOQ,RND1,ROCK1,TNF
FAK Signaling	1.15	0.11	3.45	ACTR2,ACTR3,ACVR1B,ACVR2A,ADGRE1,ADGRE5,ADGRG6,ADORA2A,ADORA2B,ADRB2,ARPC2,ARPC5,CCR2,CCR7,CCRL2,CNR2,CRK,CSF2RB,ETS2,FPR1,FPR2,FZD1,GPR132,GPR155,GPR183,GPR31,GPR84,GPR85,HCAR2,HRH2,IFNAR1,IL13RA1,IL15RA,IL17RD,IL20RB,IL2RA,IL4R,IL6R,ITGA5,ITGAL,ITGAM,ITGB8,LPAR1,LPAR5,LPAR6,MAP2K1,MAP2K4,MAPKAPK5,MDM2,MMP14,NFKB2,P2RY2,PDGFRB,PIK3C3,PIK3R2,PIK3R4,PIK3R5,PIK3R6,PTPN12,PTPRA,RALB,RHOA,SOCS1,SOCS3…
Activin Inhibin Signaling Pathway	8.07	0.23	3.43	ACVR1B,ACVR2A,CCND2,CEBPA,CEBPB,CHUK,CXCR4,FBXO32,FOSL2,IKBKE,IL1A,IL1RAP,IL1RN,IL36G,IL6,INHBA,MAP2K1,MAP2K3,MAP2K4,MAP3K1,MAPK6,MDM2,MXD1,MYD88,NFKB2,NFKBIA,PIK3C3,PIK3R2,PIK3R4,PIK3R5,PIK3R6,PPARG,PTGS2,RHOA,ROCK1,SKIL,SMAD2,STAT3,TCF3,TLR1,TLR3,TLR6,TNF,TNFRSF1B,TRAF2
Tumor Microenvironment Pathway	5.26	0.21	3.43	BRAF,CCL2,CD274,CD44,CFLAR,CSF1,CSF2,CXCR4,FAS,FOXO4,HIF1A,HLA-A,ICAM1,IL6,IL6R,ITGA5,JAK2,MAP2K1,MMP13,MMP14,NFKB2,NOS2,OSM,PDCD1LG2,PIK3C3,PIK3R2,PIK3R4,PIK3R5,PIK3R6,PTGS2,RALB,RELB,SLC2A1,STAT3,TNF
Role Of Osteoblasts In Rheumatoid Arthritis Signaling Pathway	3.24	0.17	3.43	ACVR2A,CLCF1,CSF2,CSNK1A1,CSNK1G2,CSNK1G3,CTSC,FZD1,IL12A,IL1A,IL36G,IL6,IL6R,JAK2,LIF,LTA,MMP13,MMP14,OSM,PIK3C3,PIK3R2,PIK3R4,PIK3R5,PIK3R6,PTGS2,STAT1,STAT2,STAT3,TCF3,TNF,TNFSF10,TNFSF12,TNFSF15,TNFSF4,WNT6
Serotonin Receptor Signaling	2.79	0.14	3.41	ADCY7,ADCY9,ADRB2,APP,ARFGEF1,ARRB1,BRAF,BST1,CAMK2D,CCR7,CD38,CD44,COPS5,GCH1,GNA12,GNA13,GNB1,GNG12,H3-3A/H3-3B,HCK,HIF1A,IL12A,IL4I1,IL6,JAK2,KALRN,LYN,MAP2K1,MAP2K3,MAP2K4,NFKB2,NFKBIA,ORAI2,ORAI3,PIK3C3,PIK3R2,PIK3R4,PIK3R5,PIK3R6,PLA2G4A,PRKACA,PRKAG2,PRKCE,PSD4,PTGS2,RAC2,RALB,RHOA,RHOC,RHOQ,RND1,ROCK1,SMOX,SPR,SQSTM1,STAT3,TGM2,TNF
Role of Pattern Recognition Receptors in Recognition of Bacteria and Viruses	12.3	0.32	3.4	C3,CASP1,CLCF1,CSF2,EIF2AK2,EIF2S1,IFIH1,IL12A,IL1A,IL36G,IL6,IRF7,LIF,LTA,MAP2K4,MYD88,NFKB2,NLRP3,NOD1,NOD2,OAS1,OAS2,OAS3,OSM,PIK3C3,PIK3R2,PIK3R4,PIK3R5,PIK3R6,PRKCE,PTX3,RELB,RIPK2,TLR1,TLR3,TLR6,TNF,TNFSF10,TNFSF12,TNFSF15,TNFSF4,TRAF6
T Cell Exhaustion Signaling Pathway	2.4	0.15	3.4	ACVR1B,ACVR2A,BATF,CD274,CD80,HAVCR2,HLA-A,IFNAR1,IL12A,IL6,IL6R,IRF9,JAK2,LAG3,MAP2K4,NFAT5,NFATC2,PDCD1LG2,PIK3C3,PIK3R2,PIK3R4,PIK3R5,PIK3R6,PPP2CB,PPP2R1A,PPP2R2A,RALB,SMAD2,STAT1,STAT2,STAT3
Pulmonary Fibrosis Idiopathic Signaling Pathway	1.85	0.13	3.36	ACTB,ACVR1B,ACVR2A,BRAF,EIF4EBP2,FOXO4,FZD1,GNA12,GNA13,IL13RA1,IL6,JAK2,JARID2,LATS1,LPAR1,MAP2K1,MAP2K3,MAP2K4,MMP13,MMP14,MRTFA,NFKB2,NOTCH1,PDGFRB,PIK3C3,PIK3R2,PIK3R4,PIK3R5,PIK3R6,POLR2A,RALB,RBPJ,RELB,RHOA,ROCK1,RPS6KA1,RPS6KC1,SMAD2,STAT3,TCF3,WNT6
Fcγ Receptor-mediated Phagocytosis in Macrophages and Monocytes	1.62	0.16	3.36	ACTB,ACTR2,ACTR3,ARPC2,ARPC5,CRK,CSF2,EZR,HCK,LCP2,LYN,PIK3R2,PRKCE,RAC2,VASP
PI3K/AKT Signaling	5.41	0.2	3.27	CHUK,CSF2RB,EIF4E,GDF15,HSP90AA1,IFNAR1,IKBKE,IL13RA1,IL15RA,IL17RD,IL20RB,IL2RA,IL4R,IL6R,INPP5B,ITGA5,ITGAL,ITGAM,ITGB8,JAK2,LIMS1,MAP2K1,MDM2,NFKB2,NFKBIA,NFKBIB,NFKBIE,PIK3R2,PPP2CB,PPP2R1A,PPP2R2A,PTGS2,RALB,RELB,RHEB,SYNJ2,YWHAE,YWHAG,YWHAZ
PI3K Signaling in B Lymphocytes	0.35	0.1	3.27	ATF3,C3,CAMK2D,CD40,CHUK,FCGR2B,IKBKE,IL4R,LYN,MALT1,MAP2K1,NFAT5,NFATC2,NFKB2,NFKBIA,NFKBIB,NFKBIE,PIK3AP1,PIK3R2,PPP3CB,RALB,RELB
Salvage Pathways of Pyrimidine Ribonucleotides	1.58	0.16	3.21	ACVR2A,APOBEC3B,BRAF,CMPK2,CSNK1A1,EIF2AK2,FAM20B,MAP2K1,MAP2K3,MAP2K4,MAP3K9,MAPK6,PIM1,PRKCE,UPP1
Toll-like Receptor Signaling	8.56	0.35	3.15	CD14,CHUK,EIF2AK2,IL12A,IL1A,IL1RN,IL36G,IRAK2,IRAK3,MAP2K3,MAP2K4,MAP3K1,MAP4K4,MYD88,NFKB2,NFKBIA,RELB,TLR1,TLR3,TLR6,TNF,TNFAIP3,TRAF1,TRAF6,UBC
Role of Tissue Factor in Cancer	4.73	0.19	3.12	ACVR1B,ACVR2A,ARRB1,BRAF,CHUK,CSF1,CSF2,EIF4E,F10,GNA12,GNA13,HBEGF,HCK,IKBKE,JAK2,LYN,MAP2K1,MAP2K3,MAP2K4,MAPK6,MMP13,NFKB2,PIK3C3,PIK3R2,PIK3R4,PIK3R5,PIK3R6,PPP2CB,PPP2R1A,PPP2R2A,PTGS2,RALB,RPS6KA1,RPS6KC1,TNF,TNFRSF1B,ZEB1
IL-12 Signaling and Production in Macrophages	8.3	0.23	3.06	C3,CD40,CEBPA,CEBPB,CHUK,CSF2,DHX58,EBI3,ETS2,FCGR2B,H3-3A/H3-3B,IFIH1,IKBKE,IL12A,IRF1,ITGAM,JAK2,MAP2K1,MAP2K3,MYD88,NFAT5,NFATC2,NFIL3,NFKB2,NOD2,NOS2,PIK3C3,PIK3R2,PIK3R4,PIK3R5,PIK3R6,POU2F2,PPARG,PRKAG2,PRKCE,RELB,RIPK2,SELE,SOCS3,SPI1,STAT1,STAT3,TLR3,TNF,TNIP2,TRAF6,XRCC6
Regulation of Actin-based Motility by Rho	1.67	0.16	3.05	ACTB,ACTR2,ACTR3,ARHGDIA,ARPC2,ARPC5,ITGA5,ITGAL,ITGAM,ITGB8,RAC2,RHOA,RHOC,RHOQ,RND1,ROCK1,WIPF1
Gαi Signaling	1.42	0.15	3.05	ADCY7,ADCY9,CNR2,FPR1,FPR2,GNA12,GNA13,GNB1,GNG12,HCAR2,LPAR1,PRKACA,PRKAG2,RALB,RALGDS,RGS10,SHC2,STAT3
MIF Regulation of Innate Immunity	2.62	0.26	3	CD14,MAP2K4,NFKB2,NFKBIA,NFKBIB,NFKBIE,NOS2,PLA2G4A,PTGS2,RELB
Ephrin Receptor Signaling	1.46	0.14	2.99	ABI1,ACTR2,ACTR3,ARPC2,ARPC5,CRK,CXCR4,GNA12,GNA13,GNB1,GNG12,ITGA5,ITGAL,ITGAM,ITGB8,JAK2,KALRN,MAP2K1,MAP4K4,RAC2,RALB,RHOA,ROCK1,SH2D3C,STAT3,WIPF1
Transcriptional Regulatory Network in Embryonic Stem Cells	1.03	0.13	2.98	ACVR1B,ACVR2A,FZD1,INHBA,JAK2,LIF,MAP2K1,PIK3C3,PIK3R2,PIK3R4,PIK3R5,PIK3R6,RALB,REST,SKIL,SMAD2,STAT3,TCF3,WNT6
Role of PKR in Interferon Induction and Antiviral Response	8.4	0.28	2.92	APAF1,ATF3,CASP1,CASP8,CHUK,EIF2AK2,EIF2S1,FAS,HSP90AA1,HSPA5,IFIH1,IFNAR1,IKBKE,IRF1,IRF9,MAP2K3,MAP2K4,MSR1,MYD88,NFKB2,NFKBIA,NFKBIB,NFKBIE,NLRP10,NLRP3,PDGFRB,PRKRA,RELB,STAT1,STAT2,STAT3,TLR3,TNF,TRAF6
Interferon Signaling	5.45	0.39	2.89	IFI35,IFIT1,IFIT3,IFNAR1,IRF1,IRF9,ISG15,JAK2,OAS1,SOCS1,STAT1,STAT2,TAP1
Senescence Pathway	5.13	0.18	2.89	ACVR1B,ACVR2A,ATF3,BRAF,CCND2,CDC25B,CDC27,CEBPB,CHEK2,CHUK,DLD,E2F2,EIF4E,ETS2,FOXO4,GADD45B,IKBKE,IL1A,IL6,MAP2K1,MAP2K3,MAP2K4,MAPK6,MAPKAPK2,MAPKAPK5,MDM2,NFAT5,NFATC2,NFKB2,PARP1,PDK2,PIK3C3,PIK3R2,PIK3R4,PIK3R5,PIK3R6,PML,PPP2CB,PPP2R1A,PPP2R2A,PPP3CB,RAD50,RALB,Saa3,SMAD2,SOD2,SQSTM1,TBK1,TRAF6,YPEL3
FAT10 Cancer Signaling Pathway	4.51	0.3	2.89	ACVR1B,ACVR2A,CHUK,CXCR4,IKBKE,IL6,NFKB2,NFKBIA,NFKBIB,NFKBIE,RELB,SMAD2,STAT3,TNF,TNFRSF1B
Actin Nucleation by ARP-WASP Complex	2.85	0.2	2.89	ACTR2,ACTR3,ARPC2,ARPC5,GNA12,ITGA5,ITGAL,ITGAM,ITGB8,RAC2,RALB,RHOA,RHOC,RHOQ,RND1,ROCK1,VASP,WIPF1
Factors Promoting Cardiogenesis in Vertebrates	0	0.09	2.89	ACVR1B,ACVR2A,BMP1,CAMK2D,FZD1,MAP2K4,PRKCE,RHOA,ROCK1,SMAD2,TCF3,WNT6
4-1BB Signaling in T Lymphocytes	4.5	0.35	2.83	CHUK,IKBKE,MAP2K1,MAP2K4,NFKB2,NFKBIA,NFKBIB,NFKBIE,RELB,TNFRSF9,TRAF1,TRAF2
CDC42 Signaling	0	0.06	2.83	ACTR2,ACTR3,ARPC2,ARPC5,CDC42EP2,HLA-A,ITGA5,ITGAL,ITGAM,ITGB8,MAP2K4,WIPF1
Signaling by Rho Family GTPases	2.81	0.15	2.79	ACTB,ACTR2,ACTR3,ARHGEF3,ARHGEF4,ARPC2,ARPC5,CDC42EP2,CDC42EP3,CYBB,CYFIP1,EZR,GNA12,GNA13,GNB1,GNG12,ITGA5,ITGAL,ITGAM,ITGB8,MAP2K1,MAP2K4,MAP3K9,MSN,NFKB2,PIK3C3,PIK3R2,PIK3R4,PIK3R5,PIK3R6,RAC2,RELB,RHOA,RHOC,RHOQ,RND1,ROCK1,SEPTIN9,WIPF1
Integrin Signaling	2.43	0.15	2.79	ACTB,ACTR2,ACTR3,ARF1,ARF4,ARPC2,ARPC5,BRAF,CRK,ITGA5,ITGAL,ITGAM,ITGB8,LIMS1,MAP2K1,MAP2K4,PIK3C3,PIK3R2,PIK3R4,PIK3R5,PIK3R6,RAC2,RALB,RHOA,RHOC,RHOQ,RND1,ROCK1,TSPAN3,VASP,WIPF1
T Cell Receptor Signaling	1.46	0.13	2.79	CD80,CHUK,CSF2,HLA-A,ICAM1,IKBKE,ITGAL,LCP2,MALT1,MAP2K1,MAP2K3,MAP2K4,MAP3K1,NFAT5,NFATC2,NFKB2,NFKBIA,NFKBIB,NFKBIE,PIK3C3,PIK3R2,PIK3R4,PIK3R5,PIK3R6,PPP3CB,RALB,RASGRP1,RELB,TCF3,TNF
B Cell Receptor Signaling	1.11	0.12	2.79	BCL2A1,CAMK2D,CHUK,FCGR2B,IKBKE,INPP5B,LYN,MALT1,MAP2K1,MAP2K3,MAP2K4,MAP3K1,MAP3K9,NFAT5,NFATC2,NFKB2,NFKBIA,NFKBIB,NFKBIE,PIK3AP1,PIK3C3,PIK3R2,PIK3R4,PIK3R5,PIK3R6,POU2F2,PPP3CB,RAC2,RALB,RELB,SYNJ2,TCF3
Role of RIG1-like Receptors in Antiviral Innate Immunity	6.77	0.43	2.71	CASP8,CHUK,DHX58,IFIH1,IKBKE,IRF7,NFKB2,NFKBIA,NFKBIB,NFKBIE,RELB,TANK,TBK1,TRAF2,TRAF6
ABRA Signaling Pathway	0.79	0.13	2.71	ACTB,ACTR3,IL6,JUNB,LIF,MAP2K4,MRTFA,PPP3CB,RHOA,ROCK1,TPM3
LPS/IL-1 Mediated Inhibition of RXR Function	0.63	0.11	2.71	ACOX3,ACSL1,ACSL4,ACSL5,ALDH9A1,CD14,CRAT,FABP3,IL1A,IL1RAP,IL1RN,IL36G,IL4I1,MAP2K4,MAP3K1,MYD88,SCARB1,SMOX,TNF,TNFRSF1B,TRAF2,TRAF6
CXCR4 Signaling	2.2	0.16	2.68	ADCY7,ADCY9,CRK,CXCR4,ELMO2,GNA12,GNA13,GNB1,GNG12,LYN,MAP2K1,MAP2K4,PIK3C3,PIK3R2,PIK3R4,PIK3R5,PIK3R6,PRKCE,RAC2,RALB,RHOA,RHOC,RHOQ,RND1,ROCK1
IL-1 Signaling	5.63	0.26	2.67	ADCY7,ADCY9,CHUK,GNA12,GNA13,GNB1,GNG12,IKBKE,IL1A,IL1RAP,IRAK2,IRAK3,MAP2K3,MAP2K4,MAP3K1,MYD88,NFKB2,NFKBIA,NFKBIB,NFKBIE,PRKACA,PRKAG2,RELB,TRAF6
Colorectal Cancer Metastasis Signaling	4.25	0.17	2.67	ADCY7,ADCY9,ARRB1,BRAF,FZD1,GNA12,GNA13,GNB1,GNG12,IL6,IL6R,JAK2,MAP2K1,MAP2K4,MMP13,MMP14,MSH2,NFKB2,NOS2,PIK3C3,PIK3R2,PIK3R4,PIK3R5,PIK3R6,PRKACA,PRKAG2,PTGS2,RAC2,RALB,RALGDS,RELB,RHOA,RHOC,RHOQ,RND1,SMAD2,STAT1,STAT3,TCF3,TLR1,TLR3,TLR6,TNF,WNT6
Role of JAK family kinases in IL-6-type Cytokine Signaling	3.59	0.24	2.67	CLCF1,HSP90AA1,IL27,IL6,IL6R,IRF1,JAK2,JUNB,LIF,MAP2K4,OSM,PIAS3,SOCS1,SOCS3,STAT1,STAT3,TIMP1
LPS-stimulated MAPK Signaling	3.22	0.21	2.67	CD14,CHUK,IKBKE,MAP2K1,MAP2K3,MAP2K4,NFKB2,NFKBIA,NFKBIB,NFKBIE,PIK3C3,PIK3R2,PIK3R4,PIK3R5,PIK3R6,PRKCE,RALB,RELB
Th17 Activation Pathway	1.98	0.17	2.67	BATF,CSF2,HIF1A,HSP90AA1,IL12A,IL6,IL6R,IRAK2,IRAK3,JAK2,MYD88,NFAT5,NFATC2,NFKB2,RELB,SOCS3,STAT3,TRAF6
Regulation of IL-2 Expression in Activated and Anergic T Lymphocytes	1.1	0.13	2.67	CD80,CHUK,IKBKE,MALT1,MAP2K1,MAP2K4,MAP3K1,NFAT5,NFATC2,NFKB2,NFKBIA,NFKBIB,NFKBIE,PPP3CB,RALB,RELB,SMAD2
NF-κB Signaling	5.67	0.2	2.66	AZI2,BRAF,CASP8,CD40,CHUK,EIF2AK2,IL1A,IL1RN,IL36G,INSR,IRAK3,LTA,MALT1,MAP3K1,MAP4K4,MYD88,NFKB2,NFKBIA,NFKBIB,NFKBIE,PDGFRB,PELI1,PIK3C3,PIK3R2,PIK3R4,PIK3R5,PIK3R6,PRKACA,RALB,RELB,TANK,TBK1,TLR1,TLR3,TLR6,TNF,TNFAIP3,TNFRSF1B,TNIP1,TRAF2,TRAF6,UBE2N
Differential Regulation of Cytokine Production in Intestinal Epithelial Cells by IL-17A and IL-17F	3.12	0.39	2.65	CCL2,CCL4,CSF2,IL12A,IL1A,LCN2,TNF
Hypoxia Signaling in the Cardiovascular System	2.59	0.21	2.65	COPS5,HIF1A,HSP90AA1,LDHA,MDM2,NFKBIA,NFKBIB,NFKBIE,UBE2D2,UBE2D3,UBE2F,UBE2J1,UBE2L6,UBE2M,UBE2N
Oncostatin M Signaling	1.04	0.17	2.65	JAK2,MAP2K1,MMP13,OSM,RALB,STAT1,STAT3
CSDE1 Signaling Pathway	0.72	0.14	2.65	APAF1,CCL2,CSDE1,DCP1A,DCP2,HNRNPD,SDC4
Activation of IRF by Cytosolic Pattern Recognition Receptors	12.8	0.48	2.6	ADAR,CD40,CHUK,DHX58,IFIH1,IFIT2,IFNAR1,IKBKE,IL6,IRF7,IRF9,ISG15,LTA,MAP2K4,NFKB2,NFKBIA,NFKBIB,NFKBIE,RELB,STAT1,STAT2,TANK,TBK1,TNF,TRAF6,ZBP1
Role of IL-17F in Allergic Inflammatory Airway Diseases	3.3	0.27	2.53	CCL2,CCL4,CSF2,CXCL10,IL6,MAP2K1,MMP13,NFKB2,RELB,RPS6KA1,TRAF3IP2,TRAF6
Regulation Of The Epithelial Mesenchymal Transition In Development Pathway	1.15	0.15	2.53	BRCA1,DVL2,FZD1,HIF1A,NCSTN,NFKB2,NOTCH1,PSEN1,RBPJ,RELB,TCF3,WNT6
TGF-β Signaling	0.47	0.11	2.53	ACVR1B,ACVR2A,INHBA,IRF7,MAP2K1,MAP2K3,MAP2K4,RALB,SMAD2,TRAF6
NRF2-mediated Oxidative Stress Response	4.03	0.18	2.52	ACTB,CCT7,DNAJA2,DNAJB14,DNAJB6,DNAJC1,DNAJC13,DNAJC18,DNAJC21,DNAJC9,EIF2AK3,FTH1,GSR,HSP90AA1,JUNB,KEAP1,MAFF,MAFK,MAP2K1,MAP2K3,MAP2K4,MAP3K1,NQO2,PIK3C3,PIK3R2,PIK3R4,PIK3R5,PIK3R6,PRKCE,RALB,SCARB1,SOD2,SQSTM1,STIP1,TXNRD1,VCP
Gαq Signaling	3.15	0.18	2.52	CHUK,GNA12,GNA13,GNB1,GNG12,IKBKE,MAP2K1,NFATC2,NFKB2,NFKBIA,NFKBIB,NFKBIE,PIK3C3,PIK3R2,PIK3R4,PIK3R5,PIK3R6,PPP3CB,PRKCE,RAC2,RELB,RGS18,RGS2,RHOA,RHOC,RHOQ,RND1,ROCK1
RAC Signaling	2.84	0.18	2.52	ACTR2,ACTR3,ARPC2,ARPC5,CD44,CYBB,CYFIP1,ITGA5,ITGAL,ITGAM,ITGB8,MAP2K1,MAP2K4,MAP3K1,NFKB2,PIK3C3,PIK3R2,PIK3R4,PIK3R5,PIK3R6,RAC2,RALB,RELB,RHOA
Reelin Signaling in Neurons	4.65	0.21	2.5	ACTR2,ACTR3,APP,ARHGEF3,ARHGEF37,ARHGEF4,ARPC2,ARPC5,CAMK2D,CNR2,CRK,HCK,ITGA5,LYN,MAP1B,MAP2K1,MAP2K3,MAP2K4,MAP3K9,NDEL1,PAFAH1B1,PAFAH1B2,PDK2,PIK3C3,PIK3R2,PIK3R4,PIK3R5,PIK3R6,RHOA
Retinoic acid Mediated Apoptosis Signaling	4.45	0.31	2.5	APAF1,CASP8,CFLAR,IFNAR1,IRF1,PARP1,PARP10,PARP11,PARP12,PARP14,PARP9,RXRB,TIPARP,TNFSF10
Role of MAPK Signaling in Inhibiting the Pathogenesis of Influenza	3.32	0.23	2.5	BRAF,CCL2,CXCL10,EIF2AK2,IL6,MAP2K1,MAP2K3,MAP2K4,MYD88,NFKB2,NFKBIA,NFKBIB,NFKBIE,PLA2G4A,PTGS2,TNF
IL-15 Production	1.43	0.15	2.5	HCK,IL6,INSR,IRF1,JAK2,LYN,MAP2K1,MAP2K3,MAP2K4,MATK,NFKB2,PDGFRB,RELB,STAT1,STYK1,TEC,TWF1
Differential Regulation of Cytokine Production in Macrophages and T Helper Cells by IL-17A and IL-17F	2.82	0.4	2.45	CCL2,CCL4,CSF2,IL12A,IL6,TNF
Inflammasome pathway	2.1	0.3	2.45	CASP1,CASP8,MYD88,NFKB2,NLRP3,NOD2
Actin Cytoskeleton Signaling	1.33	0.13	2.45	ACTB,ACTR2,ACTR3,ARHGEF4,ARPC2,ARPC5,CD14,CRK,CYFIP1,EZR,GNA12,GNA13,GNG12,ITGA5,ITGAL,ITGAM,ITGB8,MAP2K1,MATK,MSN,PIK3C3,PIK3R2,PIK3R4,PIK3R5,PIK3R6,RAC2,RALB,RHOA,ROCK1
PKCθ Signaling in T Lymphocytes	1.09	0.12	2.45	CAMK2D,CD80,CHUK,HLA-A,IKBKE,LCP2,MALT1,MAP2K4,MAP3K1,MAP3K9,NFAT5,NFATC2,NFKB2,NFKBIA,NFKBIB,NFKBIE,PIK3C3,PIK3R2,PIK3R4,PIK3R5,PIK3R6,PPP3CB,RAC2,RALB,RELB
Role of NFAT in Regulation of the Immune Response	0.45	0.1	2.45	CD80,CHUK,CSNK1A1,CSNK1G2,CSNK1G3,FCGR2B,GNA12,GNA13,GNB1,GNG12,HLA-A,IKBKE,KPNA3,KPNA4,LCP2,LYN,MAP2K1,NFAT5,NFATC2,NFKB2,NFKBIA,NFKBIB,NFKBIE,PIK3C3,PIK3R2,PIK3R4,PIK3R5,PIK3R6,PPP3CB,RALB,RCAN3,RELB
Agrin Interactions at Neuromuscular Junction	0.38	0.11	2.45	ACTB,AGRN,DAG1,GABPB1,MAP2K4,RAC2,RALB
Phospholipase C Signaling	0	0.08	2.45	ADCY7,ADCY9,ARHGEF3,ARHGEF4,FCGR2B,GNA13,GNB1,GNG12,HDAC10,HDAC5,HDAC6,ITGA5,ITGAL,ITGAM,ITGB8,LCP2,LYN,MAP2K1,NFAT5,NFATC2,NFKB2,PLA2G4A,PPP3CB,PRKCE,RAC2,RALB,RALGDS,RELB,RHOA,RHOC,RHOQ,RND1,TGM2
NUR77 Signaling in T Lymphocytes	0	0.05	2.45	APAF1,CD80,HLA-A,MAP2K1,PPP3CB,PRKCE,TNFSF10
Death Receptor Signaling	13.4	0.38	2.4	ACTB,APAF1,BIRC2,BIRC3,CASP7,CASP8,CFLAR,CHUK,DAXX,DFFB,FAS,IKBKE,MAP2K4,MAP4K4,NFKB2,NFKBIA,NFKBIB,NFKBIE,PARP1,PARP10,PARP11,PARP12,PARP14,PARP9,RELB,ROCK1,TANK,TBK1,TIPARP,TNF,TNFRSF1B,TNFRSF21,TNFSF10,TNFSF12,TNFSF15,TRAF2
CD28 Signaling in T Helper Cells	2.35	0.16	2.4	ACTR2,ACTR3,ARPC2,ARPC5,CD80,CHUK,HLA-A,IKBKE,LCP2,MALT1,MAP2K1,MAP2K4,MAP3K1,NFAT5,NFATC2,NFKB2,NFKBIA,NFKBIB,NFKBIE,PIK3C3,PIK3R2,PIK3R4,PIK3R5,PIK3R6,PPP3CB,RELB
Endothelin-1 Signaling	0.87	0.12	2.4	ADCY7,ADCY9,BRAF,CASP1,CASP4,CASP7,CASP8,GNA12,GNA13,MAPK6,NOS2,PIK3C3,PIK3R2,PIK3R4,PIK3R5,PIK3R6,PLA2G4A,PRKCE,PTGS2,RALB,SHC2
Breast Cancer Regulation by Stathmin1	0.93	0.11	2.38	ADGRE1,ADGRE5,ADGRG6,ADORA2A,ADORA2B,ADRB2,ARHGEF3,ARHGEF4,CAMK1,CAMK2D,CCND2,CCR2,CCR7,CCRL2,CNR2,E2F2,FPR1,FPR2,FZD1,GNA13,GNB1,GNG12,GPR132,GPR155,GPR183,GPR31,GPR84,GPR85,HCAR2,HIF1A,HRH2,LPAR1,LPAR5,LPAR6,MAP2K1,NFKB2,P2RY2,PIK3C3,PIK3R2,PIK3R4,PIK3R5,PIK3R6,PPP2CB,PPP2R1A,PPP2R2A,PRKACA,PRKAG2,PRKCE,RAC2,RALB,RHOA,RLIM,SHC2,STAT3
Apelin Endothelial Signaling Pathway	2.18	0.16	2.36	ADCY7,ADCY9,CCL2,GNA12,GNA13,GNB1,GNG12,HDAC5,HIF1A,ICAM1,MAP2K1,MAP2K4,NFKB2,PIK3C3,PIK3R2,PIK3R4,PIK3R5,PIK3R6,PRKAG2,PRKCE,RALB,RELB
Opioid Signaling Pathway	1.05	0.12	2.35	ADCY7,ADCY9,ARRB1,BRAF,CAMK1,CAMK2D,GNA12,GNA13,GNB1,GNG12,HCK,LYN,MAP2K1,MAP2K3,MAP2K4,MAPK6,NFKB2,NFKBIA,OGFR,PDE1B,PPP3CB,PRKACA,PRKAG2,PRKCE,RAC2,RALB,RGS10,RGS18,RPS6KA1,SIGMAR1,TCF3
HIF1α Signaling	2.78	0.16	2.34	BRAF,CAMK1,CAMK2D,COPS5,CYBB,EIF4E,HIF1A,HSP90AA1,HSPA5,IL6,IL6R,LDHA,MAP2K1,MAP2K3,MAP2K4,MDM2,MKNK2,MMP13,MMP14,NOS2,PIK3C3,PIK3R2,PIK3R4,PIK3R5,PIK3R6,PPP3CB,PRKCE,RAC2,RALB,SLC2A1,SLC2A8,STAT3
Endocannabinoid Neuronal Synapse Pathway	0	0.07	2.33	ADCY7,ADCY9,CNR2,GNB1,GNG12,MAPK6,PPP3CB,PRKACA,PRKAG2,PTGS2
Glioblastoma Multiforme Signaling	0.9	0.12	2.32	CCND2,E2F2,FZD1,MAP2K1,MDM2,PDGFRB,PIK3C3,PIK3R2,PIK3R4,PIK3R5,PIK3R6,RAC2,RALB,RHOA,RHOC,RHOQ,RND1,SHC2,TCF3,WNT6
TEC Kinase Signaling	3.16	0.16	2.29	ACTB,FAS,GNA12,GNA13,GNB1,GNG12,GTF2I,HCK,ITGA5,ITGAL,ITGAM,ITGB8,JAK2,LYN,MAP2K4,NFKB2,PIK3C3,PIK3R2,PIK3R4,PIK3R5,PIK3R6,PRKCE,RAC2,RELB,RHOA,RHOC,RHOQ,RND1,STAT1,STAT2,STAT3,TEC,TNF,TNFRSF21,TNFSF10,TNFSF12
Th1 Pathway	5.97	0.25	2.27	CD274,CD40,CD80,HAVCR2,HLA-A,ICAM1,IFNAR1,IL12A,IL27,IL6,IL6R,IRF1,JAK2,LTA,NCSTN,NFATC2,NFIL3,NOTCH1,PIK3C3,PIK3R2,PIK3R4,PIK3R5,PIK3R6,PSEN1,SOCS1,SOCS3,STAT1,STAT3
Leukocyte Extravasation Signaling	2.77	0.16	2.27	ACTB,ARHGAP9,CD44,CRK,CXCR4,CYBB,EZR,ICAM1,ITGAL,ITGAM,JAM2,MAP2K4,MMP13,MMP14,MSN,PECAM1,PIK3C3,PIK3R2,PIK3R4,PIK3R5,PIK3R6,PRKCE,RAC2,RASGRP1,RHOA,ROCK1,TEC,TIMP1,VASP,WIPF1
cAMP-mediated signaling	1.46	0.13	2.27	ADCY7,ADCY9,ADORA2A,ADORA2B,ADRB2,BRAF,CAMK1,CAMK2D,CNR2,DUSP1,FPR1,FPR2,HCAR2,HRH2,LPAR1,MAP2K1,PDE10A,PDE1B,PDE4B,PDE5A,PPP3CB,PRKACA,RGS10,RGS18,RGS2,RPS6KA1,SMPDL3B,STAT3
Regulation Of The Epithelial Mesenchymal Transition By Growth Factors Pathway	4.54	0.19	2.26	BRAF,CHUK,IKBKE,IL6,IL6R,JAK2,LATS1,LTA,MAP2K1,MAP2K3,MAP2K4,MAP3K1,NFKB2,PDGFRB,PIK3C3,PIK3R2,PIK3R4,PIK3R5,PIK3R6,RALB,RELB,RHOA,SHC2,SMAD2,STAT3,TCF3,TNF,TNFRSF1B,TNFSF10,TNFSF12,TNFSF12-TNFSF13,TNFSF15,TNFSF4,ZEB1,ZEB2
IL-13 Signaling Pathway	3.53	0.22	2.24	DUSP1,FOSL2,HBEGF,HCK,IL13RA1,IL4R,JAK2,LYN,PIK3C3,PIK3R2,PIK3R4,PIK3R5,PIK3R6,RHOA,ROCK1,SOCS1,SOCS3,STAT1,STAT3,TRAF6
Type II Diabetes Mellitus Signaling	3.45	0.19	2.24	ACSL1,ACSL4,ACSL5,CEBPB,CHUK,IKBKE,INSR,MAP2K4,MAP3K1,NFKB2,NFKBIA,NFKBIB,NFKBIE,PIK3C3,PIK3R2,PIK3R4,PIK3R5,PIK3R6,PPARG,PRKAG2,PRKCE,RELB,SOCS1,SOCS3,TNF,TNFRSF1B,TRAF2
Vitamin-C Transport	1.89	0.27	2.24	GLRX,LRRC8C,SELENOT,SLC23A2,SLC2A1,TXNRD1
Notch Signaling	1.29	0.19	2.24	DTX2,MFNG,NCSTN,NOTCH1,NUMBL,PSEN1,RBPJ
tRNA Splicing	0.39	0.11	2.24	PDE10A,PDE1B,PDE4B,PDE5A,SMPDL3B
Remodeling of Epithelial Adherens Junctions	0.38	0.11	2.24	ACTB,ACTR2,ACTR3,ARPC2,ARPC5,DNM1L,RAB5A
UVC-Induced MAPK Signaling	0.3	0.1	2.24	BRAF,MAP2K1,MAP2K4,PRKCE,RALB
Granzyme A Signaling	0	0.07	2.24	CASP1,H1-0,MBP,PARP1,XRCC6
Production of Nitric Oxide and Reactive Oxygen Species in Macrophages	4.26	0.19	2.19	ARG2,CHUK,CYBB,IKBKE,IRF1,JAK2,MAP2K1,MAP2K4,MAP3K1,MAP3K9,NFKB2,NFKBIA,NFKBIB,NFKBIE,NOS2,PIK3C3,PIK3R2,PIK3R4,PIK3R5,PIK3R6,PPP2CB,PPP2R1A,PPP2R2A,PRKCE,RAC2,RELB,RHOA,RHOC,RHOQ,RND1,SPI1,STAT1,TNF,TNFRSF1B
GM-CSF Signaling	4.95	0.28	2.18	BCL2A1,CAMK2D,CISH,CSF2,CSF2RB,HCK,JAK2,LYN,MAP2K1,PIK3C3,PIK3R2,PIK3R4,PIK3R5,PIK3R6,PIM1,PPP3CB,RALB,STAT1,STAT3
ICOS-ICOSL Signaling in T Helper Cells	1.34	0.14	2.18	CAMK2D,CD40,CD80,CHUK,HLA-A,IKBKE,IL2RA,LCP2,NFAT5,NFATC2,NFKB2,NFKBIA,NFKBIB,NFKBIE,PIK3C3,PIK3R2,PIK3R4,PIK3R5,PIK3R6,PPP3CB,RELB
G-Protein Coupled Receptor Signaling	3.13	0.13	2.14	ADCY7,ADCY9,ADGRE1,ADGRE5,ADGRG6,ADORA2A,ADORA2B,ADRB2,AMOT,ARRB1,BRAF,CAMK2D,CCR2,CCR7,CCRL2,CHUK,CNR2,CRK,DUSP1,FOXO4,FPR1,FPR2,FZD1,GNA12,GNA13,GNB1,GNG12,GPR132,GPR155,GPR183,GPR31,GPR84,GPR85,HCAR2,HRH2,IKBKE,LATS1,LPAR1,LPAR5,LPAR6,MAP2K1,MAP2K3,MAP2K4,MAP3K1,MAP3K9,MRTFA,NFAT5,NFATC2,NFKB2,NFKBIA,NFKBIB,NFKBIE,P2RY2,PDE10A,PDE1B,PDE4B,PDE5A,PIK3C3,PIK3R2,PIK3R4,PIK3R5,PIK3R6,PPP3CB,PRKACA,…
MIF-mediated Glucocorticoid Regulation	2.81	0.29	2.12	CD14,NFKB2,NFKBIA,NFKBIB,NFKBIE,NR3C1,PLA2G4A,PTGS2,RELB
Insulin Secretion Signaling Pathway	1.36	0.13	2.12	ADCY7,ADCY9,CAMK2D,DLD,EIF2AK3,EIF2S1,EIF4E,EIF4EBP2,EIF4G2,GOSR1,GOSR2,HCK,INSR,JAK2,LYN,PIK3C3,PIK3R2,PIK3R4,PIK3R5,PIK3R6,PRKACA,PRKAG2,PRKCE,SEC61A1,SLC2A1,SLC2A8,SRP68,SRP72,STAT1,STAT2,STAT3,TCF3
Synaptogenesis Signaling Pathway	0.62	0.11	2.12	ACTR2,ACTR3,ADCY7,ADCY9,ARPC2,ARPC5,BRAF,CAMK2D,CRK,EIF4EBP2,GOSR1,GOSR2,HCK,KALRN,LYN,MAP1B,PAFAH1B1,PIK3C3,PIK3R2,PIK3R4,PIK3R5,PIK3R6,PRKACA,PRKAG2,PRKCE,RAB5A,RALB,RASGRP1,RHOA,SHC2,STXBP3,SYT7
Endocannabinoid Developing Neuron Pathway	2.69	0.18	2.07	ADCY7,ADCY9,BRAF,BRCA1,CNR2,GNB1,GNG12,MAP2K1,MAP2K3,MAP2K4,MAPK6,PIK3C3,PIK3R2,PIK3R4,PIK3R5,PIK3R6,PRKACA,PRKAG2,RAC2,RALB,RHOA,STAT3
RHOA Signaling	2.22	0.17	2.07	ACTB,ACTR2,ACTR3,ARHGAP9,ARPC2,ARPC5,CDC42EP2,CDC42EP3,EZR,GNA12,GNA13,LPAR1,LPAR5,LPAR6,MSN,NRP2,RAPGEF2,RHOA,ROCK1,SEPTIN9
MSP-RON Signaling In Cancer Cells Pathway	1.74	0.15	2.07	BRAF,CSF2RB,ETS2,HIF1A,MAP2K1,NFKB2,NFKBIA,PIK3C3,PIK3R2,PIK3R4,PIK3R5,PIK3R6,RALB,RELB,SMAD2,STAT3,TCF3,YWHAE,YWHAG,YWHAZ
ID1 Signaling Pathway	2.37	0.16	2.04	ABI1,ACVR1B,ACVR2A,APP,ATF3,BCL3,BRAF,DVL2,HCK,HIF1A,IL6,IL6R,LIF,LYN,MDM2,NFKB2,PIK3C3,PIK3R2,PIK3R4,PIK3R5,PIK3R6,RALB,REST,RHOC,SMAD2,STAT3,TGM2,TNF,TNFRSF1B
HER-2 Signaling in Breast Cancer	2.11	0.15	2.04	ARF1,ARF4,BRAF,CASP7,CHUK,ETS2,HBEGF,HCK,IKBKE,IL1A,ITGB8,LYN,MAP2K1,MDM2,NFKB2,NFKBIA,NFKBIB,NFKBIE,NUP107,NUP54,NUP98,PIK3C3,PIK3R2,PIK3R4,PIK3R5,PIK3R6,PRKCE,PTGS2,RALB,RELB,RHEB,STAT3
TNFR1 Signaling	6.61	0.36	2	APAF1,BIRC2,BIRC3,CASP7,CASP8,CHUK,IKBKE,MAP2K4,MAP3K1,NFKB2,NFKBIA,NFKBIB,NFKBIE,RELB,TANK,TNF,TNFAIP3,TRAF2
NF-κB Activation by Viruses	3.23	0.22	2	CHUK,EIF2AK2,IKBKE,MAP3K1,NFKB2,NFKBIA,NFKBIB,NFKBIE,PIK3C3,PIK3R2,PIK3R4,PIK3R5,PIK3R6,PRKCE,RALB,RELB,TRAF2
Ceramide Signaling	2.5	0.19	2	CERK,MAP2K1,MAP2K4,MAP3K1,NFKB2,PIK3C3,PIK3R2,PIK3R4,PIK3R5,PIK3R6,PPP2CB,PPP2R1A,PPP2R2A,RALB,RELB,TNF,TNFRSF1B
Fc Epsilon RI Signaling	1.94	0.17	2	CSF2,INPP5B,LCP2,LYN,MAP2K1,MAP2K3,MAP2K4,PIK3C3,PIK3R2,PIK3R4,PIK3R5,PIK3R6,PLA2G4A,PRKCE,RAC2,RALB,SYNJ2,TNF
Coronavirus Replication Pathway	0.29	0.1	2	ARCN1,COPA,COPB1,COPB2
Stearate Biosynthesis I (Animals)	0.28	0.1	2	ACOT9,ACSL1,ACSL4,ACSL5,MBLAC2,PTGR2
Thrombin Signaling	1.24	0.13	1.96	ADCY7,ADCY9,ARHGEF3,ARHGEF37,ARHGEF4,CAMK1,CAMK2D,GNA12,GNA13,GNB1,GNG12,MAP2K1,NFKB2,PIK3C3,PIK3R2,PIK3R4,PIK3R5,PIK3R6,PRKCE,RAC2,RALB,RELB,RHOA,RHOC,RHOQ,RND1,ROCK1
Pyridoxal 5'-phosphate Salvage Pathway	2.72	0.22	1.94	ACVR2A,BRAF,CSNK1A1,EIF2AK2,FAM20B,MAP2K1,MAP2K3,MAP2K4,MAP3K9,MAPK6,PDXK,PIM1,PNPO,PRKCE
IL-3 Signaling	1.61	0.17	1.94	CSF2RB,JAK2,MAP2K1,PIK3C3,PIK3R2,PIK3R4,PIK3R5,PIK3R6,PPP3CB,PRKCE,RALB,STAT1,STAT3
Role of MAPK Signaling in Promoting the Pathogenesis of Influenza	0.82	0.13	1.94	BECN1,BRAF,MAP2K1,MAP2K3,MAP2K4,NFKB2,NFKBIA,NFKBIB,NFKBIE,PLA2G4A,PTGS2,RABGEF1,RALB
Estrogen Receptor Signaling	0.33	0.1	1.92	ADCY7,ADCY9,ARG2,ATP5F1B,EIF4E,FBXO32,FOXO4,GNA12,GNA13,GNB1,GNG12,HIF1A,HNRNPD,HSP90AA1,JAK2,MAP2K1,MED1,MED13,MMP13,MMP14,NFKB2,NOTCH1,NR3C1,PIK3C3,PIK3R2,PIK3R4,PIK3R5,PIK3R6,PRKACA,PRKAG2,PRKCE,RALB,RELB,RHOA,ROCK1,SHC2,SOD2
B Cell Activating Factor Signaling	4.7	0.33	1.9	CHUK,IKBKE,MAP2K4,MAP3K1,NFAT5,NFATC2,NFKB2,NFKBIA,NFKBIB,NFKBIE,RELB,TRAF1,TRAF2,TRAF6
Chronic Myeloid Leukemia Signaling	2.95	0.15	1.9	ADAR,CCND2,CEBPA,CHUK,CRK,DVL2,DYRK2,E2F2,FAS,FZD1,HCK,HDAC10,HDAC5,HDAC6,HSP90AA1,IKBKE,JAK2,LIG3,MAP2K1,MDM2,NFAT5,NFATC2,NFKB2,NOTCH1,PIK3C3,PIK3R2,PIK3R4,PIK3R5,PIK3R6,PPP3CB,PRKAG2,RAC2,RALB,RELB,SKP2,SPRED1,STAT3,TCF3,TNFSF10,WNT6
Neuregulin Signaling	1.2	0.14	1.9	CRK,DCN,EREG,ERRFI1,HBEGF,HSP90AA1,ITGA5,ITGAL,ITGAM,ITGB8,MAP2K1,MATK,PIK3R2,PRKCE,PSEN1,RALB
RANK Signaling in Osteoclasts	5.44	0.26	1.89	BIRC2,BIRC3,CHUK,IKBKE,MAP2K1,MAP2K4,MAP3K1,MAP3K9,MITF,NFATC2,NFKB2,NFKBIA,NFKBIB,NFKBIE,PIK3C3,PIK3R2,PIK3R4,PIK3R5,PIK3R6,PPP3CB,RELB,TRAF2,TRAF6
PCP (Planar Cell Polarity) Pathway	0.56	0.12	1.89	DVL2,FZD1,JUNB,MAP2K4,RHOA,ROCK1,WNT6
Protein Kinase A Signaling	2.62	0.14	1.85	ADCY7,ADCY9,ADD3,BRAF,CAMK2D,CDC14B,CDC25B,CDC27,CHUK,DUSP1,DUSP16,DUSP2,DUSP3,EBI3,GNA13,GNB1,GNG12,H1-0,H3-3A/H3-3B,MAP2K1,MAP3K1,MTMR7,NFAT5,NFATC2,NFKB2,NFKBIA,NFKBIB,NFKBIE,PDE10A,PDE1B,PDE4B,PDE5A,PHKA2,PPP3CB,PRKACA,PRKAG2,PRKCE,PTGS2,PTP4A1,PTPN12,PTPN21,PTPRA,PTPRJ,RELB,RHOA,ROCK1,SMPDL3B,TCF3,VASP,YWHAE,YWHAG,YWHAZ
TNFR2 Signaling	11.6	0.59	1.81	BIRC2,BIRC3,CHUK,IKBKE,LTA,MAP2K4,MAP3K1,NFKB2,NFKBIA,NFKBIB,NFKBIE,RELB,TANK,TBK1,TNF,TNFAIP3,TNFRSF1B,TRAF1,TRAF2
14-3-3-mediated Signaling	0.75	0.12	1.81	MAP2K1,MAP2K4,PIK3C3,PIK3R2,PIK3R4,PIK3R5,PIK3R6,PRKCE,RALB,RPS6KA1,TNF,TRAF2,YWHAE,YWHAG,YWHAZ
Natural Killer Cell Signaling	1.74	0.14	1.8	HLA-A,HSPA5,IL12A,ITGAL,JAK2,LCP2,MAP2K1,MAP2K3,MAP3K1,MAP3K9,MYD88,NFAT5,NFATC2,NFKB2,PIK3C3,PIK3R2,PIK3R4,PIK3R5,PIK3R6,RAC2,RALB,RELB,ROCK1,TNFSF10,TRAF6,WIPF1
IL-33 Signaling Pathway	8.17	0.25	1.76	CASP1,CASP4,CASP7,CASP8,CCL2,CHUK,CSF2,ICAM1,IKBKE,IL1A,IL1RAP,IL1RN,IL36G,IL6,JAK2,LPIN1,MAP2K1,MAP2K4,MAPKAPK2,MYD88,NFKB2,NFKBIA,NFKBIB,NFKBIE,PIK3C3,PIK3R2,PIK3R4,PIK3R5,PIK3R6,PRKACA,PRKAG2,PTGS2,RPS6KA1,RPS6KC1,SELE,STAT3,TBK1,TNF,TRAF6
ERBB Signaling	0.86	0.13	1.73	EREG,HBEGF,MAP2K1,MAP2K3,MAP2K4,PIK3C3,PIK3R2,PIK3R4,PIK3R5,PIK3R6,PRKCE,RALB
IL-15 Signaling	0	0.08	1.73	CSF2,IL15RA,JAK2,MAP2K1,NFKB2,PIK3C3,PIK3R2,PIK3R4,PIK3R5,PIK3R6,RALB,RELB,STAT3
Pancreatic Adenocarcinoma Signaling	3.39	0.19	1.7	BRCA2,E2F2,HBEGF,HDAC10,HDAC5,HDAC6,JAK2,MAP2K1,MAP2K4,MDM2,NFKB2,NOTCH1,PIK3C3,PIK3R2,PIK3R4,PIK3R5,PIK3R6,PTGS2,RALBP1,RALGDS,RELB,SMAD2,STAT1,STAT3
PDGF Signaling	2.67	0.2	1.7	CRK,EIF2AK2,INPP5B,JAK2,MAP2K1,MAP2K4,MAP3K1,PDGFRB,PIK3C3,PIK3R2,PIK3R4,PIK3R5,PIK3R6,RALB,STAT1,STAT3,SYNJ2
Systemic Lupus Erythematosus In T Cell Signaling Pathway	2.15	0.14	1.67	CASP1,CASP4,CASP7,CASP8,CD44,CD80,EZR,FAS,GNA12,GNA13,HLA-A,IL6,ITGAL,MAP2K1,MAP2K3,MAP2K4,MSN,NFATC2,NOS2,PIK3C3,PIK3R2,PIK3R4,PIK3R5,PIK3R6,PPP2CB,PPP2R1A,PPP2R2A,PPP3CB,RAC2,RALB,RHOA,RHOC,RHOQ,RND1,ROCK1,STAT3
Polyamine Regulation in Colon Cancer	1.07	0.16	1.67	BRAF,MAP2K1,MAP2K3,MAP2K4,MXD1,PPARG,RHOA,SLC3A2,SMOX
ERK5 Signaling	0.65	0.13	1.67	GNA12,GNA13,LIF,RALB,RPS6KA1,RPS6KC1,YWHAE,YWHAG,YWHAZ
CD40 Signaling	10.3	0.39	1.63	CD40,CHUK,ICAM1,IKBKE,LTA,MAP2K1,MAP2K3,MAP2K4,MAPKAPK2,NFKB2,NFKBIA,NFKBIB,NFKBIE,PIK3C3,PIK3R2,PIK3R4,PIK3R5,PIK3R6,PTGS2,RELB,STAT3,TANK,TNFAIP3,TRAF1,TRAF2,TRAF6
Endoplasmic Reticulum Stress Pathway	2.1	0.3	1.63	CASP7,EIF2AK3,EIF2S1,HSPA5,TRAF2,XBP1
IL-17A Signaling in Airway Cells	5.89	0.3	1.61	CHUK,CXCL3,IKBKE,IL6,JAK2,MAP2K1,MAP2K4,NFKB2,NFKBIA,NFKBIB,NFKBIE,PIK3C3,PIK3R2,PIK3R4,PIK3R5,PIK3R6,RELB,STAT3,TRAF3IP2,TRAF6
ILK Signaling	1.14	0.13	1.61	ACTB,HIF1A,ITGB8,LIMS1,MAP2K4,NFKB2,NOS2,PIK3C3,PIK3R2,PIK3R4,PIK3R5,PIK3R6,PPP2CB,PPP2R1A,PPP2R2A,PTGS2,RAC2,RELB,RHOA,RHOC,RHOQ,RICTOR,RND1,TNF
Oxytocin Signaling Pathway	0.44	0.1	1.57	ARRB1,GNA12,GNA13,GNB1,GNG12,IL6,MAP2K4,MAPK6,NFKB2,PIK3C3,PIK3R2,PIK3R4,PIK3R5,PIK3R6,PLA2G4A,PPARG,PPP3CB,PRKACA,PRKAG2,PRKCE,PTGS2,RALB,RELB,RHOA,ROCK1,SHC2
fMLP Signaling in Neutrophils	5.12	0.23	1.53	ACTR2,ACTR3,ARPC2,ARPC5,CYBB,FPR1,FPR2,GNA12,GNA13,GNB1,GNG12,MAP2K1,NFAT5,NFATC2,NFKB2,NFKBIA,NFKBIB,NFKBIE,PIK3C3,PIK3R2,PIK3R4,PIK3R5,PIK3R6,PPP3CB,PRKCE,RAC2,RALB,RELB
Macropinocytosis Signaling	2.47	0.2	1.51	ABI1,ANKFY1,CD14,CSF1,ITGA5,ITGB8,PIK3C3,PIK3R2,PIK3R4,PIK3R5,PIK3R6,PRKCE,RAB5A,RALB,RHOA
Thrombopoietin Signaling	1.63	0.18	1.51	JAK2,MAP2K1,PIK3C3,PIK3R2,PIK3R4,PIK3R5,PIK3R6,PRKCE,RALB,STAT1,STAT3
STAT3 Pathway	2.59	0.17	1.5	CISH,CSF2RB,IFNAR1,IL13RA1,IL15RA,IL17RD,IL1A,IL20RB,IL2RA,IL4R,IL6R,INSR,JAK2,MAP2K1,MAP2K4,MAP3K9,PDGFRB,PIAS3,PIM1,RALB,SOCS1,SOCS3,STAT3
Gαs Signaling	2.14	0.17	1.5	ADCY7,ADCY9,ADD3,ADORA2A,ADORA2B,ADRB2,BRAF,GNA12,GNA13,GNB1,GNG12,HCAR2,HCK,HRH2,MAP2K1,PRKACA,PRKAG2,RAPGEF2,RGS2
Autophagy	4.06	0.18	1.48	ATG14,ATG9A,ATG9B,BECN1,DRAM1,EIF2AK3,GORASP2,HIF1A,INSR,MAP2K1,MAP2K4,MYD88,NFKB2,NOD2,PIK3C3,PIK3R2,PIK3R4,PIK3R5,PIK3R6,PLEKHM1,PPP2CB,PPP2R1A,PPP2R2A,PPP3CB,PRKACA,PRKAG2,RALB,RIPK2,SESN1,SLC3A2,SQSTM1,STX17,TBK1,TFEB,TNF,TNFRSF1B,TRAF6
JAK/STAT Signaling	3.91	0.24	1.41	CEBPB,CISH,IL6,JAK2,MAP2K1,NFKB2,PIAS3,PIK3C3,PIK3R2,PIK3R4,PIK3R5,PIK3R6,RALB,RELB,SOCS1,SOCS3,STAT1,STAT2,STAT3
NGF Signaling	2.61	0.18	1.41	CHUK,CRK,IKBKE,MAP2K1,MAP2K4,MAP3K1,MAP3K9,NFKB2,PIK3C3,PIK3R2,PIK3R4,PIK3R5,PIK3R6,RALB,RELB,RHOA,ROCK1,RPS6KA1,RPS6KC1,SHC2,TRAF6
Insulin Receptor Signaling	1.22	0.14	1.41	CRK,EIF4E,FOXO4,INPP5B,INSR,JAK2,MAP2K1,PIK3C3,PIK3R2,PIK3R4,PIK3R5,PIK3R6,PRKACA,PRKAG2,RALB,RHOQ,SOCS3,SYNJ2
Ephrin B Signaling	0.98	0.15	1.41	ABI1,CXCR4,GNA12,GNA13,GNB1,GNG12,KALRN,RAC2,RHOA,ROCK1
Chemokine Signaling	0.4	0.11	1.41	CAMK1,CAMK2D,CCL2,CCL4,CXCR4,MAP2K1,RALB,RHOA
G Protein Signaling Mediated by Tubby	0	0.09	1.41	GNA12,GNA13,GNB1,GNG12,IFT140,INSR,JAK2,LCP2,NAMPT,TTC21B
Lymphotoxin β Receptor Signaling	4.7	0.3	1.39	APAF1,BIRC2,CHUK,IKBKE,LTA,NFKB2,NFKBIA,PIK3C3,PIK3R2,PIK3R4,PIK3R5,PIK3R6,RELB,TRAF1,TRAF2,TRAF6
Ribonucleotide Reductase Signaling Pathway	2.94	0.17	1.35	ACTB,BRAF,E2F2,EIF4E,FBXL5,H3-3A/H3-3B,HIF1A,IL6,MAP2K4,NFKB2,PARP1,PARP10,PARP11,PARP12,PARP14,PARP9,PIK3C3,PIK3R2,PIK3R4,PIK3R5,PIK3R6,SKP2,SMARCA2,SMARCD2,STAT3,TBRG4,TIPARP
Tumoricidal Function of Hepatic Natural Killer Cells	2.99	0.33	1.34	APAF1,CASP7,CASP8,DFFB,FAS,ICAM1,ITGAL,M6PR
Triacylglycerol Degradation	0.79	0.15	1.34	AARS1,DAGLB,LIPG,PLA1A,PPME1,TNFAIP6
Calcium-induced T Lymphocyte Apoptosis	0	0.05	1.34	ATP2A2,HLA-A,NFATC2,PPP3CB,PRKCE
Cytotoxic T Lymphocyte-mediated Apoptosis of Target Cells	0	0.08	1.34	APAF1,CASP7,CASP8,DFFB,FAS,HLA-A
Small Cell Lung Cancer Signaling	6.69	0.28	1.29	APAF1,BIRC2,CCND2,CHUK,E2F2,HDAC10,HDAC5,HDAC6,IKBKE,NFKB2,NFKBIA,NFKBIB,NFKBIE,PIAS3,PIK3C3,PIK3R2,PIK3R4,PIK3R5,PIK3R6,PTGS2,RELB,RXRB,SKP2,TRAF1,TRAF2,TRAF6
Epithelial Adherens Junction Signaling	1.58	0.14	1.28	ACTR2,ACTR3,ACVR1B,ACVR2A,ARPC2,ARPC5,CRK,KIF23,LATS1,NOTCH1,PPP2CB,PPP2R1A,PPP2R2A,PRKAG2,RALB,RHOA,ROCK1,STK3,TCF3,YWHAE,YWHAG,YWHAZ
Unfolded protein response	3.35	0.21	1.27	AMFR,CEBPA,CEBPB,DNAJA2,DNAJB14,DNAJB6,DNAJC1,DNAJC13,DNAJC18,DNAJC21,DNAJC9,EIF2AK3,HSPA5,PPARG,PPP1R15A,SYVN1,TRAF2,VCP,XBP1
VEGF Signaling	1.5	0.16	1.27	ACTB,EIF1AX,EIF1AY,EIF2S1,ELAVL1,HIF1A,MAP2K1,PIK3C3,PIK3R2,PIK3R4,PIK3R5,PIK3R6,RALB,ROCK1,YWHAE
Role of NANOG in Mammalian Embryonic Stem Cell Pluripotency	0.77	0.12	1.27	ACVR2A,BMP1,FZD1,JAK2,LIF,MAP2K1,PIK3C3,PIK3R2,PIK3R4,PIK3R5,PIK3R6,RALB,STAT3,WNT6
Apelin Cardiomyocyte Signaling Pathway	0.4	0.1	1.27	ATP2A2,HIF1A,MAPK6,PIK3C3,PIK3R2,PIK3R4,PIK3R5,PIK3R6,PRKCE,SLC9A8
SAPK/JNK Signaling	0.77	0.12	1.21	CRK,DAXX,GNA12,GNA13,GNB1,GNG12,MAP2K4,MAP3K1,MAP3K9,MAP4K4,PIK3C3,PIK3R2,PIK3R4,PIK3R5,PIK3R6,RAC2,RALB,TRAF2
Endocannabinoid Cancer Inhibition Pathway	3.23	0.18	1.18	ADCY7,ADCY9,ATF3,CASP1,CASP4,CASP7,CASP8,CCND2,CNR2,GNA13,HIF1A,MAP2K1,MAP2K3,MAP2K4,NOS2,PIK3C3,PIK3R2,PIK3R4,PIK3R5,PIK3R6,PRKACA,PRKAG2,RHOA,ROCK1,SPTLC2,TCF3
Paxillin Signaling	1.24	0.14	1.16	ACTB,ARF1,CRK,ITGA5,ITGAL,ITGAM,ITGB8,MAP2K4,PIK3C3,PIK3R2,PIK3R4,PIK3R5,PIK3R6,PTPN12,RALB
FLT3 Signaling in Hematopoietic Progenitor Cells	1.22	0.15	1.16	EIF4E,MAP2K1,PIK3C3,PIK3R2,PIK3R4,PIK3R5,PIK3R6,RALB,RPS6KA1,STAT1,STAT2,STAT3
PAK Signaling	0.97	0.13	1.16	ITGA5,ITGAL,ITGAM,ITGB8,MAP2K1,MAP2K4,PAK1IP1,PDGFRB,PIK3C3,PIK3R2,PIK3R4,PIK3R5,PIK3R6,RALB,TNF
Induction of Apoptosis by HIV1	6.13	0.31	1.15	APAF1,BIRC2,BIRC3,CASP8,CHUK,CXCR4,DAXX,DFFB,FAS,IKBKE,MAP2K4,NFKB2,NFKBIA,NFKBIB,NFKBIE,RELB,TNF,TNFRSF1B,TRAF1,TRAF2
Role of JAK2 in Hormone-like Cytokine Signaling	0.72	0.14	1.13	BIRC3,CCND2,JAK2,SOCS1,SOCS3,STAT1,STAT3
Apelin Adipocyte Signaling Pathway	0.49	0.11	1.13	ADCY7,ADCY9,CYBB,HIF1A,MAPK6,PRKACA,PRKAG2,PTGES,RAC2
BMP signaling pathway	0.45	0.11	1.13	ACVR2A,BMP1,MAP2K1,MAP2K4,NFKB2,PRKACA,PRKAG2,RALB,RELB
Sperm Motility	0.33	0.1	1.13	GNA12,GNA13,GNB1,GNG12,HCK,INSR,JAK2,LYN,MAP2K1,MAP2K3,MAP2K4,MATK,PDE1B,PDE4B,PDGFRB,PLA2G4A,PRKACA,PRKAG2,PRKCE,STYK1,TEC,TWF1
IL-4 Signaling	0.34	0.1	1.09	BATF,CCL22,FAS,GFI1,IL13RA1,IL4R,NFATC2,NFIL3,NFKB2,NR3C1,PIK3C3,PIK3R2,PIK3R4,PIK3R5,PIK3R6,RALB,RICTOR,RPS6KA1,SOCS1,STAT3,TGM2
CREB Signaling in Neurons	0.34	0.1	1.09	ADCY7,ADCY9,ADGRE1,ADGRE5,ADGRG6,ADORA2A,ADORA2B,ADRB2,CAMK2D,CCR2,CCR7,CCRL2,CNR2,FPR1,FPR2,FZD1,GNA12,GNA13,GNB1,GNG12,GPR132,GPR155,GPR183,GPR31,GPR84,GPR85,HCAR2,HRH2,INSR,LPAR1,LPAR5,LPAR6,MAP2K1,P2RY2,PDGFRB,PIK3C3,PIK3R2,PIK3R4,PIK3R5,PIK3R6,POLR2A,POLR2E,PRKACA,PRKAG2,PRKCE,RALB,RPS6KA1,SHC2
Prolactin Signaling	2.45	0.19	1.07	CEBPB,IRF1,JAK2,MAP2K1,NMI,NR3C1,PIK3C3,PIK3R2,PIK3R4,PIK3R5,PIK3R6,PRKCE,RALB,SOCS1,SOCS3,STAT1,STAT3
Myelination Signaling Pathway	2.37	0.14	1.07	ACVR2A,ADGRG6,ARHGAP9,BMP1,BRAF,DAG1,EIF4E,FZD1,HCK,HDAC10,HDAC5,HDAC6,HMGCR,ITGB8,LYN,MAP2K1,MBP,MTHFD2,NCSTN,NFATC2,NFKB2,NOTCH1,PDGFRB,PIK3C3,PIK3R2,PIK3R4,PIK3R5,PIK3R6,PPP3CB,PRKACA,PRKAG2,PSEN1,PTPRA,RALB,RAPGEF2,RHEB,RHOA,ROCK1,SLC2A1,SMAD2,TRAF6,WNT6,ZEB2
HGF Signaling	1.5	0.15	1.07	ETS2,IL6,ITGA5,ITGAL,ITGAM,ITGB8,MAP2K1,MAP2K4,MAP3K1,MAP3K9,PIK3C3,PIK3R2,PIK3R4,PIK3R5,PIK3R6,PRKCE,PTGS2,RALB,STAT3
Acute Myeloid Leukemia Signaling	3.81	0.23	1	BRAF,CEBPA,CSF2RB,IDH1,MAP2K1,MAP2K3,MAP2K4,NFKB2,PIK3C3,PIK3R2,PIK3R4,PIK3R5,PIK3R6,PIM1,PML,RALB,RELB,SPI1,STAT3,TCF3
Melanoma Signaling	1.87	0.2	1	BRAF,MAP2K1,MDM2,MITF,PIK3C3,PIK3R2,PIK3R4,PIK3R5,PIK3R6,RALB
UVB-Induced MAPK Signaling	1.87	0.2	1	EIF4E,H3-3A/H3-3B,MAP2K1,MAP2K4,PIK3C3,PIK3R2,PIK3R4,PIK3R5,PIK3R6,PRKCE
γ-linolenate Biosynthesis II (Animals)	1.03	0.21	1	ACSL1,ACSL4,ACSL5,FADS1
VEGF Family Ligand-Receptor Interactions	0.97	0.14	1	MAP2K1,NRP1,NRP2,PIK3C3,PIK3R2,PIK3R4,PIK3R5,PIK3R6,PLA2G4A,PRKCE,RALB
D-myo-inositol (1,4,5,6)-Tetrakisphosphate Biosynthesis	0.92	0.12	1	ACP6,CDC25B,DUSP1,DUSP16,DUSP2,INPP5B,MDP1,MTMR6,MTMR7,PLPP7,PPP2CB,PPP2R1A,PPP2R2A,PPP3CB,PPP4R1,PTPN12,PTPRJ,SGPP1,SOCS3,SYNJ2,THTPA
D-myo-inositol (3,4,5,6)-tetrakisphosphate Biosynthesis	0.92	0.12	1	ACP6,CDC25B,DUSP1,DUSP16,DUSP2,INPP5B,MDP1,MTMR6,MTMR7,PLPP7,PPP2CB,PPP2R1A,PPP2R2A,PPP3CB,PPP4R1,PTPN12,PTPRJ,SGPP1,SOCS3,SYNJ2,THTPA
Antiproliferative Role of Somatostatin Receptor 2	0.89	0.14	1	BRAF,GNB1,GNG12,MAP2K1,PIK3C3,PIK3R2,PIK3R4,PIK3R5,PIK3R6,RALB
CCR3 Signaling in Eosinophils	0.86	0.13	1	GNA12,GNA13,GNB1,GNG12,MAP2K1,PIK3C3,PIK3R2,PIK3R4,PIK3R5,PIK3R6,PLA2G4A,PRKCE,RALB,RHOA,ROCK1
IL-22 Signaling	0.8	0.17	1	MAP2K4,SOCS3,STAT1,STAT3
Apelin Liver Signaling Pathway	0.7	0.16	1	FAS,MAP2K4,PDGFRB,TNF
α-Adrenergic Signaling	0.66	0.12	1	ADCY7,ADCY9,GNA12,GNA13,GNB1,GNG12,MAP2K1,PHKA2,PRKACA,PRKAG2,PRKCE,RALB
D-myo-inositol-5-phosphate Metabolism	0.66	0.11	1	ACP6,CDC25B,DUSP1,DUSP16,DUSP2,INPP5B,MDP1,MTMR6,MTMR7,PLPP7,PPP2CB,PPP2R1A,PPP2R2A,PPP3CB,PPP4R1,PTPN12,PTPRJ,SGPP1,SOCS3,SYNJ2,THTPA
Fatty Acid β-oxidation I	0.46	0.13	1	ACADM,ACSL1,ACSL4,ACSL5
G Beta Gamma Signaling	0	0.07	1	GNA12,GNA13,GNB1,GNG12,HBEGF,PRKACA,PRKAG2,PRKCE,RALB
Neuroprotective Role of THOP1 in Alzheimer's Disease	0	0.06	1	APP,C1R,HLA-A,PRKACA,PRKAG2,YWHAE
Triacylglycerol Biosynthesis	0	0.08	1	DGAT2,GPAT4,LPCAT2,LPIN1
3-phosphoinositide Degradation	0.9	0.12	0.94	ACP6,CDC25B,DUSP1,DUSP16,DUSP2,INPP5B,MDP1,MTM1,MTMR6,MTMR7,PLPP7,PPP2CB,PPP2R1A,PPP2R2A,PPP3CB,PPP4R1,PTPN12,PTPRJ,SGPP1,SOCS3,SYNJ2,THTPA
CD27 Signaling in Lymphocytes	3.98	0.27	0.91	APAF1,CASP8,CHUK,IKBKE,MAP2K1,MAP2K3,MAP2K4,MAP3K1,MAP3K9,NFKB2,NFKBIA,NFKBIB,NFKBIE,RELB,TRAF2
CNTF Signaling	1.95	0.2	0.91	JAK2,MAP2K1,PIK3C3,PIK3R2,PIK3R4,PIK3R5,PIK3R6,RALB,RPS6KA1,STAT1,STAT3
Glioma Invasiveness Signaling	1.94	0.19	0.91	CD44,PIK3C3,PIK3R2,PIK3R4,PIK3R5,PIK3R6,RAC2,RALB,RHOA,RHOC,RHOQ,RND1,TIMP1
Glioma Signaling	1.79	0.16	0.91	CAMK1,CAMK2D,CCND2,CDKN2C,E2F2,HDAC10,HDAC5,HDAC6,IDH1,MAP2K1,MDM2,PDGFRB,PIK3C3,PIK3R2,PIK3R4,PIK3R5,PIK3R6,PRKCE,RALB
SPINK1 General Cancer Pathway	1.63	0.18	0.91	IL6,IL6R,JAK2,MAP2K1,PIK3C3,PIK3R2,PIK3R4,PIK3R5,PIK3R6,RALB,STAT3
FGF Signaling	0.95	0.14	0.91	CRK,MAP2K1,MAP2K3,MAP3K1,MAPKAPK2,PIK3C3,PIK3R2,PIK3R4,PIK3R5,PIK3R6,STAT3
Synaptic Long Term Depression	0	0.06	0.91	GNA12,GNA13,LYN,MAP2K1,NOS2,PLA2G4A,PPP2CB,PPP2R1A,PPP2R2A,PRKCE,RALB
Gα12/13 Signaling	3.08	0.19	0.89	CHUK,GNA12,GNA13,IKBKE,LPAR1,LPAR5,LPAR6,MAP2K1,MAP2K4,MAP3K1,NFKB2,NFKBIA,NFKBIB,NFKBIE,PIK3C3,PIK3R2,PIK3R4,PIK3R5,PIK3R6,RALB,RELB,RHOA,ROCK1,TEC
Th2 Pathway	3.23	0.19	0.85	ACVR1B,ACVR2A,CD40,CD80,CXCR4,GFI1,HLA-A,ICAM1,IL12A,IL2RA,IL4R,JAK2,NCSTN,NFATC2,NOTCH1,PIK3C3,PIK3R2,PIK3R4,PIK3R5,PIK3R6,PSEN1,SOCS3,SPI1,TNFSF4
Ferroptosis Signaling Pathway	2.93	0.19	0.85	ACSL4,ARF1,ARF4,BECN1,BRAF,CYBB,EIF2AK3,FTH1,GCH1,HMGCR,KEAP1,MAP2K1,PRKAG2,RALB,SLC11A2,SLC39A14,SLC3A2,SLC7A11,SQSTM1,STAT3,STEAP3,TXNRD1
Role of NFAT in Cardiac Hypertrophy	1.65	0.14	0.85	ADCY7,ADCY9,CAMK1,CAMK2D,CSNK1A1,GNB1,GNG12,HDAC10,HDAC5,HDAC6,IL6,IL6R,LIF,MAP2K1,MAP2K3,MAP2K4,MAP3K1,PIK3C3,PIK3R2,PIK3R4,PIK3R5,PIK3R6,PPP3CB,PRKACA,PRKAG2,PRKCE,RALB,RCAN3,SHC2
3-phosphoinositide Biosynthesis	1.55	0.14	0.85	ACP6,CDC25B,DUSP1,DUSP16,DUSP2,INPP5B,MDP1,MTMR6,MTMR7,PI4K2B,PIK3C3,PIK3R2,PIK3R4,PIK3R5,PIK3R6,PLPP7,PPP2CB,PPP2R1A,PPP2R2A,PPP3CB,PPP4R1,PTPN12,PTPRJ,SGPP1,SOCS3,SYNJ2,THTPA
mTOR Signaling	1.48	0.13	0.85	EIF3D,EIF4B,EIF4E,EIF4EBP2,EIF4G2,HIF1A,INSR,PIK3C3,PIK3R2,PIK3R4,PIK3R5,PIK3R6,PPP2CB,PPP2R1A,PPP2R2A,PRKAG2,PRKCE,RAC2,RALB,RHEB,RHOA,RHOC,RHOQ,RICTOR,RND1,RPS6KA1,RPS6KC1
April Mediated Signaling	4.83	0.33	0.83	CHUK,IKBKE,MAP2K4,MAP3K1,NFAT5,NFATC2,NFKB2,NFKBIA,NFKBIB,NFKBIE,RELB,TRAF1,TRAF2,TRAF6
IL-23 Signaling Pathway	4.57	0.32	0.83	CSF2,HIF1A,JAK2,NFKB2,NFKBIA,PIK3C3,PIK3R2,PIK3R4,PIK3R5,PIK3R6,RELB,SOCS3,STAT3,TNF
Mouse Embryonic Stem Cell Pluripotency	0.89	0.13	0.83	DVL2,FZD1,JAK2,LIF,MAP2K1,PIK3C3,PIK3R2,PIK3R4,PIK3R5,PIK3R6,RALB,STAT3,TCF3
Aryl Hydrocarbon Receptor Signaling	0.87	0.12	0.83	ALDH9A1,APAF1,CCND2,CHEK2,FAS,HSP90AA1,IL1A,IL6,MDM2,MED1,NFKB2,NQO2,PTGES3,RELB,RXRB,TGM2,TNF
Cancer Drug Resistance By Drug Efflux	0.75	0.14	0.82	BRAF,FOXO4,MAP2K1,MDM2,PIK3R2,PTGS2,RALB
Macrophage Alternative Activation Signaling Pathway	9.37	0.26	0.76	ACADM,ADORA2A,ADORA2B,CCL22,CEBPB,CSF1,DUSP1,FCGR2B,FPR1,H3-3A/H3-3B,IL12A,IL13RA1,IL1A,IL1RN,IL36G,IL4R,IL6,JAK2,KDM6B,NFKB2,NFKBIA,NFKBIB,NFKBIE,NOS2,NR3C1,PIK3C3,PIK3R2,PIK3R4,PIK3R5,PIK3R6,PPARG,RELB,RPS6KA1,RPS6KC1,RXRB,SCARB1,SOCS1,SOCS3,STAT1,STAT3,TNF,TSC22D3,ZC3H12A
ERK/MAPK Signaling	3.4	0.17	0.76	BRAF,CRK,DUSP1,DUSP2,EIF4E,ETS2,H3-3A/H3-3B,ITGA5,ITGAL,ITGAM,ITGB8,MAP2K1,MAPKAPK5,MKNK2,PIK3C3,PIK3R2,PIK3R4,PIK3R5,PIK3R6,PLA2G4A,PPARG,PPP2CB,PPP2R1A,PPP2R2A,PRKACA,PRKAG2,PRKCE,RAC2,RALB,RPS6KA1,STAT1,STAT3,YWHAG,YWHAZ
Adrenomedullin signaling pathway	2.51	0.16	0.76	ADCY7,ADCY9,BRAF,C3,CEBPB,HIF1A,IL1A,IL1RN,IL36G,LTA,MAP2K1,MAP2K3,MAP2K4,MAPK6,MATK,NFKB2,PIK3C3,PIK3R2,PIK3R4,PIK3R5,PIK3R6,PPARG,PRKACA,PRKAG2,RALB,RELB,RXRB,SHC2,TNF
Renin-Angiotensin Signaling	2.93	0.19	0.73	ADCY7,ADCY9,CCL2,JAK2,MAP2K1,MAP2K4,MAP3K1,NFKB2,PIK3C3,PIK3R2,PIK3R4,PIK3R5,PIK3R6,PRKACA,PRKAG2,PRKCE,RALB,RELB,SHC2,STAT1,STAT3,TNF
VDR/RXR Activation	1.2	0.16	0.71	CD14,CEBPA,CEBPB,CSF2,CXCL10,IL12A,MED1,MXD1,PRKCE,PSMC5,RXRB
ERBB4 Signaling	1.12	0.15	0.71	MAP2K1,NCSTN,PIK3C3,PIK3R2,PIK3R4,PIK3R5,PIK3R6,PRKCE,PSEN1,RALB
Cell Cycle: G1/S Checkpoint Regulation	1.05	0.15	0.71	CCND2,CDKN2C,E2F2,FBXL5,HDAC10,HDAC5,HDAC6,MDM2,PAK1IP1,SKP2
Renal Cell Carcinoma Signaling	1.04	0.15	0.71	CRK,HIF1A,MAP2K1,PIK3C3,PIK3R2,PIK3R4,PIK3R5,PIK3R6,RALB,SLC2A1,UBC
ERB2-ERBB3 Signaling	0.67	0.13	0.71	MAP2K1,PIK3C3,PIK3R2,PIK3R4,PIK3R5,PIK3R6,RALB,STAT3
GDNF Family Ligand-Receptor Interactions	0.42	0.11	0.71	MAP2K1,MAP2K4,PIK3C3,PIK3R2,PIK3R4,PIK3R5,PIK3R6,RALB
Synaptic Long Term Potentiation	0	0.07	0.71	CAMK2D,MAP2K1,PPP3CB,PRKACA,PRKAG2,PRKCE,RALB,RPS6KA1
FcγRIIB Signaling in B Lymphocytes	0	0.05	0.71	FCGR2B,LYN,MAP2K4,PIK3C3,PIK3R2,PIK3R4,PIK3R5,PIK3R6,RALB
GP6 Signaling Pathway	0	0.07	0.71	LCP2,LYN,PIK3C3,PIK3R2,PIK3R4,PIK3R5,PIK3R6,PRKCE
Semaphorin Neuronal Repulsive Signaling Pathway	2.22	0.16	0.66	CD44,ITGA5,ITGAL,ITGAM,ITGB8,MAP2K1,MAP2K3,MAP2K4,NRP1,NRP2,PDE4B,PIK3C3,PIK3R2,PIK3R4,PIK3R5,PIK3R6,PRKACA,PRKAG2,RHOA,RND1,ROCK1,SMC3,VCAN
Inhibition of ARE-Mediated mRNA Degradation Pathway	7.14	0.24	0.63	CNOT7,DCP1A,DCP2,EXOSC5,LTA,MAPK6,MAPKAPK2,PPP2CB,PPP2R1A,PPP2R2A,PRKACA,PRKAG2,PSMA6,PSMB7,PSMC2,PSMC4,PSMC5,PSMC6,PSMD1,PSMD11,PSMD12,PSMD14,PSMD2,PSMD3,PSMD6,PSMD7,TNF,TNFRSF1B,TNFSF10,TNFSF12,TNFSF12-TNFSF13,TNFSF15,TNFSF4,YWHAE,YWHAG,YWHAZ,ZFP36L2
Apoptosis Signaling	5.47	0.25	0.63	APAF1,BCL2A1,BIRC2,BIRC3,CASP7,CASP8,CHUK,DFFB,FAS,IKBKE,MAP2K1,MAP2K4,MAP4K4,NFKB2,NFKBIA,NFKBIB,NFKBIE,PARP1,PRKCE,RALB,RELB,ROCK1,RPS6KA1,TNF,TNFRSF1B
HOTAIR Regulatory Pathway	2.74	0.17	0.63	CD44,ELAVL1,H3-3A/H3-3B,ICAM1,IRF1,JAM2,JARID2,MDM2,MMP13,MMP14,MRTFA,NFKB2,NFKBIA,PIK3C3,PIK3R2,PIK3R4,PIK3R5,PIK3R6,RELB,REST,RHOC,ROCK1,STAT3,TCF3,WNT6
EGF Signaling	1.49	0.18	0.63	MAP2K1,MAP2K4,MAP3K1,PIK3C3,PIK3R2,PIK3R4,PIK3R5,PIK3R6,STAT1,STAT3
Neurotrophin/TRK Signaling	0.81	0.13	0.63	MAP2K1,MAP2K3,MAP2K4,PIK3C3,PIK3R2,PIK3R4,PIK3R5,PIK3R6,RALB,RPS6KA1
SNARE Signaling Pathway	0	0.08	0.63	ADCY7,ADCY9,CAMK2D,GOSR1,GOSR2,PRKACA,PRKAG2,RAB6A,STXBP3,SYT7
Superpathway of Inositol Phosphate Compounds	1.35	0.13	0.6	ACP6,CDC25B,DUSP1,DUSP16,DUSP2,INPP5B,IP6K1,MDP1,MTMR6,MTMR7,PI4K2B,PIK3C3,PIK3R2,PIK3R4,PIK3R5,PIK3R6,PLPP7,PPIP5K2,PPP2CB,PPP2R1A,PPP2R2A,PPP3CB,PPP4R1,PTPN12,PTPRJ,SGPP1,SOCS3,SYNJ2,THTPA
Cardiac Hypertrophy Signaling	1.58	0.13	0.58	ADCY7,ADCY9,ADRB2,EIF4E,GNA12,GNA13,GNB1,GNG12,IL6,IL6R,MAP2K1,MAP2K3,MAP2K4,MAP3K1,MAP3K9,MAPKAPK2,PIK3C3,PIK3R2,PIK3R4,PIK3R5,PIK3R6,PPP3CB,PRKACA,PRKAG2,RAC2,RALB,RHOA,RHOC,RHOQ,RND1,ROCK1,RPS6KA1
Dopamine-DARPP32 Feedback in cAMP Signaling	0	0.08	0.58	ADCY7,ADCY9,ATP2A2,CSNK1A1,CSNK1G2,CSNK1G3,PPP2CB,PPP2R1A,PPP2R2A,PPP3CB,PRKACA,PRKAG2,PRKCE
p70S6K Signaling	0	0.08	0.54	EEF2K,IL4R,LYN,MAP2K1,PIK3C3,PIK3R2,PIK3R4,PIK3R5,PIK3R6,PPP2CB,PPP2R1A,PPP2R2A,PRKCE,RALB,YWHAE,YWHAG,YWHAZ
BAG2 Signaling Pathway	4.59	0.25	0.45	HSP90AA1,HSPA5,MAPKAPK2,MDM2,NFKB2,PSMA6,PSMB7,PSMC2,PSMC4,PSMC5,PSMC6,PSMD1,PSMD11,PSMD12,PSMD14,PSMD2,PSMD3,PSMD6,PSMD7,RELB
Complement System	1.04	0.18	0.45	C1R,C1S,C3,CFB,ITGAM,SERPING1
PFKFB4 Signaling Pathway	0.37	0.11	0.45	MAP2K1,MAP2K3,MAP2K4,PRKACA,PRKAG2
WNT/Ca+ pathway	0.26	0.09	0.45	DVL2,FZD1,NFAT5,NFATC2,NFKB2,RELB
tRNA Charging	1.24	0.18	0.38	AARS1,DARS2,FARSA,HARS2,KARS1,RARS1,VARS2
Non-Small Cell Lung Cancer Signaling	1.11	0.14	0.38	CCND2,E2F2,HDAC10,HDAC5,HDAC6,MAP2K1,PIK3C3,PIK3R2,PIK3R4,PIK3R5,PIK3R6,RALB,RXRB
Aldosterone Signaling in Epithelial Cells	0.9	0.12	0.38	DNAJB14,DNAJB6,DNAJC1,DNAJC13,DNAJC18,DNAJC21,DNAJC28,DNAJC9,DUSP1,HSCB,HSP90AA1,HSPA13,HSPA5,MAP2K1,PIK3C3,PIK3R2,PIK3R4,PIK3R5,PIK3R6,PRKCE
Melatonin Signaling	0.62	0.13	0.38	BRAF,CAMK2D,MAP2K1,MAP2K3,MAP2K4,PRKACA,PRKAG2,PRKCE
Endometrial Cancer Signaling	0.51	0.12	0.38	MAP2K1,PIK3C3,PIK3R2,PIK3R4,PIK3R5,PIK3R6,RALB
Estrogen-Dependent Breast Cancer Signaling	0.4	0.11	0.38	NFKB2,PIK3C3,PIK3R2,PIK3R4,PIK3R5,PIK3R6,RALB,RELB
OX40 Signaling Pathway	0.27	0.09	0.38	HLA-A,MAP2K4,NFKB2,NFKBIA,NFKBIB,NFKBIE,RELB,TNFSF4,TRAF2
UVA-Induced MAPK Signaling	2.16	0.18	0.33	MAP2K4,PARP1,PARP10,PARP11,PARP12,PARP14,PARP9,PIK3C3,PIK3R2,PIK3R4,PIK3R5,PIK3R6,RALB,RPS6KA1,RPS6KC1,STAT1,TIPARP
Leptin Signaling in Obesity	1.79	0.18	0.33	ADCY7,ADCY9,JAK2,MAP2K1,PIK3C3,PIK3R2,PIK3R4,PIK3R5,PIK3R6,PRKACA,PRKAG2,SOCS3,STAT3
IL-2 Signaling	0.96	0.15	0.33	IL2RA,MAP2K1,PIK3C3,PIK3R2,PIK3R4,PIK3R5,PIK3R6,RALB,SOCS1
IL-7 Signaling Pathway	0.95	0.14	0.33	FOXO4,LYN,PIK3C3,PIK3R2,PIK3R4,PIK3R5,PIK3R6,SLC2A1,SOCS1,STAT1
Xenobiotic Metabolism AHR Signaling Pathway	0.89	0.14	0.33	ALDH9A1,HDAC5,HSP90AA1,IL1A,IL6,NFKB2,NQO2,PTGES3,RELB,TNF
IL-9 Signaling	5.28	0.38	0.3	BCL3,CISH,NFKB2,PIK3C3,PIK3R2,PIK3R4,PIK3R5,PIK3R6,RELB,SOCS3,STAT1,STAT3,TNF
Amyotrophic Lateral Sclerosis Signaling	0.34	0.1	0.3	APAF1,BIRC2,BIRC3,CASP1,CASP7,PIK3C3,PIK3R2,PIK3R4,PIK3R5,PIK3R6,RAB5A
Neurovascular Coupling Signaling Pathway	0	0.06	0.3	ADORA2A,ADORA2B,APP,ORAI2,PLA2G4A,PRKACA,PRKAG2,PTGR2,PTGS2,RHOA,ROCK1
Xenobiotic Metabolism CAR Signaling Pathway	0	0.07	0.3	ALDH9A1,HSP90AA1,MAP2K1,MAP2K3,MAP2K4,MED1,NOS2,PPP2CB,PPP2R1A,PPP2R2A,PRKCE
Telomerase Signaling	2.55	0.18	0.28	ETS2,HDAC10,HDAC5,HDAC6,HSP90AA1,IL2RA,MAP2K1,PIK3C3,PIK3R2,PIK3R4,PIK3R5,PIK3R6,POT1,PPP2CB,PPP2R1A,PPP2R2A,PTGES3,RALB,TERF1
EIF2 Signaling	0.46	0.1	0.28	ACTB,ATF3,EIF1AX,EIF1AY,EIF2AK2,EIF2AK3,EIF2S1,EIF3D,EIF4E,EIF4G2,EIF5,HSPA5,INSR,MAP2K1,PIK3C3,PIK3R2,PIK3R4,PIK3R5,PIK3R6,PPP1R15A,RALB
P2Y Purigenic Receptor Signaling Pathway	1.1	0.13	0.26	ADCY7,ADCY9,GNB1,GNG12,MAP2K1,NFKB2,P2RY2,PIK3C3,PIK3R2,PIK3R4,PIK3R5,PIK3R6,PRKACA,PRKAG2,PRKCE,RALB,RELB
Adipogenesis pathway	0.58	0.11	0.26	ACVR2A,CEBPA,CEBPB,FZD1,HDAC10,HDAC5,HDAC6,HIF1A,LPIN1,PPARG,RPS6KA1,RPS6KC1,TNF,TXNIP,XBP1
GNRH Signaling	0.33	0.1	0.26	ADCY7,ADCY9,CAMK2D,GNB1,GNG12,HBEGF,MAP2K1,MAP2K3,MAP2K4,MAP3K1,MAP3K9,NFKB2,PRKACA,PRKAG2,PRKCE,RALB,RELB
Sumoylation Pathway	4.38	0.23	0.24	ARHGDIA,CEBPA,DAXX,FAS,ISG20,MAP2K4,MDM2,NFKB2,NFKBIA,NR3C1,PML,RAC2,RFC1,RFC2,RHOA,RHOC,RHOQ,RND1,RNF4,RPA1,SENP6,TDG,ZEB1
Sphingosine-1-phosphate Signaling	2.1	0.17	0.24	ADCY7,ADCY9,CASP1,CASP4,CASP7,CASP8,GNA12,GNA13,PDGFRB,PIK3C3,PIK3R2,PIK3R4,PIK3R5,PIK3R6,RAC2,RHOA,RHOC,RHOQ,RND1
PEDF Signaling	5.92	0.28	0.23	CASP7,CASP8,CFLAR,CHUK,FAS,IKBKE,NFKB2,NFKBIA,NFKBIB,NFKBIE,PIK3C3,PIK3R2,PIK3R4,PIK3R5,PIK3R6,PPARG,RALB,RELB,RHOA,ROCK1,SOD2,TCF12,ZEB1
Oxytocin In Brain Signaling Pathway	0.54	0.11	0.23	CASP1,GNB1,GNG12,IL6,MAP2K1,NFKB2,NLRP10,NLRP3,PIK3C3,PIK3R2,PIK3R4,PIK3R5,PIK3R6,PLA2G4A,PRKCE,PTGS2,RALB,RGS2,TNF
NAD Signaling Pathway	3.81	0.2	0.2	ACADM,BST1,CD38,CEBPB,EIF2AK3,H1-0,HIF1A,LDHA,NAMPT,NFKB2,PARP1,PARP10,PARP11,PARP12,PARP14,PARP9,PIK3C3,PIK3R2,PIK3R4,PIK3R5,PIK3R6,POLR2A,POLR2E,PRKAG2,SOD2,TIPARP,TPCN1
TWEAK Signaling	6.39	0.41	0	APAF1,BIRC2,BIRC3,CASP7,CASP8,CHUK,IKBKE,NFKB2,NFKBIA,NFKBIB,NFKBIE,RELB,TNFSF12,TRAF1,TRAF2
Growth Hormone Signaling	2.72	0.22	0	CEBPA,JAK2,PIK3C3,PIK3R2,PIK3R4,PIK3R5,PIK3R6,PRKCE,RPS6KA1,RPS6KC1,SOCS1,SOCS3,STAT1,STAT3
Cell Cycle: G2/M DNA Damage Checkpoint Regulation	2.27	0.22	0	BRCA1,CDC25B,CHEK2,FBXL5,MDM2,RPS6KA1,SKP2,TRIP12,YWHAE,YWHAG,YWHAZ
DNA damage-induced 14-3-3σ Signaling	2.21	0.23	0	APAF1,BRCA1,CASP1,CASP4,CASP7,CASP8,CHEK2,COP1,MDM2,RAD1
WNK Renal Signaling Pathway	1.7	0.16	0	AMFR,BIRC2,BIRC3,BRCA1,INSR,LRRC8C,MDM2,PIK3C3,PIK3R2,PIK3R4,PIK3R5,PIK3R6,PRKCE,SLC12A4,TNF,TRAF6
Role of p14/p19ARF in Tumor Suppression	1.33	0.21	0	MDM2,PIK3C3,PIK3R2,PIK3R4,PIK3R5,PIK3R6
Mitotic Roles of Polo-Like Kinase	1.15	0.16	0	CDC25B,CDC27,CHEK2,HSP90AA1,KIF23,PLK2,PPP2CB,PPP2R1A,PPP2R2A,SMC3
Amyloid Processing	0.81	0.15	0	APP,CSNK1A1,NCSTN,PRKACA,PRKAG2,PRKCE,PSEN1
Dopamine Degradation	0.8	0.17	0	ALDH9A1,COMT,IL4I1,SMOX
DNA Methylation and Transcriptional Repression Signaling	0.75	0.13	0	CDK12,CDK19,CDK20,CEBPB,E2F2,ERCC5,GADD45B,MBD2,TCF12,TCF3,TDG,ZEB1
Noradrenaline and Adrenaline Degradation	0.55	0.14	0	ALDH9A1,COMT,IL4I1,SMOX
Androgen Signaling	0.31	0.1	0	GNA12,GNA13,GNB1,GNG12,GTF2F1,GTF2F2,H3-3A/H3-3B,HSP90AA1,NFKB2,POLR2A,POLR2E,PRKACA,PRKAG2,PRKCE,RELB
CDK5 Signaling	0	0.09	0	ADCY7,ADCY9,MAP2K1,MAPK6,PPP2CB,PPP2R1A,PPP2R2A,PRKACA,PRKAG2,RALB
Corticotropin Releasing Hormone Signaling	0	0.07	0	ADCY7,ADCY9,ARPC5,BRAF,MAP2K1,NOS2,PRKACA,PRKAG2,PRKCE,PTGS2
Basal Cell Carcinoma Signaling	0	0.08	0	BMP1,DVL2,FZD1,TCF3,WNT6
Netrin Signaling	0	0.09	0	NFAT5,NFATC2,PPP3CB,PRKACA,PRKAG2,RAC2
Serotonin Degradation	0	0.09	0	ALDH9A1,B4GAT1,IL4I1,SMOX
Kinetochore Metaphase Signaling Pathway	0	0.06	0	CDC27,CENPA,CENPO,SKA2,SMC3,ZWINT
Calcium Signaling	0	0.07	0	ATP2A2,CAMK1,CAMK2D,HDAC10,HDAC5,HDAC6,NFAT5,NFATC2,PPP3CB,PRKACA,PRKAG2,RCAN3,TPM3
Mitochondrial Dysfunction	0	0.08	-0.2	APP,ARG2,ATP5F1B,BECN1,C9orf72,CAMK2D,CPOX,DLD,DNM1L,GPD2,GSR,MAP2K4,MDM2,NCSTN,PIK3C3,PIK3R2,PIK3R4,PIK3R5,PIK3R6,PPARG,PPP3CB,PRKACA,PRKAG2,PSEN1,PTGES,SOD2
RAR Activation	4.43	0.16	-0.26	ACTB,ACVR1B,ACVR2A,ADCY7,ADCY9,CAMK2D,CLCF1,CSF2,CSF2RB,DUSP1,GNB1,HIF1A,IL12A,IL1A,IL36G,IL6,JAK2,LIF,LTA,MAP2K1,MAP2K4,MAP3K1,MED1,MMP13,NFKB2,OSM,PARP1,PDE10A,PDE1B,PDE4B,PDE5A,PIK3C3,PIK3R2,PIK3R4,PIK3R5,PIK3R6,PML,PPARG,PRKACA,PRKAG2,PSMC5,RAB11FIP3,RAC2,RELB,RHOA,RHOC,RHOQ,RND1,RXRB,SMARCA2,SMARCD2,SMPDL3B,SOCS3,TGM2,TNF,TNFSF10,TNFSF12,TNFSF15,TNFSF4,TNIP1
Melanocyte Development and Pigmentation Signaling	1.62	0.16	-0.26	ADCY7,ADCY9,CRK,MAP2K1,MITF,PIK3C3,PIK3R2,PIK3R4,PIK3R5,PIK3R6,PRKACA,PRKAG2,RALB,RPS6KA1,RPS6KC1
Xenobiotic Metabolism General Signaling Pathway	0.72	0.12	-0.26	EIF2AK3,KEAP1,MAP2K1,MAP2K3,MAP2K4,MAP3K1,MAP3K9,NQO2,PIK3C3,PIK3R2,PIK3R4,PIK3R5,PIK3R6,PRKCE,RALB
p53 Signaling	2.48	0.19	-0.28	APAF1,BRCA1,CCND2,CCNK,CHEK2,DRAM1,FAS,GADD45B,HIF1A,JMY,MDM2,MED1,PIK3C3,PIK3R2,PIK3R4,PIK3R5,PIK3R6,PML
IGF-1 Signaling	1.55	0.16	-0.28	JAK2,MAP2K1,PIK3C3,PIK3R2,PIK3R4,PIK3R5,PIK3R6,PRKACA,PRKAG2,RALB,SOCS1,SOCS3,STAT3,YWHAE,YWHAG,YWHAZ
Nitric Oxide Signaling in the Cardiovascular System	0.85	0.13	-0.28	ARG2,ATP2A2,HSP90AA1,MAP2K1,PDE1B,PDE5A,PIK3C3,PIK3R2,PIK3R4,PIK3R5,PIK3R6,PRKACA,PRKAG2,PRKCE
Cardiac β-adrenergic Signaling	0.38	0.1	-0.28	ADCY7,ADCY9,ATP2A2,GNA12,GNA13,GNB1,GNG12,PDE10A,PDE1B,PDE4B,PDE5A,PPP2CB,PPP2R1A,PPP2R2A,PRKACA,PRKAG2,SMPDL3B
Role of PI3K/AKT Signaling in the Pathogenesis of Influenza	3.79	0.28	-0.3	CRK,IFNAR1,KPNA3,MAP2K1,NFKB2,NFKBIA,NFKBIB,NFKBIE,PIK3C3,PIK3R2,PIK3R4,PIK3R5,PIK3R6,RELB
BER (Base Excision Repair) Pathway	2.73	0.25	-0.3	LIG3,MAP2K1,MAP2K3,MAP2K4,NEIL2,PARP1,RFC1,RFC2,RPA1,TDG,XRCC1
Ovarian Cancer Signaling	1.97	0.15	-0.3	ARRB1,BRAF,BRCA1,BRCA2,CD44,E2F2,FZD1,HDAC10,HDAC5,HDAC6,MAP2K1,MSH2,PIK3C3,PIK3R2,PIK3R4,PIK3R5,PIK3R6,PRKACA,PRKAG2,PTGS2,RALB,TCF3,WNT6
GADD45 Signaling	1.83	0.19	-0.3	ACVR1B,ACVR2A,BRCA1,CCND2,GADD45B,MAP2K3,MAP2K4,NFKB2,RELB,SMAD2,TNF
Thyroid Cancer Signaling	1.07	0.15	-0.3	BRAF,CXCR4,INSR,MAP2K1,PIK3C3,PIK3R2,PIK3R4,PIK3R5,PIK3R6,RALB,TCF3
Regulation of eIF4 and p70S6K Signaling	0.94	0.12	-0.3	EIF1AX,EIF1AY,EIF2S1,EIF3D,EIF4E,EIF4EBP2,EIF4G2,ITGA5,ITGAL,ITGAM,ITGB8,MAP2K1,PIK3C3,PIK3R2,PIK3R4,PIK3R5,PIK3R6,PPP2CB,PPP2R1A,PPP2R2A,RALB
Coronavirus Pathogenesis Pathway	5.39	0.2	-0.33	ADAM9,CASP1,CASP8,CCL2,CCR2,CHUK,E2F2,EIF2AK3,EIF4E,HDAC10,HDAC5,HDAC6,HIF1A,IFNAR1,IL6,IRF7,IRF9,MAP2K4,NFKB2,NFKBIA,NFKBIB,NFKBIE,NLRP3,NUP98,OAS1,OAS2,OAS3,PIK3C3,PTGS2,RELB,SIGMAR1,STAT1,STAT2,STAT3,TBK1,TLR3,ZC3HAV1
Role of CHK Proteins in Cell Cycle Checkpoint Control	2.2	0.21	-0.33	BRCA1,CHEK2,E2F2,PPP2CB,PPP2R1A,PPP2R2A,RAD1,RAD50,RFC1,RFC2,RPA1,TLK2
MicroRNA Biogenesis Signaling Pathway	1.44	0.14	-0.41	ADAR,BRCA1,CSDE1,DNAJA2,EXOSC5,HNRNPD,HSP90AA1,NUP107,NUP54,NUP98,PIK3C3,PIK3R2,PIK3R4,PIK3R5,PIK3R6,PNPT1,POLR2A,POLR2E,PRKRA,PTGES3,RALB,SMAD2,TUT7,ZC3H12A
Granzyme B Signaling	1.9	0.31	-0.45	APAF1,CASP8,DFFB,NUMA1,PARP1
PD-1, PD-L1 cancer immunotherapy pathway	2.6	0.19	-0.5	CD274,CD80,HLA-A,IL12A,IL2RA,JAK2,LATS1,LCP2,PDCD1LG2,PDCD4,PIK3C3,PIK3R2,PIK3R4,PIK3R5,PIK3R6,RASGRP1,SKP2,TNF,TNFRSF1B
DHCR24 Signaling Pathway	0.91	0.13	-0.5	APP,C3,DHCR7,HMGCR,MDM2,NFKB2,PIK3C3,PIK3R2,PIK3R4,PIK3R5,PIK3R6,PRKCE,RALB,REST,RXRB,SCARB1
WNT/β-catenin Signaling	0.59	0.11	-0.58	ACVR1B,ACVR2A,CD44,CSNK1A1,CSNK1G2,CSNK1G3,DVL2,FZD1,KREMEN1,MARK2,MDM2,PPP2CB,PPP2R1A,PPP2R2A,TCF3,TLE1,UBC,WNT6
Apelin Pancreas Signaling Pathway	2.73	0.25	-0.63	EIF2AK3,MAP2K4,NFKB2,PIK3C3,PIK3R2,PIK3R4,PIK3R5,PIK3R6,PRKACA,PRKAG2,RELB
Neuropathic Pain Signaling In Dorsal Horn Neurons	0.37	0.1	-0.63	CAMK1,CAMK2D,PIK3C3,PIK3R2,PIK3R4,PIK3R5,PIK3R6,PRKACA,PRKAG2,PRKCE
Gustation Pathway	0	0.06	-0.63	ADCY7,ADCY9,DAGLB,LIPG,LPAR6,LRRC8C,ORAI2,P2RY2,PRKACA,PRKAG2
Xenobiotic Metabolism PXR Signaling Pathway	0	0.06	-0.63	ALDH9A1,CAMK2D,HSP90AA1,IL4I1,MED1,NOS2,PRKACA,PRKAG2,PRKCE,SMOX
Relaxin Signaling	3.09	0.18	-0.73	ADCY7,ADCY9,BRAF,GNA12,GNA13,GNB1,GNG12,MAP2K1,NFKB2,NFKBIA,NFKBIB,NFKBIE,NOS2,PDE10A,PDE1B,PDE4B,PDE5A,PIK3C3,PIK3R2,PIK3R4,PIK3R5,PIK3R6,PRKACA,PRKAG2,RELB,SMPDL3B
Role of BRCA1 in DNA Damage Response	1.83	0.18	-0.82	ACTB,BRCA1,BRCA2,CHEK2,E2F2,MSH2,RAD50,RBBP8,RFC1,RFC2,RPA1,SMARCA2,SMARCD2,STAT1
Cyclins and Cell Cycle Regulation	0.81	0.13	-0.82	CCND2,CDKN2C,E2F2,FBXL5,HDAC10,HDAC5,HDAC6,PPP2CB,PPP2R1A,PPP2R2A,SKP2
Erythropoietin Signaling Pathway	7.06	0.24	-0.85	APAF1,BIRC2,BIRC3,CCND2,CLCF1,CSF2,CSF2RB,HIF1A,IL12A,IL1A,IL36G,IL6,JAK2,LIF,LTA,MAP2K1,MDM2,NFKB2,NFKBIA,NFKBIB,NFKBIE,OSM,PIK3C3,PIK3R2,PIK3R4,PIK3R5,PIK3R6,PRKCE,RAC2,RALB,RELB,SHC2,TNF,TNFSF10,TNFSF12,TNFSF15,TNFSF4
CTLA4 Signaling in Cytotoxic T Lymphocytes	0.39	0.1	-0.85	ARF1,CD80,HCK,HLA-A,ITGAL,LCP2,LYN,MALT1,MAP2K4,NFAT5,NFATC2,NFKB2,PIK3C3,PIK3R2,PIK3R4,PIK3R5,PIK3R6,PPP2CB,PPP2R1A,PPP2R2A,RAC2,RALB
HIPPO signaling	1.34	0.16	-0.91	AMOT,CD44,LATS1,MOB1A,PPP2CB,PPP2R1A,PPP2R2A,SKP2,SMAD2,STK3,YWHAE,YWHAG,YWHAZ
BEX2 Signaling Pathway	1.18	0.15	-0.91	HIF1A,LDB1,LMO2,MAP2K4,NFKB2,NFKBIA,PPP2CB,PPP2R1A,PPP2R2A,RELB,STAT3,TCF3
Angiopoietin Signaling	2.53	0.2	-1	CHUK,CRK,IKBKE,NFKB2,NFKBIA,NFKBIB,NFKBIE,PIK3C3,PIK3R2,PIK3R4,PIK3R5,PIK3R6,RALB,RELB,TNIP1
Mismatch Repair in Eukaryotes	1.1	0.22	-1	MSH2,RFC1,RFC2,RPA1
MYC Mediated Apoptosis Signaling	3.99	0.29	-1.07	ADRB2,APAF1,CASP8,CFLAR,CHUK,FAS,IKBKE,MDM2,NFKB2,PRKACA,PRKAG2,TNF,TNFRSF1B,TRAF2
MSP-RON Signaling In Macrophages Pathway	3.53	0.21	-1.09	CHUK,IKBKE,IL12A,ITGAM,JAK2,NFKB2,NFKBIZ,NOS2,PIK3C3,PIK3R2,PIK3R4,PIK3R5,PIK3R6,PTGS2,RALB,RELB,SBNO2,SOCS1,SOCS3,STAT1,STAT3,TNF
Cell Cycle Control of Chromosomal Replication	0.58	0.13	-1.13	CDK12,CDK19,CDK20,CHEK2,DNA2,ORC4,RPA1
GPCR-Mediated Nutrient Sensing in Enteroendocrine Cells	0	0.06	-1.13	ADCY7,ADCY9,GNG12,LPAR5,PRKACA,PRKAG2,PRKCE
Huntington's Disease Signaling	3.71	0.16	-1.21	APAF1,ATP5F1B,CASP1,CASP4,CASP7,CASP8,DNM1L,GNB1,GNG12,GOSR1,GOSR2,HDAC10,HDAC5,HDAC6,HIP1,HSPA5,IFT57,MAP2K4,PIK3C3,PIK3R2,PIK3R4,PIK3R5,PIK3R6,POLR2A,POLR2E,PRKCE,PSMA6,PSMB7,PSMC2,PSMC4,PSMC5,PSMC6,PSMD1,PSMD11,PSMD12,PSMD14,PSMD2,PSMD3,PSMD6,PSMD7,REST,SHC2,TGM2,UBC
CLEAR Signaling Pathway	1.06	0.12	-1.22	BECN1,CLCN7,CTNS,EIF2AK3,FLCN,GUSB,HIF1A,INSR,M6PR,MAPK6,MID1,MITF,PDGFRB,PML,PPP2CB,PPP2R1A,PPP2R2A,PPP3CB,PRKAG2,PRKCE,RALB,RHEB,SGSH,TFEB,TLR1,TLR3,TLR6,TNF,TNFRSF1B,WDR45,YWHAE,YWHAG,YWHAZ
eNOS Signaling	0.87	0.12	-1.29	ADCY7,ADCY9,AQP9,CASP8,HSP90AA1,HSPA5,LPAR1,LPAR5,LPAR6,PIK3C3,PIK3R2,PIK3R4,PIK3R5,PIK3R6,PRKACA,PRKAG2,PRKCE
Superpathway of Methionine Degradation	0.62	0.14	-1.34	DLD,EHMT1,MAT2B,MMUT,SUOX
Chaperone Mediated Autophagy Signaling Pathway	0.89	0.11	-1.41	APP,CASP1,CHUK,EIF2AK3,EIF4H,HDAC10,HDAC6,HIF1A,HSP90AA1,HSPA5,IDH1,MAP2K4,MDM2,MMP13,MMP14,NFATC2,NFKB2,NFKBIA,NLRP3,PIK3C3,PIK3R2,PIK3R4,PIK3R5,PIK3R6,PPP3CB,PRKAG2,PSMA6,PSMB7,RICTOR,SNX10,STIP1,TBK1
White Adipose Tissue Browning Pathway	0	0.06	-1.41	ADCY7,ADCY9,CEBPB,LDHA,PPARG,PRKACA,PRKAG2,RXRB
Sirtuin Signaling Pathway	1.4	0.13	-1.51	AGTRAP,APP,ARG2,ATG14,ATG4D,ATG9A,ATG9B,ATP5F1B,BECN1,BPGM,FOXO4,GABPB1,GADD45B,H1-0,H3-3A/H3-3B,HIF1A,LDHA,MAPK6,NAMPT,NFKB2,NOS2,PARP1,PFKFB3,PGK1,PPARG,RBBP8,RELB,SLC2A1,SOD2,STAT3,TIMM23,TNF,XPC,XRCC6,ZBTB14
ATM Signaling	1.16	0.14	-1.51	BRCA1,CHEK2,GADD45B,MAP2K4,MDM2,NFKBIA,PPP2CB,PPP2R1A,PPP2R2A,RAD50,RBBP8,SMC3,TLK2,ZEB1
AMPK Signaling	1.09	0.12	-1.61	ACTB,ADRB2,EEF2K,ELAVL1,FOXO4,GNA12,GNA13,GNB1,GNG12,HMGCR,INSR,MAP2K3,ORAI2,PFKFB3,PIK3C3,PIK3R2,PIK3R4,PIK3R5,PIK3R6,PPP2CB,PPP2R1A,PPP2R2A,PRKACA,PRKAG2,RAB6A,SLC2A1,SMARCA2,SMARCD2
PXR/RXR Activation	0.43	0.11	-1.63	IL6,INSR,NR3C1,PRKACA,PRKAG2,TNF
Dilated Cardiomyopathy Signaling Pathway	0	0.08	-1.67	ACTB,ADCY7,ADCY9,ATP2A2,CAMK1,CAMK2D,DAG1,MYBPC3,PRKACA,PRKAG2,PRKCE
CDX Gastrointestinal Cancer Signaling Pathway	5.57	0.21	-1.72	BMP1,BRAF,CHUK,CLCF1,CSF2,CYBB,FZD1,HBEGF,IKBKE,IL12A,IL1A,IL36G,IL6,IL6R,JAK2,LIF,LTA,MAP2K1,NFKB2,OSM,PIK3C3,PIK3R2,PIK3R4,PIK3R5,PIK3R6,PTGS2,RAC2,RELB,STAT3,TCF3,TNF,TNFSF10,TNFSF12,TNFSF15,TNFSF4,WNT6
NER (Nucleotide Excision Repair, Enhanced Pathway)	1.82	0.17	-1.94	COPS5,DNA2,ERCC5,LIG3,POLE2,POLR2A,POLR2E,RAD23B,RFC1,RFC2,RPA1,TCEA1,UBE2N,XPC,XRCC1
PTEN Signaling	0.82	0.12	-1.94	CHUK,FOXO4,IKBKE,INPP5B,INSR,ITGA5,ITGAL,ITGAM,ITGB8,MAP2K1,NFKB2,PDGFRB,PIK3R2,PIK3R5,RAC2,RALB,RELB,SYNJ2
IL-10 Signaling	5.81	0.23	-2.12	ARG2,BCL3,CD80,CHUK,DUSP1,FCGR2B,HIF1A,HLA-A,ICAM1,IKBKE,IL1A,IL1RAP,IL1RN,IL36G,IL4R,IL6,IL6R,MAP2K3,MAP2K4,MAP4K4,NFKB2,NFKBIA,NFKBIB,NFKBIE,NOS2,PRKAG2,RELB,SOCS3,STAT1,STAT3,TNF,TRAF6
Dopamine Receptor Signaling	1.57	0.17	-2.24	ADCY7,ADCY9,COMT,GCH1,IL4I1,PPP2CB,PPP2R1A,PPP2R2A,PRKACA,PRKAG2,SMOX,SPR
GPCR-Mediated Integration of Enteroendocrine Signaling Exemplified by an L Cell	0	0.07	-2.24	ADCY7,ADCY9,ADRB2,PRKACA,PRKAG2
LXR/RXR Activation	2.83	0.19	-2.67	ARG2,C3,CCL2,CD14,HMGCR,IL1A,IL1RAP,IL1RN,IL36G,IL6,LDLR,MSR1,NFKB2,NOS2,PTGS2,RELB,RXRB,TLR3,TNF,TNFRSF1B
RHOGDI Signaling	1.11	0.12	-2.67	ACTB,ACTR2,ACTR3,ARHGAP9,ARHGDIA,ARHGEF3,ARHGEF4,ARPC2,ARPC5,CD44,EZR,GNA12,GNA13,GNB1,GNG12,ITGA5,ITGAL,ITGAM,ITGB8,MSN,RAC2,RHOA,RHOC,RHOQ,RND1,ROCK1
Antioxidant Action of Vitamin C	2.6	0.19	-3.46	CHUK,CSF2,CSF2RB,GLRX,IKBKE,JAK2,MAP2K4,NFKB2,NFKBIA,NFKBIB,NFKBIE,PLA2G4A,RELB,SELENOT,SLC23A2,SLC2A1,SLC2A8,TNF,TXNRD1
PPARα/RXRα Activation	2.73	0.16	-3.55	ACVR1B,ACVR2A,ADCY7,ADCY9,BCL3,CHUK,GPD2,HELZ2,HSP90AA1,IKBKE,IL1RAP,IL6,INSR,JAK2,MAP2K1,MAP2K3,MAP2K4,MAP4K4,MED1,NFKB2,NFKBIA,NFKBIB,NFKBIE,PRKACA,PRKAG2,RALB,RELB,SMAD2,TRAF6
PPAR Signaling	5.11	0.25	-3.96	CHUK,HSP90AA1,IKBKE,IL1A,IL1RAP,IL1RN,IL36G,INSR,MAP2K1,MAP4K4,MED1,NFKB2,NFKBIA,NFKBIB,NFKBIE,PDGFRB,PPARG,PTGS2,RALB,RELB,TNF,TNFRSF1B,TRAF2,TRAF6
Role of Macrophages, Fibroblasts and Endothelial Cells in Rheumatoid Arthritis	8.59	0.2		CAMK2D,CCL2,CEBPA,CEBPB,CHUK,CSF1,CSF2,CSNK1A1,CSNK1G2,CSNK1G3,FZD1,ICAM1,IKBKE,IL16,IL1A,IL1RAP,IL1RN,IL36G,IL6,IL6R,IRAK2,IRAK3,JAK2,LTA,MAP2K1,MAP2K3,MAP2K4,MAPKAPK2,MMP13,MYD88,NFAT5,NFATC2,NFKBIA,NFKBIB,NFKBIE,NOS2,OSM,PIK3C3,PIK3R2,PIK3R4,PIK3R5,PIK3R6,PPP3CB,PRKCE,RALB,RHOA,ROCK1,SELE,SOCS1,SOCS3,STAT3,TCF3,TLR1,TLR3,TLR6,TNF,TNFRSF1B,TRAF1,TRAF2,TRAF3IP2,TRAF6,WNT6
Role of IL-17A in Arthritis	7.07	0.35		CCL2,CXCL3,MAP2K1,MAP2K3,MAP2K4,MAPKAPK2,MMP13,NFKB2,NFKBIA,NFKBIB,NFKBIE,NOS2,PIK3C3,PIK3R2,PIK3R4,PIK3R5,PIK3R6,PTGS2,RELB,RPS6KA1
Molecular Mechanisms of Cancer	6.79	0.17		ACVR2A,ADCY7,ADCY9,APAF1,ARHGEF3,ARHGEF4,BIRC2,BIRC3,BMP1,BRAF,BRCA1,CAMK2D,CASP7,CASP8,CCND2,CDC25B,CDK12,CDK19,CDK20,CDKN2C,CFLAR,CHEK2,CRK,DAXX,E2F2,FAS,FZD1,GNA12,GNA13,GNB1,GNG12,HDAC10,HDAC5,HDAC6,HIF1A,ITGA5,ITGAL,ITGAM,ITGB8,JAK2,MAP2K1,MAP2K3,MAP2K4,MDM2,NCSTN,NFKB2,NFKBIA,NFKBIB,NFKBIE,NOTCH1,PIK3C3,PIK3R2,PIK3R4,PIK3R5,PIK3R6,PRKACA,PRKAG2,PRKCE,PSEN1,RAC2,RALB,RALBP1,RALGDS,RASGRP1,RB…
Hepatic Cholestasis	6.6	0.22		ADCY7,ADCY9,CD14,CHUK,CLCF1,CSF2,IKBKE,IL12A,IL1A,IL1RAP,IL1RN,IL36G,IL6,INSR,IRAK2,IRAK3,LIF,LTA,MAP2K4,MYD88,NFKB2,NFKBIA,NFKBIB,NFKBIE,OSM,PRKACA,PRKAG2,PRKCE,RELB,SLCO3A1,TNF,TNFRSF1B,TNFSF10,TNFSF12,TNFSF15,TNFSF4,TRAF2,TRAF6
Th1 and Th2 Activation Pathway	6.43	0.23		ACVR1B,ACVR2A,CD274,CD40,CD80,CXCR4,GFI1,HAVCR2,HLA-A,ICAM1,IFNAR1,IL12A,IL27,IL2RA,IL4R,IL6,IL6R,IRF1,JAK2,LTA,NCSTN,NFATC2,NFIL3,NOTCH1,PIK3C3,PIK3R2,PIK3R4,PIK3R5,PIK3R6,PSEN1,SOCS1,SOCS3,SPI1,STAT1,STAT3,TNFSF4
Protein Ubiquitination Pathway	6.4	0.19		AMFR,BIRC2,BIRC3,BRCA1,DNAJB14,DNAJB6,DNAJC1,DNAJC13,DNAJC18,DNAJC21,DNAJC28,DNAJC9,HLA-A,HSCB,HSP90AA1,HSPA13,HSPA5,MDM2,PSMA6,PSMB7,PSMC2,PSMC4,PSMC5,PSMC6,PSMD1,PSMD11,PSMD12,PSMD14,PSMD2,PSMD3,PSMD6,PSMD7,SKP2,TAP1,TAP2,TRAF6,UBC,UBE2D2,UBE2D3,UBE2F,UBE2J1,UBE2L6,UBE2M,UBE2N,USO1,USP18,USP25,USP28,USP42,USP48,USP49
IL-17A Signaling in Fibroblasts	5.41	0.37		CCL2,CEBPB,CHUK,IKBKE,IL6,LCN2,NFKB2,NFKBIA,NFKBIB,NFKBIE,NFKBIZ,RELB,TRAF3IP2,TRAF6
Granulocyte Adhesion and Diapedesis	4.84	0.2		Ccl2,CCL2,CCL22,CCL3L3,CCL4,Ccl7,CCR2,CCR7,CXCL10,CXCL16,CXCL2,CXCL3,Cxcl9,CXCR4,EZR,FPR1,FPR2,HRH2,ICAM1,IL1A,IL1RAP,IL1RN,IL36G,ITGAM,MMP13,MMP14,MSN,PECAM1,SDC4,SELE,SELL,TNF,TNFRSF1B
FAT10 Signaling Pathway	4.81	0.3		PSMA6,PSMB7,PSMC2,PSMC4,PSMC5,PSMC6,PSMD1,PSMD11,PSMD12,PSMD14,PSMD2,PSMD3,PSMD6,PSMD7,SQSTM1,TNF
Role of Osteoblasts, Osteoclasts and Chondrocytes in Rheumatoid Arthritis	4.72	0.19		ACVR2A,BIRC2,BIRC3,BMP1,CHUK,CSF1,CSF2,CSNK1A1,CSNK1G2,CSNK1G3,FZD1,IKBKE,IL1A,IL1RAP,IL1RN,IL36G,IL6,ITGA5,MAP2K3,MAP2K4,MMP13,MMP14,NFAT5,NFATC2,NFKBIA,NFKBIB,NFKBIE,PIK3C3,PIK3R2,PIK3R4,PIK3R5,PIK3R6,PPP3CB,TCF3,TNF,TNFRSF1B,TRAF2,TRAF6,WNT6
Glucocorticoid Receptor Signaling	4.61	0.15		ACTB,ADRB2,ARG2,ATP5F1B,BRCA1,CCL2,CEBPA,CHUK,CSF2,CSF2RB,CXCL3,DUSP1,GABPB1,GTF2F1,GTF2F2,H3-3A/H3-3B,HLA-A,HP,HSP90AA1,HSPA5,ICAM1,IFNAR1,IKBKE,IL13RA1,IL15RA,IL17RD,IL1A,IL1RN,IL20RB,IL2RA,IL4R,IL6,IL6R,JAK2,MAP2K1,MAP2K4,MAP3K1,MED1,MMP13,NFAT5,NFATC2,NFKB2,NFKBIA,NFKBIB,NFKBIE,NOS2,NR3C1,PIK3C3,PIK3R2,PIK3R4,PIK3R5,PIK3R6,PLA2G4A,POLR2A,POLR2E,PPARG,PPP3CB,PRKACA,PRKAG2,PTGES3,PTGS2,RALB,RXR…
MSP-RON Signaling Pathway	4.4	0.29		ACTB,CCL2,CCR2,CSF1,CSF2RB,IL12A,ITGAM,JAK2,NOS2,PIK3C3,PIK3R2,PIK3R4,PIK3R5,PIK3R6,TNF
Hereditary Breast Cancer Signaling	3.81	0.2		ACTB,BRCA1,BRCA2,CCND2,CHEK2,GADD45B,HDAC10,HDAC5,HDAC6,MSH2,PALB2,PIK3C3,PIK3R2,PIK3R4,PIK3R5,PIK3R6,POLR2A,POLR2E,RAD50,RALB,RFC1,RFC2,RPA1,SMARCA2,SMARCD2,UBC,XPC
Role of JAK1, JAK2 and TYK2 in Interferon Signaling	3.43	0.38		IFNAR1,JAK2,NFKB2,RELB,SOCS1,STAT1,STAT2,STAT3
TR/RXR Activation	2.78	0.21		BCL3,F10,HIF1A,HP,LDLR,MDM2,MED1,PIK3C3,PIK3R2,PIK3R4,PIK3R5,PIK3R6,RXRB,SCARB1,SLC16A3,SLC2A1
Role of JAK1 and JAK3 in γc Cytokine Signaling	2.72	0.22		IL15RA,IL2RA,IL4R,JAK2,PIK3C3,PIK3R2,PIK3R4,PIK3R5,PIK3R6,RALB,SOCS1,SOCS3,STAT1,STAT3
Agranulocyte Adhesion and Diapedesis	2.66	0.16		ACTB,Ccl2,CCL2,CCL22,CCL3L3,CCL4,Ccl7,CCR2,CCR7,CXCL10,CXCL16,CXCL2,CXCL3,Cxcl9,CXCR4,EZR,ICAM1,IL1A,IL1RN,IL36G,ITGA5,MMP13,MMP14,MSN,PECAM1,SDC4,SELE,SELL,TNF
Regulation of the Epithelial-Mesenchymal Transition Pathway	2.3	0.16		BRAF,DVL2,FZD1,HIF1A,JAK2,MAP2K1,MAP2K3,MAP2K4,NCSTN,NFKB2,NOTCH1,PDGFRB,PIK3C3,PIK3R2,PIK3R4,PIK3R5,PIK3R6,PSEN1,RALB,RBPJ,RELB,RHOA,SMAD2,STAT3,TCF3,WNT6,ZEB1,ZEB2
Prostate Cancer Signaling	2.27	0.17		CHUK,E2F2,HDAC10,HDAC5,HDAC6,HSP90AA1,MAP2K1,MDM2,NFKB2,NFKBIA,NFKBIB,NFKBIE,PIK3C3,PIK3R2,PIK3R4,PIK3R5,PIK3R6,RALB,RELB
DNA Double-Strand Break Repair by Non-Homologous End Joining	2.17	0.36		LIG3,PARP1,RAD50,XRCC1,XRCC6
Airway Pathology in Chronic Obstructive Pulmonary Disease	2.16	0.18		CCL2,CLCF1,CSF2,CXCL3,IL12A,IL1A,IL36G,IL6,LCN2,LIF,LTA,OSM,TNF,TNFSF10,TNFSF12,TNFSF15,TNFSF4
Role of Cytokines in Mediating Communication between Immune Cells	2.04	0.24		CSF2,IL12A,IL1A,IL1RN,IL27,IL36G,IL6,TNF
Atherosclerosis Signaling	1.98	0.17		CCL2,CCR2,CD40,CSF1,CXCR4,ICAM1,IL1A,IL1RN,IL36G,IL6,MMP13,MSR1,NFKB2,PLA2G4A,RELB,SELE,TNF,TNFSF12
Role of OCT4 in Mammalian Embryonic Stem Cell Pluripotency	1.8	0.21		BRCA1,ETS2,IGF2BP1,JARID2,PARP1,REST,RXRB,SH3GLB1,TDRD7
Docosahexaenoic Acid (DHA) Signaling	1.74	0.22		APAF1,APP,BCL2A1,PIK3C3,PIK3R2,PIK3R4,PIK3R5,PIK3R6
Ceramide Biosynthesis	1.68	0.43		KDSR,SPTLC2,SPTSSA
Tetrahydrobiopterin Biosynthesis I	1.61	0.67		GCH1,SPR
Tetrahydrobiopterin Biosynthesis II	1.61	0.67		GCH1,SPR
Iron homeostasis signaling pathway	1.59	0.15		BMP1,CP,FBXL5,FECH,FTH1,GDF15,HIF1A,HP,HSCB,IL6,IL6R,JAK2,PDGFRB,SKP2,SLC11A2,SLC39A14,SMAD2,STAT3,STEAP3
Xenobiotic Metabolism Signaling	1.58	0.13		ALDH9A1,CAMK1,CAMK2D,EIF2AK3,HDAC5,HSP90AA1,IL1A,IL4I1,IL6,KEAP1,MAP2K1,MAP2K3,MAP2K4,MAP3K1,MAP3K9,MED1,NFKB2,NOS2,NQO2,PIK3C3,PIK3R2,PIK3R4,PIK3R5,PIK3R6,PPP2CB,PPP2R1A,PPP2R2A,PRKCE,PTGES3,RALB,RELB,SMOX,TNF
DNA Double-Strand Break Repair by Homologous Recombination	1.46	0.29		BRCA1,BRCA2,RAD50,RPA1
Caveolar-mediated Endocytosis Signaling	1.36	0.16		ACTB,ARCN1,COPA,COPB1,COPB2,HLA-A,INSR,ITGA5,ITGAL,ITGAM,ITGB8,RAB5A
Salvage Pathways of Pyrimidine Deoxyribonucleotides	1.36	0.33		APOBEC3B,TK2,UPP1
Telomere Extension by Telomerase	1.35	0.27		POT1,RAD50,TERF1,XRCC6
Heme Biosynthesis from Uroporphyrinogen-III I	1.34	0.5		CPOX,FECH
Glutathione Redox Reactions II	1.34	0.5		GLRX,GSR
Melatonin Degradation II	1.34	0.5		IL4I1,SMOX
N-acetylglucosamine Degradation II	1.34	0.5		GNPDA1,NAGK
Clathrin-mediated Endocytosis Signaling	1.25	0.13		ACTB,ACTR2,ACTR3,AP3B1,AP3S1,AP4M1,ARPC2,ARPC5,ARRB1,DNM1L,HIP1,ITGA5,ITGB8,LDLR,MDM2,PIK3C3,PIK3R2,PIK3R4,PIK3R5,PIK3R6,PPP3CB,RAB5A,SH3BP4,SH3GLB1,UBC
Hepatic Fibrosis / Hepatic Stellate Cell Activation	1.25	0.13		CCL2,CCR7,CD14,CD40,CSF1,CXCL3,FAS,ICAM1,IFNAR1,IL1A,IL1RAP,IL4R,IL6,IL6R,KLF6,MMP13,NFKB2,PDGFRB,RELB,SMAD2,STAT1,TIMP1,TNF,TNFRSF1B
Prostanoid Biosynthesis	1.23	0.3		PTGES,PTGES3,PTGS2
Urea Cycle	1.15	0.4		ARG2,ASS1
2-oxobutanoate Degradation I	1.15	0.4		DLD,MMUT
Citrulline-Nitric Oxide Cycle	1.15	0.4		ASS1,NOS2
Methylthiopropionate Biosynthesis	1.03	1		ADI1
Histamine Biosynthesis	1.03	1		HDC
Sulfite Oxidation IV	1.03	1		SUOX
GDP-mannose Biosynthesis	1	0.33		GMPPB,PMM2
Nucleotide Excision Repair Pathway	1	0.17		ERCC5,POLR2A,POLR2E,RAD23B,RPA1,XPC
Virus Entry via Endocytic Pathways	0.92	0.13		ACTB,AP3B1,AP3S1,AP4M1,HLA-A,ITGA5,ITGB8,PIK3C3,PIK3R2,PIK3R4,PIK3R5,PIK3R6,PRKCE,RAC2,RALB
Ephrin A Signaling	0.92	0.16		PIK3C3,PIK3R2,PIK3R4,PIK3R5,PIK3R6,RHOA,ROCK1
Thioredoxin Pathway	0.88	0.29		SELENOT,TXNRD1
Inositol Pyrophosphates Biosynthesis	0.88	0.29		IP6K1,PPIP5K2
Superpathway of Citrulline Metabolism	0.87	0.21		ARG2,ASS1,NOS2
Role of MAPK Signaling in the Pathogenesis of Influenza	0.86	0.14		CCL2,CXCL10,MAP2K1,MAP2K3,MAP2K4,PLA2G4A,PTGS2,RABGEF1,RALB,TNF
Fatty Acid Activation	0.8	0.2		ACSL1,ACSL4,ACSL5
Phosphatidylethanolamine Biosynthesis II	0.78	0.25		CEPT1,ETNK1
Purine Ribonucleosides Degradation to Ribose-1-phosphate	0.78	0.25		LACC1,PGM2L1
Asparagine Degradation I	0.75	0.5		ASRGL1
S-methyl-5'-thioadenosine Degradation II	0.75	0.5		LACC1
L-DOPA Degradation	0.75	0.5		COMT
S-methyl-5-thio-α-D-ribose 1-phosphate Degradation	0.75	0.5		MRI1
Xanthine and Xanthosine Salvage	0.75	0.5		LACC1
Glycerol-3-phosphate Shuttle	0.75	0.5		GPD2
Cardiolipin Biosynthesis II	0.75	0.5		PGS1
S-adenosyl-L-methionine Biosynthesis	0.75	0.5		MAT2B
D-myo-inositol (1,4,5)-trisphosphate Degradation	0.74	0.19		IMPA2,INPP5B,SYNJ2
Germ Cell-Sertoli Cell Junction Signaling	0.73	0.12		ACTB,KEAP1,MAP2K1,MAP2K3,MAP2K4,MAP3K1,MAP3K9,PIK3C3,PIK3R2,PIK3R4,PIK3R5,PIK3R6,RAC2,RALB,RHOA,RHOC,RHOQ,RND1,TNF
Role of WNT/GSK-3β Signaling in the Pathogenesis of Influenza	0.72	0.13		CSNK1A1,CSNK1G2,CSNK1G3,DVL2,FZD1,IFNAR1,TCF3,WNT6
Pathogenesis of Multiple Sclerosis	0.7	0.22		CCL4,CXCL10
Role of Lipids/Lipid Rafts in the Pathogenesis of Influenza	0.7	0.22		IFNAR1,RSAD2
Heme Biosynthesis II	0.7	0.22		CPOX,FECH
Folate Transformations I	0.7	0.22		MTHFD2,MTHFR
Putrescine Degradation III	0.69	0.18		ALDH9A1,IL4I1,SMOX
Tight Junction Signaling	0.64	0.11		ACTB,CEBPA,CPSF2,GOSR1,GOSR2,JAM2,MARK2,NFKB2,PPP2CB,PPP2R1A,PPP2R2A,PRKACA,PRKAG2,RELB,RHOA,TNF,TNFRSF1B,VAPA,VASP
Airway Inflammation in Asthma	0.62	0.15		CCL2,CSF2,IL12A,OSM
L-carnitine Biosynthesis	0.6	0.33		ALDH9A1
Guanine and Guanosine Salvage I	0.6	0.33		LACC1
Glycine Biosynthesis III	0.6	0.33		MGAT4A
Ascorbate Recycling (Cytosolic)	0.6	0.33		GLRX
Adenine and Adenosine Salvage I	0.6	0.33		LACC1
N-acetylglucosamine Degradation I	0.6	0.33		GNPDA1
Tryptophan Degradation X (Mammalian, via Tryptamine)	0.59	0.16		ALDH9A1,IL4I1,SMOX
Mitochondrial L-carnitine Shuttle Pathway	0.59	0.16		ACSL1,ACSL4,ACSL5
Antigen Presentation Pathway	0.59	0.14		HLA-A,NLRC5,TAP1,TAP2,TAPBP
Hematopoiesis from Multipotent Stem Cells	0.56	0.18		CSF1,CSF2
NAD Phosphorylation and Dephosphorylation	0.56	0.18		Acp5,ACP6
Cell Cycle Regulation by BTG Family Proteins	0.56	0.13		CNOT7,E2F2,PPP2CB,PPP2R1A,PPP2R2A
Phosphatidylglycerol Biosynthesis II (Non-plastidic)	0.55	0.14		GPAT4,GPD2,LPCAT2,PGS1
Circadian Rhythm Signaling	0.54	0.11		ADCY7,ADCY9,BRAF,CAMK2D,CRY1,DBP,EIF4E,EIF4EBP2,GNB1,GNG12,H3-3A/H3-3B,HCK,HIF1A,LYN,MAP2K1,MAP2K3,MAP2K4,MDM2,MKNK2,NFIL3,NR3C1,PER3,PRKACA,PRKAG2,PRKCE,RALB
Semaphorin Signaling in Neurons	0.54	0.12		NRP1,RAC2,RHOA,RHOC,RHOQ,RND1,ROCK1
Guanosine Nucleotides Degradation III	0.51	0.17		LACC1,NT5C3A
2-ketoglutarate Dehydrogenase Complex	0.49	0.25		DLD
Branched-chain α-keto acid Dehydrogenase Complex	0.49	0.25		DLD
Spermine and Spermidine Degradation I	0.49	0.25		SMOX
Methylmalonyl Pathway	0.49	0.25		MMUT
Arginine Degradation I (Arginase Pathway)	0.49	0.25		ARG2
NAD Biosynthesis III	0.49	0.25		NAMPT
Mechanisms of Viral Exit from Host Cells	0.48	0.12		ACTB,PRKCE,SH3GLB1,SNF8,VPS37C
NAD Salvage Pathway II	0.47	0.14		Acp5,ACP6,NT5C3A
Superpathway of D-myo-inositol (1,4,5)-trisphosphate Metabolism	0.47	0.14		IMPA2,INPP5B,SYNJ2
Axonal Guidance Signaling	0.47	0.1		ACTR2,ACTR3,ADAM9,ADAMTS10,ARPC2,ARPC5,BMP1,COPS5,CRK,CXCR4,EIF4E,FZD1,GNA12,GNA13,GNB1,GNG12,ITGA5,ITGAL,ITGAM,ITGB8,KALRN,MAP2K1,MMP13,MMP14,NFAT5,NFATC2,NRP1,NRP2,NTNG2,PIK3C3,PIK3R2,PIK3R4,PIK3R5,PIK3R6,PPP3CB,PRKACA,PRKAG2,PRKCE,PSMD14,RAC2,RALB,RHOA,RND1,ROCK1,VASP,WIPF1,WNT6
Assembly of RNA Polymerase III Complex	0.46	0.15		BDP1,GTF3A
Acyl-CoA Hydrolysis	0.46	0.15		ACOT9,MBLAC2
Urate Biosynthesis/Inosine 5'-phosphate Degradation	0.46	0.15		LACC1,NT5C3A
Phenylalanine Degradation IV (Mammalian, via Side Chain)	0.46	0.15		IL4I1,SMOX
Gap Junction Signaling	0.45	0.1		ACTB,ADCY7,ADCY9,CSNK1A1,CSNK1G2,CSNK1G3,LPAR1,MAP2K1,PIK3C3,PIK3R2,PIK3R4,PIK3R5,PIK3R6,PPP3CB,PRKACA,PRKAG2,PRKCE,RALB,SGSM3
Colanic Acid Building Blocks Biosynthesis	0.42	0.14		GMPPB,PMM2
Fatty Acid α-oxidation	0.42	0.14		ALDH9A1,PTGS2
Arsenate Detoxification I (Glutaredoxin)	0.41	0.2		LACC1
Arginine Biosynthesis IV	0.41	0.2		ASS1
Creatine-phosphate Biosynthesis	0.41	0.2		MAP4K4
Pyruvate Fermentation to Lactate	0.41	0.2		LDHA
Tetrahydrofolate Salvage from 5,10-methenyltetrahydrofolate	0.41	0.2		MTHFD2
CMP-N-acetylneuraminate Biosynthesis I (Eukaryotes)	0.41	0.2		NAGK
Glycerol Degradation I	0.41	0.2		GPD2
Myo-inositol Biosynthesis	0.41	0.2		IMPA2
Rapoport-Luebering Glycolytic Shunt	0.41	0.2		BPGM
Acetate Conversion to Acetyl-CoA	0.41	0.2		ACSL1
Apelin Muscle Signaling Pathway	0.39	0.11		GNA12,GNA13,GNB1,GNG12,PRKAG2
Adenosine Nucleotides Degradation II	0.38	0.13		LACC1,NT5C3A
T Helper Cell Differentiation	0.38	0.1		CD40,CD80,HLA-A,IL12A,IL2RA,IL4R,IL6,IL6R,STAT1,STAT3,TNF,TNFRSF1B
IL-17A Signaling in Gastric Cells	0.36	0.12		CXCL10,MAP2K4,TNF
Arginine Degradation VI (Arginase 2 Pathway)	0.35	0.17		ARG2
Pentose Phosphate Pathway (Non-oxidative Branch)	0.35	0.17		RPE
Acetyl-CoA Biosynthesis I (Pyruvate Dehydrogenase Complex)	0.35	0.17		DLD
Glycine Cleavage Complex	0.35	0.17		DLD
UDP-N-acetyl-D-glucosamine Biosynthesis II	0.35	0.17		GFPT1
RAN Signaling	0.35	0.13		KPNA3,KPNA4
CDP-diacylglycerol Biosynthesis I	0.33	0.11		GPAT4,GPD2,LPCAT2
Isoleucine Degradation I	0.32	0.12		ACAD8,DLD
1D-myo-inositol Hexakisphosphate Biosynthesis II (Mammalian)	0.32	0.12		INPP5B,SYNJ2
D-myo-inositol (1,3,4)-trisphosphate Biosynthesis	0.32	0.12		INPP5B,SYNJ2
Histidine Degradation III	0.31	0.14		MTHFD2
Phosphatidylcholine Biosynthesis I	0.31	0.14		CEPT1
Superoxide Radicals Degradation	0.31	0.14		SOD2
Adenine and Adenosine Salvage III	0.31	0.14		LACC1
Purine Nucleotides Degradation II (Aerobic)	0.29	0.11		LACC1,NT5C3A
Ethanol Degradation IV	0.27	0.11		ACSL1,ALDH9A1
Sphingosine and Sphingosine-1-phosphate Metabolism	0.27	0.13		SGPP1
Citrulline Biosynthesis	0.27	0.13		ARG2
Valine Degradation I	0.25	0.1		ACAD8,DLD
Leucine Degradation I	0.23	0.11		ACADM
Glutathione Redox Reactions I	0.23	0.1		GSR,PTGES
Calcium Transport I	0.21	0.1		ATP2A2
Pentose Phosphate Pathway	0.21	0.1		RPE
GDP-glucose Biosynthesis	0.21	0.1		PGM2L1
Coagulation System	0	0.07		F10,PLAT
FXR/RXR Activation	0	0.08		C3,IL1A,IL1RN,IL36G,MAP2K4,PPARG,SCARB1,TNF
CCR5 Signaling in Macrophages	0	0.06		CCL4,FAS,GNA12,GNA13,GNB1,GNG12,MAP2K4,PRKCE
Cellular Effects of Sildenafil (Viagra)	0	0.06		ACTB,ADCY7,ADCY9,PDE1B,PDE4B,PDE5A,PRKACA,PRKAG2
Cardiomyocyte Differentiation via BMP Receptors	0	0.04		ACVR2A
Maturity Onset Diabetes of Young (MODY) Signaling	0	0.03		INSR,NFKB2
Primary Immunodeficiency Signaling	0	0.07		CD40,TAP1,TAP2
Allograft Rejection Signaling	0	0.05		CD40,CD80,FAS,HLA-A,TNF
Autoimmune Thyroid Disease Signaling	0	0.04		CD40,CD80,FAS,HLA-A
Bladder Cancer Signaling	0	0.08		E2F2,HDAC10,HDAC5,HDAC6,MAP2K1,MDM2,MMP13,MMP14,RALB
Graft-versus-Host Disease Signaling	0	0.09		CD80,FAS,HLA-A,IL1A,IL1RN,IL36G,IL6,TNF
Cleavage and Polyadenylation of Pre-mRNA	0	0.08		CPSF2
Communication between Innate and Adaptive Immune Cells	0	0.08		CCL3L3,CCL4,CCR7,CD40,CD80,CSF2,CXCL10,HLA-A,IL12A,IL1A,IL1RN,IL36G,IL6,TLR1,TLR3,TLR6,TNF
Systemic Lupus Erythematosus Signaling	0	0.07		CD40,CD80,FCGR2B,HLA-A,IL1A,IL1RN,IL36G,IL6,IL6R,LYN,NFAT5,NFATC2,PIK3C3,PIK3R2,PIK3R4,PIK3R5,PIK3R6,PRPF38A,PRPF40A,RALB,SNRNP35,TNF
Altered T Cell and B Cell Signaling in Rheumatoid Arthritis	0	0.09		CD40,CD80,CHUK,CSF1,CSF2,FAS,HLA-A,IL12A,IL1A,IL1RN,IL36G,IL6,LTA,NFKB2,RELB,SLAMF1,TLR1,TLR3,TLR6,TNF
B Cell Development	0	0.02		CD40,CD80,HLA-A
Antiproliferative Role of TOB in T Cell Signaling	0	0.04		RPS6KA1,SKP2,SMAD2
Extrinsic Prothrombin Activation Pathway	0	0.08		F10
Inhibition of Angiogenesis by TSP1	0	0.03		MAP2K4
Intrinsic Prothrombin Activation Pathway	0	0.03		F10
Assembly of RNA Polymerase II Complex	0	0.06		GTF2F1,POLR2A,POLR2E
Spliceosomal Cycle	0	0.04		BCAS2,YJU2
Role of IL-17A in Psoriasis	0	0.08		CXCL3
Sertoli Cell-Sertoli Cell Junction Signaling	0	0.09		ACTB,ITGA5,ITGAL,ITGAM,ITGB8,JAM2,KEAP1,MAP2K1,MAP2K3,MAP2K4,MAP3K1,MAP3K9,NOS2,PRKACA,PRKAG2,RALB,TNF
Hematopoiesis from Pluripotent Stem Cells	0	0.07		CSF1,CSF2,IL12A,IL1A,IL6,LIF
nNOS Signaling in Neurons	0	0.05		PPP3CB,PRKCE
nNOS Signaling in Skeletal Muscle Cells	0	0.05		DAG1,SNTB1
Estrogen-mediated S-phase Entry	0	0.08		E2F2,SKP2
Heparan Sulfate Biosynthesis	0	0.06		AARS1,PLA1A,PPME1,TNFAIP6
Glucose and Glucose-1-phosphate Degradation	0	0.09		PGM2L1
Thyroid Hormone Metabolism II (via Conjugation and/or Degradation)	0	0.04		B4GAT1
Nicotine Degradation III	0	0.03		B4GAT1
Chondroitin Sulfate Degradation (Metazoa)	0	0.08		CEMIP2
Heparan Sulfate Biosynthesis (Late Stages)	0	0.07		AARS1,PLA1A,PPME1,TNFAIP6
Pyrimidine Ribonucleotides De Novo Biosynthesis	0	0.05		CMPK2,NUDT16
Melatonin Degradation I	0	0.03		B4GAT1
Pyrimidine Deoxyribonucleotides De Novo Biosynthesis I	0	0.09		CMPK2,DTYMK
D-myo-inositol (1,4,5)-Trisphosphate Biosynthesis	0	0.04		PI4K2B
Phospholipases	0	0.07		LIPG,PLA1A,PLA2G15,PLA2G4A
Choline Biosynthesis III	0	0.07		CEPT1
Oleate Biosynthesis II (Animals)	0	0.09		FADS1
Glycogen Degradation III	0	0.08		PGM2L1
Cholesterol Biosynthesis I	0	0.08		DHCR7
Glutathione-mediated Detoxification	0	0.04		PTGES
Dermatan Sulfate Degradation (Metazoa)	0	0.07		CEMIP2
Glycogen Degradation II	0	0.09		PGM2L1
Nicotine Degradation II	0	0.03		B4GAT1
Mevalonate Pathway I	0	0.08		HMGCR
TCA Cycle II (Eukaryotic)	0	0.05		DLD
Retinol Biosynthesis	0	0.05		DAGLB,LIPG
Pyrimidine Ribonucleotides Interconversion	0	0.05		CMPK2,NUDT16
Glycolysis I	0	0.09		BPGM,PGK1
Cholesterol Biosynthesis II (via 24,25-dihydrolanosterol)	0	0.08		DHCR7
Gluconeogenesis I	0	0.08		BPGM,PGK1
Methylglyoxal Degradation III	0	0.06		PTGR2
Histamine Degradation	0	0.08		ALDH9A1
Cholesterol Biosynthesis III (via Desmosterol)	0	0.08		DHCR7
Superpathway of Melatonin Degradation	0	0.07		B4GAT1,IL4I1,SMOX
Acetone Degradation I (to Methylglyoxal)	0	0.04		PTGR2
UDP-N-acetyl-D-galactosamine Biosynthesis II	0	0.08		GNPDA1
Oxidative Ethanol Degradation III	0	0.08		ACSL1,ALDH9A1
Ethanol Degradation II	0	0.07		ACSL1,ALDH9A1
Methionine Degradation I (to Homocysteine)	0	0.09		EHMT1,MAT2B
Superpathway of Geranylgeranyldiphosphate Biosynthesis I (via Mevalonate)	0	0.06		HMGCR
Superpathway of Cholesterol Biosynthesis	0	0.07		DHCR7,HMGCR
Inhibition of Matrix Metalloproteases	0	0.08		MMP13,MMP14,TIMP1
Regulation of Cellular Mechanics by Calpain Protease	0	0.08		CCND2,EZR,ITGA5,ITGAL,ITGAM,ITGB8,RALB
Cysteine Biosynthesis III (mammalia)	0	0.08		EHMT1,MAT2B
Oxidative Phosphorylation	0	0.01		ATP5F1B
GABA Receptor Signaling	0	0.07		ADCY7,ADCY9,ALDH9A1,GNA12,GNA13,GNB1,GNG12,UBC,UBQLN1
Phototransduction Pathway	0	0.08		GNB1,PRKACA,PRKAG2
Sonic Hedgehog Signaling	0	0.07		PRKACA,PRKAG2
Glutamate Receptor Signaling	0	0.03		GNB1,GNG12
Phagosome Maturation	0	0.09		CTSC,CYBB,DYNC1LI1,DYNLT1,GOSR1,GOSR2,HLA-A,M6PR,PIK3C3,RAB5A,RAC2,TAP1,VPS37A,VPS37C
SPINK1 Pancreatic Cancer Pathway	0	0.04		CPD,SMAD2
Apelin Cardiac Fibroblast Signaling Pathway	0	0.09		IL6,PRKAG2
Eicosanoid Signaling	0	0.07		FPR2,PLA2G4A,PTGES,PTGS2

## Sheet: LPS_UPstream
Upstream Regulator	Expr Log Ratio	Molecule Type	Predicted Activation State	Activation z-score	Flags	p-value of overlap	Target Molecules in Dataset	Mechanistic Network
BHLHE40		transcription regulator	Activated	10.51	bias	0	AARS1,ADORA2B,ATF3,ATP2A2,CASP1,CASP4,CASP8,Ccl7,CCR7,CCRL2,CD14,CD274,CD38,CD69,CD80,CFB,CP,CSF2RB,Cxcl9,CYBB,DCBLD2,EBI3,EPSTI1,EREG,ERO1A,FAS,FCGR2B,FGL2,FPR1,GBP2,GBP6,GCH1,GCNT2,GFPT1,GLRX,HAS1,HBEGF,HCLS1,HDLBP,HIF1A,HSPA5,IER3,IFIH1,IFNAR1,IL12A,IL18BP,IL2RA,IL6,INHBA,IRAK2,JAK2,LCP2,LDHA,LDLR,LGALS3BP,LIF,LPAR1,LYN,MAFF,MEFV,MMP14,MSR1,MTHFD2,MXD1,NAMPT,NLRP3,NOS2,OLR1,PARP9,PDE4B,PFKFB3,…
KLF6	1.19	transcription regulator	Activated	9.92	bias	0	ACVR1B,ATP2A2,BCL3,BIRC3,CASP1,CASP4,CASP7,Ccl2,CCL22,CCL3L3,CD274,CD38,CD44,CEBPB,CFB,CFLAR,CLCF1,CSF2RB,CXCL2,CXCL3,CYBB,DCBLD2,DOCK4,EHD1,ETS2,F10,GADD45B,GCH1,GPR132,HIF1A,HSPA5,ICAM1,IFNAR1,IL12A,IL13RA1,IL15RA,IL1A,IL6,IRAK2,IRF1,ITGA5,ITGB8,JAK2,JUNB,KDM6B,LCP2,LDHA,LPAR1,LYN,MEFV,MMP13,MMP14,MVP,MYD88,NAMPT,NFKB2,NFKBIA,NFKBIE,NLRP3,NOD2,OGFR,OSM,P2RY2,PARP14,PDCD1LG2,PDE4B,PFKFB3,PGK1,PI…
CITED2		transcription regulator	Inhibited	-9.24	bias	0	ABTB2,ACOD1,AREL1,ARHGEF3,C15orf48,C3,CALHM6,Ccl2,CD274,CD69,CD80,CLIC5,CMPK2,CPEB4,CXCL10,CXCL2,CXCL3,Cxcl9,CYBB,CYRIA,DAXX,DTX3L,FCGR2B,FMNL2,GADD45B,GBP2,GBP4,GBP5,GBP6,GNA13,HCAR2,HIF1A,HLA-A,ICAM1,IFI16,IFI35,IFI44,IFIH1,IFIT1B,IFIT2,IFIT3,IFRD1,IL13RA1,IL1A,IL1RN,IL6,INPP5B,IRF1,IRF9,ISG15,KLF6,LCP2,LGALS9B,LRCH1,MAPK6,MARCHF1,MED13,MID1,MLKL,MMP13,MXD1,NAMPT,NOS2,OAS1,OAS3,OASL,OSM,PARP14,…	110 (3)
TREX1		enzyme				0	ACSL1,ADAR,CCL2,CD274,CD40,CLEC4E,CXCL10,DDX60,DTX3L,EIF2AK2,GBP4,GBP5,HERC6,IFI44,IFIH1,IFIT1B,IFIT2,IFIT3,IKBKE,IL6,IRF1,IRF7,IRF9,ISG15,LGALS9B,MOV10,MYD88,N4BP1,NAMPT,OAS1,OAS2,OAS3,OASL,PML,RNF114,RSAD2,RTP4,SAMHD1,SLFN5,SP110,STAT1,STAT2,TANK,TAP1,TAPBP,TNF,TNFAIP3,TNFSF10,TRAFD1,TRIM14,TRIM21,TRIM56,UBA7,UBE2L6,USP18,ZBP1,ZC3HAV1
IFNG		cytokine	Activated	8.81	bias	0	ABTB2,ACTB,ADORA2B,AREL1,ARG2,BCL3,C15orf48,CCL2,Ccl2,CCL3L3,CCL4,Ccl7,CCND2,CCR2,CD200,CD274,CD40,CD44,CD80,CH25H,CLEC4E,CLIC4,CLIC5,CMPK2,CSF1,CXCL10,CXCL2,Cxcl9,CXCR4,CYRIA,DAXX,DUSP1,EBI3,FAS,FCGR2B,FECH,FMNL2,FPR2,GADD45B,GBP2,HCAR2,HCK,HIF1A,HIP1,HLA-A,ICAM1,IFI16,IFI35,IFI44,IFIH1,IFIT1B,IFIT2,IFIT3,IFRD1,IL12A,IL13RA1,IL18BP,IL1A,IL1RN,IL27,IL6,IRF1,ISG15,ISG20,ITGAL,LDLR,LGALS9B,Ly6a (in…	139 (7)
PTGER4		G-protein coupled receptor	Inhibited	-7.45		0	CCL2,Ccl2,CCL3L3,CCL4,Ccl7,CD40,CD69,CH25H,CMPK2,CP,CXCL10,Cxcl9,CXCR4,CYBB,CYRIA,DAXX,FBXL20,GBP2,GBP4,GBP6,GPR85,HAVCR2,HCAR2,HERC6,IFI16,IFI35,IFIH1,IFIT1B,IFIT2,IL27,IL4I1,IL6,IRF1,IRF7,IRGM,ISG20,LPAR6,MAFF,MMP13,NOS2,NXPE3,OLR1,PARP14,PDCD4,PDK2,PTGS2,RNF144B,RNF213,RNF24,RSAD2,RTP4,SHISA3,SLAMF1,SLFN13,SLFN5,TNF,TNFSF10,TRIM21,USP18,YPEL3
MYD88	1.84	other	Activated	7.23	bias	0	ACOD1,ACSL1,APOBEC3B,BCL3,CASP4,Ccl2,CCL3L3,CCL4,CCRL2,CD200,CD38,CFLAR,CH25H,CMPK2,CXCL10,CXCL2,CXCL3,Cxcl9,DUSP1,ETS2,FPR1,FPR2,GDF15,ICAM1,IFIT1B,IFIT2,IKBKE,IL12A,IL1A,IL1RN,IL27,IL6,IRF1,IRF7,ISG15,KDM6B,LPAR1,MAFF,MEFV,MMP14,NFKB2,NFKBIA,NFKBIZ,NOS2,OASL,PDE4B,PSTPIP2,PTGS2,RELB,RSAD2,Saa3,SAMHD1,SCARB1,SLC16A3,SLC7A2,SOCS3,TNF,TNFAIP3	89 (7)
TICAM1		other	Activated	6.69	bias	0	ACOD1,ACSL1,APOBEC3B,BCL3,CASP4,Ccl2,CCL3L3,CCL4,CCRL2,CD38,CD40,CFLAR,CH25H,CMPK2,CXCL10,CXCL2,CXCL3,DUSP1,ETS2,FPR1,FPR2,GDF15,ICAM1,IFIT1B,IFIT2,IKBKE,IL12A,IL1A,IL6,IRF1,ISG15,LPAR1,MAFF,MEFV,NFKB2,NFKBIA,NFKBIZ,OASL,PDE4B,PSTPIP2,PTGS2,RELB,RSAD2,SAMHD1,SLC7A2,SOCS3,TNF,TNFAIP3	105 (8)
RIPK2	2.84	kinase	Activated	4.57	bias	0	ACOD1,ACSL1,CD40,CLEC4E,CXCL10,CXCL2,GPR84,ICAM1,IL6,LMO4,MARCKSL1,MCOLN2,MEFV,NFKB2,NOS2,PDE4B,PTGES,RALGDS,RASGRP1,RASGRP3,SLC2A6,SOD2,TANK,TNF,TRAF1
AIRE		transcription regulator				0	ACOD1,CALHM6,CCRL2,CD40,CDC42EP2,CLEC4E,CSF1,CXCL10,CXCL2,CXCL3,GPR84,ICAM1,IFIT1B,IFIT2,IFIT3,IL4I1,IRF1,IRF7,MARCKSL1,MMP14,NFKBIE,PDE4B,Saa3,SLC7A11,SOD2,TNF,TNFAIP3,TRAF1
NOD2	2.54	other	Activated	4.59	bias	0	ACOD1,ACSL1,CD40,CLEC4E,CXCL10,GPR84,ICAM1,IL27,IL6,LMO4,MARCKSL1,MCOLN2,MEFV,NFKB2,NFKBIA,NOS2,PDE4B,PTGES,RALGDS,RASGRP1,RASGRP3,SLC2A6,SOD2,TANK,TNF,TRAF1
TLR4		transmembrane receptor	Activated	5.4		0	APOBEC3B,Ccl2,CCL3L3,CCL4,CCRL2,CD200,CD40,CSF2,CXCL10,CXCL2,CXCL3,DUSP2,IL12A,IL1A,IL27,IL6,IRF1,IRF7,ITGAM,KDM6B,MCOLN2,MYD88,NFKBIA,NFKBIZ,NOS2,PPARG,PTGS2,PTX3,SCARB1,SOCS3,STAT1,TNF,TNFSF10,TRAF1,TREM1,TREM2,TREM3	79 (7)
IL10RA		transmembrane receptor	Inhibited	-7.57		0	ACOD1,ACSL1,ADD3,ADGRL2,ARG2,ASS1,BATF2,C3,CALHM6,CCL22,CCR7,CD69,CFB,CLCN7,CLEC4E,Cxcl9,DCN,DRAM1,ERO1A,F10,FBN1,GBP2,GBP5,GBP6,GSAP,HCAR2,HLA-A,IFI16,IKBKE,IL15RA,IL18BP,IL1A,IL1RN,INHBA,IRF1,IRF7,IRGM,LCN2,LMO4,Ly6a (includes others),MLKL,NAMPT,NLRC5,NOD1,NOS2,OLR1,PDCD1LG2,PROCR,RGS18,RNF213,RSAD2,Saa3,SAMHD1,SELL,SLC16A3,SLC2A1,SLC2A6,SLC7A11,STAT1,TAP1,TAP2,TARM1,TGM2,TNFSF15,TREM1,TREM3,UP…
IFNB1		cytokine	Activated	2.47		0	ACOD1,CASP1,CASP8,CCL2,CD274,CD40,CLEC4E,CMPK2,CXCL10,CXCL2,CXCL3,DAXX,FBN1,GBP2,GBP6,HMGCR,IFI16,IFIH1,IFIT1B,IFIT2,IFIT3,IL27,IL6,IRF1,IRF7,IRGM,ISG15,NFKBIE,NOD1,NOD2,NOS2,NT5C3A,RSAD2,SERPINB2,SLC39A14,SLFN13,SOCS1,STAT1,STAT2,TRIM21,TRIM6-TRIM34,USP18	62 (2)
MEF2A		transcription regulator	Activated	4.19	bias	0	CD69,CXCL10,Cxcl9,GBP2,IFI44,IFIT1B,IFIT2,IFIT3,IL27,IRF1,IRF7,ISG20,MXD1,NLRC5,NOD1,NOS2,OAS1,RSAD2
SOCS1	1.83	other	Inhibited	-4.22	bias	0	ACOD1,CISH,CXCL10,Cxcl9,GBP5,GBP6,IFI16,IFI44,IFIH1,IFIT1B,IFIT2,IFIT3,IL6,IRGM,ISG15,NOS2,OAS1,OAS2,PTGS2,SOCS3,STAT1,TNF	44 (2)
NR1H3		ligand-dependent nuclear receptor	Inhibited	-3.38		0	ARL4C,CCL2,Ccl2,CCL3L3,CCL4,Ccl7,CCR2,CD274,CD40,CDC25B,CENPA,CFB,CHEK2,CLEC4E,CTSC,CXCL10,EBI3,ENPP4,FAM3C,FGL2,FPR1,FPR2,GPR132,IL1RN,IL6,IRF7,ITGAL,KIF23,LAG3,LCP2,NFKBIA,NOD1,NOS2,PTGS2,SOCS1,TAP1,TLR1,TNF,UBC,VCAN,ZBP1
STING1		other	Activated	4.08	bias	0	C15orf48,CCL3L3,CCL4,CXCL10,CXCL2,Cxcl9,GAS7,GBP5,HDC,IFI16,IFIT1B,IL12A,IL6,ISG15,LCN2,LIF,NOS2,OASL,TNF,UPP1	48 (4)
TNF	2.14	cytokine	Activated	4.77	bias	0	Acp5,CCL2,Ccl2,CCL3L3,CCL4,CD40,CD44,CFLAR,CSF1,CSF2,CXCL10,CXCL2,CXCL3,Cxcl9,FPR1,GBP2,IL16,IL1A,IL1RN,IL27,IL6,NFKB2,NFKBIA,NOS2,PTGS2,RELB,SOD2,TNF	55 (4)
NCOA2		transcription regulator		0.06		0	Ccl2,CCL3L3,CCL4,CXCL10,Cxcl9,HCAR2,IFIT1B,IFIT2,IL1A,IL6,ISG15,MMP13,OASL,TNF	36 (2)
PLCG2		enzyme	Inhibited	-2.24		0	ACSL1,ACSL4,CCL2,Ccl2,Ccl7,CXCL10,Cxcl9,DAGLB,GUSB,HLA-A,IFI16,IFIT1B,IFIT2,IFIT3,IL6,ISG15,ITGAM,MMP13,MS4A4A,PLA2G4A,STAT1,STAT2,TNF,TNFSF10,TREM2	50 (3)
GFI1	0.82	transcription regulator	Inhibited	-4.36	bias	0	BCL3,CASP1,CASP8,Ccl2,CD40,CFLAR,EIF2AK2,GUSB,ICAM1,IL1A,IL6,IRAK2,IRF1,LPAR1,LTA,NFKB2,NFKBIA,OSM,RELB,RIPK2,STAT1,TBK1,TNF,TRAF2	51 (4)
NR3C1	1.5	ligand-dependent nuclear receptor	Inhibited	-3.7	bias	0	Ccl2,CCL3L3,CCL4,CXCL10,Cxcl9,HCAR2,IFIT1B,IFIT2,IL1A,IL6,ISG15,MMP13,OASL,TNF	59 (5)
LDLR	0.63	transporter				0	CCL2,Ccl2,CCL3L3,CCL4,Ccl7,CCR2,CD274,CD40,CDC25B,CENPA,CFB,CLEC4E,CTSC,DUSP1,EBI3,ENPP4,FAM3C,FGL2,FPR1,FPR2,GPR132,IER3,IL1RN,IRF7,KIF23,LAG3,LCP2,MMP14,MSR1,NOD1,PPP1R15A,SCARB1,SOCS1,TAP1,TLR1,TNF,UBC,VCAN,ZBP1
FCGR2B	1.62	transmembrane receptor	Activated	3.29	bias	0	ACOD1,CD40,CLEC4E,CXCL10,GPR84,ICAM1,MARCKSL1,NOS2,RASGRP1,SLC2A6,TNF
IRAK3	2.47	kinase		1.32		0	BCL2A1,CCR2,CXCL2,ETS2,GPR84,IL6,NFKBIA,SOCS1,SOD2,TNF,TNFAIP3
STAT1	1.31	transcription regulator	Activated	3.09		0	ACOD1,APOBEC3B,BCL2A1,C3,Ccl2,CCR2,CD40,CD44,CH25H,CSF2,CXCL10,CXCL2,Cxcl9,FAS,GBP2,HBEGF,ICAM1,IFIT1B,IL1A,IL6,IRF1,ISG15,ITGA5,LIF,NOS2,PDGFRB,SELL,TNF,TNFAIP3,TRAFD1
FCGR2A		transmembrane receptor	Activated	3.29	bias	0	ACOD1,CD40,CLEC4E,CXCL10,GPR84,ICAM1,MARCKSL1,NOS2,RASGRP1,SLC2A6,TNF
TLR7		transmembrane receptor	Activated	3.55	bias	0	BCL2A1,CXCL2,CXCL3,ETS2,GPR84,IL27,IL6,MCOLN2,NFKBIA,SOCS1,SOD2,TNF,TNFAIP3
IFNGR1		transmembrane receptor				0	CASP4,Ccl2,CCL3L3,CCL4,Ccl7,Cxcl9,GBP5,IL1A,MEFV,MYD88,NLRP3,TLR3,TRAF1,TRAF3IP3,TRAF6
IFNAR1	0.73	transmembrane receptor	Activated	3.52		0	ACOD1,CLIC5,CXCL10,EIF2AK2,HMGCR,IL12A,NOS2,OAS1,OAS2,OAS3,PARP12,PLAT,RSAD2,SLFN12L,TAPBPL,TRIM21
PTPN11		phosphatase	Inhibited	-3.45	bias	0	ACTR3,FCGR2B,HP,IFI16,IFIT1B,IFIT3,IL6,IRF7,ISG15,LYN,Saa3,TNF
TLR2		transmembrane receptor	Activated	3.61		0	Ccl2,CCL3L3,CCL4,CSF2,CXCL2,CXCL3,Cxcl9,CYBB,DUSP1,IL1A,IL1RN,IL27,IL6,IRF1,MCOLN2,NOS2,PTGS2,PTX3,TNF,TREM1	65 (6)
HMGXB4		other	Activated	3.59	bias	0	CD274,CFLAR,HBEGF,IFIH1,IL27,KLF6,MOB1A,NOS2,PARP14,PIM1,RNF19B,RNF213,TGM2
COP1	0.7	enzyme	Inhibited	-3.43	bias	0	ACOD1,C3,CD69,CEBPB,CXCL10,CXCL3,FPR1,FPR2,FTH1,IFI16,Saa3,SLFN12L
STAT3	0.73	transcription regulator		0.1		0	CD80,CXCL10,EIF2AK2,IL1RN,IL6,NOS2,PTGS2,SLAMF1,SOCS3,STAT3,TIMP1,TNF,TNFRSF1B	138 (7)
PPARG	-1.3	ligand-dependent nuclear receptor	Inhibited	-3.05		0	ACOD1,C3,Ccl2,CCL22,CCR7,CXCL3,FZD1,HIVEP2,IDH1,IL12A,IL2RA,IL6,NOS2,PID1,PTGS2,RAB20,RNF144B,SCARB1,SHISA5,SOCS1,TNF,TNFSF10,WIPF1
ZBTB16		transcription regulator	Inhibited	-2.94	bias	0	Ccl2,Ccl7,CSF2,CXCL10,EIF2AK2,IL1A,IL6,PTGS2,TNF
EIF4EBP1		translation regulator	Inhibited	-3.12	bias	0	CCR7,CEBPB,CXCL10,IL1RN,IL6,NFIL3,NOS2,PTGS2,SERPINB2,TNF	43 (3)
EIF4EBP2	-0.6	translation regulator	Inhibited	-3.12	bias	0	CCR7,CEBPB,CXCL10,IL1RN,IL6,NFIL3,NOS2,PTGS2,SERPINB2,TNF	43 (3)
DUSP1	1.1	phosphatase	Inhibited	-3.67	bias	0	CCL3L3,CD40,CXCL2,CXCL3,IER3,IL1A,IL1RN,IL6,MEFV,MXD1,OSM,PTGS2,SOCS1,TNF	43 (4)
MAP3K8		kinase	Inhibited	-3.48		0	ADCY7,BMP1,CCR2,CLIC5,CXCL2,DNAJA2,GCA,GFI1,HIP1,HP,IER3,IL12A,IL4I1,IL6,KDM4A,LAD1,MRTFA,NFAM1,PLAT,SBK1,SESN1,SIX1,TAPBPL,TNF,TXNIP,UBALD1,USP42
ZFP36		transcription regulator	Inhibited	-2.21	bias	0	CCL3L3,CXCL2,CXCL3,IER3,IL12A,IL1A,IL6,MEFV,MXD1,OSM,PTGS2,SOCS1,TNF	47 (3)
SPP1		cytokine				0	Ccl2,CCL3L3,CCL4,CXCL3,IL1A,IL6,LIF,PTGS2,TNF
ADIPOQ		other		0.68		0	BCL3,CCL2,Ccl2,CXCL10,IL6,MSR1,PTGS2,SOCS3,SPI1,TIMP1,TNF,TNFAIP3,TNIP3,TRAF1	45 (3)
MYC		transcription regulator				0	ACTR3,FCGR2B,HP,IFI16,IFIT1B,IFIT3,IRF7,ISG15,LDHA,LYN,Saa3,SLC16A3,SLC2A1
NFAT5	0.67	transcription regulator	Inhibited	-3.42		0	Cxcl9,DAXX,IFI16,IFIT1B,IFIT2,IFIT3,IRF1,IRGM,RSAD2,SLFN13,STAT1,TNFSF10	41 (3)
IRF3		transcription regulator	Activated	3.1	bias	0	APOBEC3B,CCL2,CXCL10,IFIH1,IFIT1B,IFIT2,ISG15,RSAD2,STAT1,TNF	35 (2)
CD14	3.93	transmembrane receptor	Activated	2.58	bias	0	Ccl2,CISH,IL6,MSR1,SOCS1,SOCS3,TNF	41 (4)
CSF2	0.69	cytokine	Activated	2.89		0	Ccl2,CCL3L3,CD40,CD80,CXCL10,HMGCR,IL6,ITGAM,NOS2,PPARG,SLC2A1,TNF	44 (3)
IL10		cytokine	Inhibited	-2.05		0	ARG2,Ccl2,CCL22,CCL3L3,CCL4,CD40,CXCL2,HIF1A,ICAM1,IL12A,IL4R,IL6,NOS2,SOCS3,TIMP1,TNF	46 (3)
CSF1	0.73	cytokine		-0.9		0	Acp5,APP,CCL2,Ccl2,Ccl7,CCND2,CCR2,CD274,GAS7,HIF1A,HLA-A,IL12A,IL6,ITGA5,LAG3,PPARG,PTPRJ,SAMHD1,SPI1,SYNGR1,TLR1,TLR6,TNF,TRIM14
TNC		other				0	Ccl2,CCL3L3,CCL4,CXCL3,IL1A,IL6,TNF
OGT		enzyme	Inhibited	-2.56	bias	0	Ccl2,CXCL2,CXCL3,IL12A,IL6,NOS2,TNF	11 (3)
ITGB2		transmembrane receptor	Inhibited	-2.63	bias	0	BCL2A1,CXCL10,CXCL2,CXCL3,GADD45B,IL6,TNIP3	13 (2)
PHLDA1		other	Activated	2.23	bias	0	Cxcl9,ICAM1,IL16,IL6,NOS2,PTGS2,TIMP1,TNF
SNCA		enzyme	Activated	2.1		0	ADGRE5,CD44,CXCR4,CYBB,DUSP1,FBXO32,HIF1A,IFRD1,IL1A,IL6,IRF1,MAP2K3,MDM2,MINDY1,NLRP3,NOS2,PGK1,PTGS2,SOD2,SYNJ2,TCP11L2,TNF,TRIM47,TSC22D3	71 (5)
NR1H2		ligand-dependent nuclear receptor	Inhibited	-3.11		0	C3,Ccl2,CCL4,Ccl7,CXCL10,IL1RN,IL6,ITGAL,NFKBIA,NOS2,PTGS2
BCL6		transcription regulator	Inhibited	-3.11		0	Ccl2,CCL3L3,CCL4,Ccl7,CSF1,CXCL3,IL12A,IL1A,IL6,TNF
CDKN2A		transcription regulator	Activated	3.26		0	C3,CCL2,Ccl2,CCL22,CCL3L3,CCL4,Ccl7,CCR7,CXCL10,Cxcl9,IL1A,IL6,LTA,PTGS2,TNF,TNFRSF1B	20 (2)
EZH2		transcription regulator	Activated	2.22	bias	0	Ccl2,CXCL10,IL6,SOCS3,TNF,TRAF6
IKBKE	1.37	kinase		-1.63		0	Ccl2,CCL3L3,IL6,IRF7,PTGS2,TNF	39 (4)
TP53		transcription regulator	Inhibited	-2.24		0	Ccl2,CXCL3,IL6,PTGS2,TNF,TSC22D3	39 (4)
LGR4		transmembrane receptor	Inhibited	-2.39	bias	0	CD14,CSF2,CXCL10,IL1A,IL6,TNF
APP	0.74	other				0	C3,CCL3L3,CCL4,FCGR2B,IRF7,MSR1,NOS2,PPARG,SCARB1,SLC7A11,SOCS1,TNF
IRF1	1.79	transcription regulator	Activated	3.08	bias	0	ACOD1,CXCL16,GBP2,IL12A,IL27,MAP4K4,NOS2,PML,PTGS2,SAMHD1,TLR3,TLR6
SOCS3	4.44	phosphatase		-0.56		0	Ccl2,CXCL10,IL6,NOS2,SOCS3,TNF,TRAF6	63 (6)
GRN		growth factor		-0.53		0	C3,CCL2,Ccl2,CCL4,CCR2,CD14,CD300A,CH25H,CSF1,CXCL2,GUSB,HIF1A,IL6,LGALS3BP,MS4A6A,NCEH1,NOS2,OLR1,SPI1,TNF,TREM2,TXNIP
CEBPB	0.72	transcription regulator	Activated	2.65		0	CCL3L3,CCND2,CLEC4E,CTSC,CXCL3,HSP90AA1,IL12A,IL6,IRF9,LCP2,LYN,NFE2L1,PSMA6,PTGS2,RAC2,SERP1,SERPINB2,TNF
STK11		kinase	Inhibited	-2.24	bias	0	CCL2,Ccl2,IL6,NOS2,PTGS2	38 (4)
NFE2L2		transcription regulator		-1.64		0	Ccl2,CXCL10,CXCL2,CXCL3,GSR,IL1A,IL6,SCARB1	78 (5)
MST1R		kinase	Activated	2.65	bias	0	CCL3L3,CCL4,CSF2,CXCL3,ICAM1,IL27,TNF
LRP1		transmembrane receptor		-1.64		0	Ccl2,CCL3L3,CCL4,IL6,NOS2,TNF
HIF1A	3.54	transcription regulator	Activated	3.1		0	CCR2,CSF1,CXCL2,IL1A,IL6,NOS2,PFKFB3,PTGS2,SLC16A3,SLC2A1
RELA		transcription regulator	Activated	2.41	bias	0	Ccl2,CD14,CFB,CXCL2,ICAM1,IL1A,IL6,TNF
TAFAZZIN		enzyme	Activated	3.05		0	ADGB,CCL22,CCR7,CCRL2,CD80,CXCL2,CXCL3,CXCR4,DCN,HP,IL6,NOS2,TNF
YAP1		transcription regulator	Activated	3.04		0	ADGB,CCL22,CCR7,CCRL2,CD80,CXCL2,CXCL3,CXCR4,DCN,HP,IL6,NOS2,TNF
FABP4		transporter		1.94		0	Ccl2,IL1A,IL6,NOS2,PTGS2,SOCS3,TNF	55 (4)
ABCA1		transporter	Inhibited	-2.61	bias	0	Ccl2,CCL3L3,CXCL3,IL6,NOS2,PTGS2,TNF	55 (5)
MAPKAPK2	2.28	kinase	Activated	2.18	bias	0	CCL3L3,CXCL2,CXCL3,IL6,MSR1,NFKBIA,NFKBIB,TNF	13 (3)
FABP5		transporter	Activated	2.24	bias	0	CCL4,CXCL3,GADD45B,PTGS2,TRAF1
IKZF1		transcription regulator		1.43		0	CCL3L3,CCL4,CXCL2,IL6,TNF	38 (4)
PTPN6		phosphatase		-0.51		0	CXCL10,IL27,IL6,ISG15,TNF	41 (5)
ARRB2		other	Inhibited	-2.18	bias	0	IFNAR1,IL6,PTGS2,STAT1,TNF
A2M		transporter	Inhibited	-2.22	bias	0	Ccl2,CCL3L3,CCL4,IL6,TNF
EIF4EBP3		other	Inhibited	-2.22	bias	0	CCR7,IL6,NOS2,PTGS2,TNF
DNASE2	-0.6	enzyme	Inhibited	-2.24	bias	0	CXCL10,IRF7,ISG15,OAS1,TNF
SCD		enzyme	Inhibited	-2.24	bias	0	Ccl2,CXCL10,IFIT1B,IL6,NOS2	30 (2)
KDM6B	0.87	enzyme	Activated	2	bias	0	CCL3L3,CD40,GBP7,IL6,ITGAL,OASL
TBK1	1.67	kinase		1.98		0	CXCL10,IFI16,IL6,IRF7,RSAD2,USP18	38 (3)
NOS2	1.62	enzyme		-0.85		0	Ccl2,Ccl7,CXCL2,CXCL3,NOS2,TNF	11 (2)
PRKAA1		kinase		-0.88		0	ATF3,CCL3L3,IL6,NOS2,SOCS3,TNF	46 (4)
KLF2		transcription regulator	Inhibited	-2.41		0	Ccl2,Ccl7,CXCL2,HIF1A,IL6,PTGS2
VIPR1		G-protein coupled receptor	Activated	2	bias	0	CD40,CXCL10,IRF1,NOS2	30 (2)
CCL5		cytokine		1.98	bias	0	CCL3L3,CCL4,CXCL3,NOS2
SMURF1		enzyme	Inhibited	-2	bias	0	CXCL10,Cxcl9,IRF1,NOS2	30 (2)
NLRP12		other	Inhibited	-2	bias	0	CXCL2,IL6,NOS2,TNF	9 (3)
APOE		transporter	Activated	2.19		0	CD80,F10,IL1A,IL6,M6PR,MSR1,PTGES,PTGS2,SCARB1,TNF,TREM2,VCAN
PTGS2	3.04	enzyme	Activated	2.43	bias	0	CCL2,CXCL10,CXCL3,IL6,TNF,TNFSF10
CYBB	0.92	enzyme		1.66	bias	0	Ccl2,CXCL10,CXCL3,IL6,PPARG,TNF	88 (7)
CX3CR1		G-protein coupled receptor		0.24		0	CD14,IL1A,IL6,MSR1,MYD88,NOS2
TLR9		transmembrane receptor	Activated	2.73		0	ATF3,Ccl2,CCL3L3,CCL4,CXCL2,IL1A,IL6,TNF
CEBPE		transcription regulator	Activated	2.24	bias	0	Ccl7,CD14,IL12A,IL6,SERPINB2
MAPK7		kinase	Activated	2.24	bias	0	CXCL10,Cxcl9,IL12A,IL6,NOD1
TLR3	0.36	transmembrane receptor	Activated	2.9		0	ATF3,CXCL10,CXCL2,CXCL3,IL27,IL6,LIPG,PTX3,TNF	46 (5)
IL27	1.09	cytokine		1.94		0	ADGRE1,CCL2,CCL4,CD14,CSF2,IL1RN,ITGAM,SOCS3,TNF	44 (3)
NODAL		growth factor	Inhibited	-2.65		0	CCR7,CD40,CD80,CXCL10,IL12A,NOS2,TNF
MVP	1.92	other		-0.24		0	Acp5,CXCL2,CXCL3,IL6,MITF,SPI1
IRF8		transcription regulator		1.53		0	CXCL16,IL12A,IL27,ISG15,LIF,MAP4K4,PML,TNF
mir-146		microRNA		0.13		0	Ccl2,EIF2AK3,GDF15,GOSR1,IL18BP,IL6,IRF7,ISG15,LDB1,NOS2,PNPT1,SOCS1,SUSD6,TAP2,TNF
MSR1	0.88	transmembrane receptor				0	ACOD1,CXCL10,IL6,NOS2,TNF	21 (3)
GPR84	1.32	G-protein coupled receptor	Activated	2.24	bias	0	Ccl2,CCL3L3,IL6,NOS2,TNF
CCR6		G-protein coupled receptor		1	bias	0	Ccl2,CCL3L3,CXCL10,IL12A,TNF
ABCG1		transporter	Inhibited	-2.2	bias	0	Ccl2,CCL3L3,CXCL3,IL6,TNF
IRAK4		kinase		0.92		0	CXCL2,IL6,IRF7,NOS2,PPARG,SOCS1,TNF	12 (2)
IKBIP		other		-1.96	bias	0	CXCL2,IL6,NFKBIZ,TNF	9 (2)
DLK1		other		-1.98	bias	0	IRF1,IRF7,NOTCH1,RELB
CXCR2		G-protein coupled receptor	Inhibited	-2	bias	0	Ccl2,CCL22,CCL3L3,CXCL10	24 (3)
IL4		cytokine		0.66		0	Ccl2,CCL22,CCL3L3,CD44,CXCL10,HBEGF,IL1RN,KLF6,NOS2,PDCD1LG2,PPARG,TGM2,TNF	63 (6)
CLEC4A		transmembrane receptor		-1.29		0	ADGRE1,CD80,CEBPA,F10,IL1A,IL6,ITGAM,MSR1,NOTCH1,SCARB1,TREM2,VCAN
SOD1		enzyme				0	IFI16,IRF7,PTGS2,TNF,USP18
MAPKAPK3		kinase	Activated	2.22		0	CCL3L3,CXCL2,CXCL3,IL6,TNF	10 (2)
IRF7	3.58	transcription regulator	Activated	2.2	bias	0	CXCL10,IFIT2,ISG15,STAT1,TNFSF10
PPARA		ligand-dependent nuclear receptor	Inhibited	-2.21		0	Ccl2,IL6,NOS2,SCARB1,TNF
USP18	1.57	peptidase	Inhibited	-2.21	bias	0	Acp5,Ccl2,CCL3L3,CXCL10,IL6	32 (2)
SCARB2		transmembrane receptor				0	Ccl2,IL6,TNF
GAPLINC		other				0	CXCL10,IL6,TNFSF10
LTBR		transmembrane receptor				0	IL6,NOS2,TNF
mir-21		microRNA				0	CD274,JAK2,STAT1
CD44	0.91	other				0	CSF2,IL6,TNF
SEMA3E		other				0	IL6,NOS2,TNF	55 (5)
PELI2		enzyme				0	CXCL2,IL6,TNF
CNR1		G-protein coupled receptor				0	Ccl2,IL6,TNF
PNPLA7	-0.8	enzyme		1.96	bias	0	IL6,NAMPT,NOS2,TNF
SLC16A3	0.46	transporter		1.96	bias	0	IL6,NOS2,PFKFB3,TNF
NFKBIZ	3.26	transcription regulator		1.94	bias	0	Ccl2,CSF2,IL6,LCN2
IL18		cytokine		1.92	bias	0	Ccl2,IL1A,IL6,TNF
TRIM38		enzyme		0.11		0	CXCL10,IL6,TNF,TRAF6	36 (3)
SMAD4		transcription regulator		-1		0	Ccl2,ICAM1,IRAK3,TNF
USP39		peptidase		-1.02		0	IL6,NFKBIA,PTGS2,TNF
PTGDR		G-protein coupled receptor		-1.1		0	Ccl2,IFI16,NOS2,TNF	31 (2)
USP9X		peptidase	Inhibited	-2		0	Ccl2,IL6,NOS2,TNF
NGLY1		enzyme		0.82	bias	0	ATG14,ATG9A,KEAP1,PIK3C3,SQSTM1,TAX1BP1
PSEN1	0.43	peptidase				0	IRF7,MSR1,NOS2,PPARG,SCARB1,SOCS1,TNF
IFIH1	2.54	enzyme	Activated	2.22	bias	0	CISH,FAS,IL6,PTPRJ,TANK
RGS10	-1.1	enzyme				0	CASP1,CCL2,CCL3L3,Ccl7,CXCL10,CXCL2,IL1A,IL6,ITGAM,LTA,TNF,TNFRSF1B
BCL3	3.42	transcription regulator	Inhibited	-2.41	bias	0	CXCL10,CXCL2,CXCL3,IL1A,IL6,TNF
MAFB		transcription regulator		0.92		0	ACTB,ADGRE1,ARHGDIA,CCL2,CCL4,CD38,CXCL2,FPR1,IL18BP,MTSS1,RAB3IL1,SERPINB2,SLC7A8
PTEN		phosphatase		1.3		0	CEBPB,IL12A,IL6,NOS2,TNF	41 (3)
N4BP1	3.92	enzyme	Inhibited	-2.17	bias	0	CCL3L3,CCL4,CXCL2,IL6,TNF	10 (2)
TIRAP		other				0	CXCL10,IL6,PTGS2,TNF	38 (4)
S100A8		other		1.97		0	Ccl2,CXCL10,IL6,TNF
CD200	1.67	other		-1.21		0	IL4R,IL6,NOS2,TNF	39 (4)
IL15		cytokine	Activated	2.64	bias	0	CCL2,CSF2,CXCL2,IL6,NOS2,TIMP1,TNF	12 (2)
mir-155		microRNA		-0.58		0	ARG2,CCL2,CEBPB,MYD88,NOS2,SOCS1,SOCS3
USP38		peptidase				0	CXCL2,CXCL3,IL6	9 (2)
ZBTB20		transcription regulator				0	IL6,NFKBIA,TNF	9 (2)
B3GNT2	0.49	enzyme				0	CD14,IL6,TNF
MCOLN2	7.04	ion channel				0	Ccl2,CCL3L3,CXCL3
L2HGDH		enzyme				0	HIF1A,LDHA,NOS2
HSF1		transcription regulator				0	IL6,MITF,TNF
TOLLIP		other				0	IL6,RELB,TNF
HYOU1		other				0	IL6,NOS2,TNF
PFKFB3	2.72	kinase				0	IL6,NOS2,TNF
NOTCH3		transcription regulator				0	MSR1,NOS2,PTX3
HIVEP1	1.05	transcription regulator				0	CXCL2,IL6,TNF
SYK		kinase				0	CXCL10,Cxcl9,TNF	77 (5)
ATF3	0.45	transcription regulator				0	IL6,NFKBIZ,TNF
ACSL4	0.96	enzyme				0	Ccl2,IL6,NOS2
CEBPD		transcription regulator				0	CCL3L3,CXCL3,TNF
SIRT1		transcription regulator				0	BIRC3,SOD2,TNF
RIPK1		kinase				0	CXCL2,IL6,TNF
PLAT	0.34	peptidase				0	CCL3L3,IL6,TNF
IRAK2	4.48	kinase				0	CXCL2,IL6,TNF
CLEC4E	2.95	other				0	CXCL2,CXCL3,TNF
LYN	0.86	kinase				0	Ccl2,IL6,TNF
BRD2		kinase				0	Ccl2,IL6,TNF
CCR5		G-protein coupled receptor				0	IL6,NOS2,TNF
LEP		growth factor				0	CXCL10,IL12A,IL6,NOS2,TNF	18 (3)
TREM2	-1.1	transmembrane receptor		-1.72		0	CSF1,CXCL2,HIF1A,HLA-A,IL6,NFKBIA,PPARG,PTGS2,SULF2,TNF,TREM1
REL		transcription regulator				0	CD200,CSF2,IL27,TNF
MAP2K3	0.3	kinase				0	CXCL10,IL12A,STAT1,TNFSF10
SPI1	1	transcription regulator	Activated	2	bias	0	ADGRE1,ITGAM,NOS2,PTGS2
RIPK3		kinase		1.97	bias	0	IL6,MEFV,ROCK1,TNF	10 (2)
AXL		kinase		-1.98		0	IL12A,IL6,NOS2,TNF
PLA2G6		enzyme		1.34		0	ARG2,Ccl2,NOS2,PTGS2,TNF
PLAU		peptidase		0		0.01	Ccl2,GDF15,OAS1,OAS3,PIM3,RELB,SLC2A1,SLFN13
CX3CL1		cytokine		0.63		0.01	CSF1,IFI16,IFIT2,IFIT3,IL1A,IL6,IRF7,LGALS3BP,MAP1B,MSR1
IL33		cytokine		1.46		0.01	CXCL2,CXCL3,IL6,MSR1,NOS2,SCARB1	12 (2)
LCN2	1.31	transporter		1.14		0.01	CCL22,CXCL10,NOS2,TNF
PIK3CG		kinase		-0.27		0.01	Ccl2,IL6,NOS2,TNF	25 (3)
RORA		ligand-dependent nuclear receptor		-1		0.01	CH25H,CXCL10,Cxcl9,TLR3
IRF4		transcription regulator		-1.94		0.01	CXCL3,IL12A,IL6,TNF
MERTK		kinase		-1.99		0.01	IL12A,IL6,NOS2,TNF
TNFAIP8L2		other				0.01	Ccl2,CXCL2,IL6
PPP2CA		phosphatase				0.01	Cxcl9,IRF7,TNF
TNFAIP3	4.92	enzyme				0.01	IL6,NLRP3,TNF
MAPK8		kinase				0.01	DUSP1,IL6,TNF
VASP	1.69	other				0.01	NOS2,STAT1,TNF
TNFRSF18		transmembrane receptor				0.01	CCL2,IL6,TNF
ANGPTL2	-1.1	other				0.01	IL12A,IL6,TNF
AHR		ligand-dependent nuclear receptor				0.01	IL6,SERPINB2,TNF	9 (2)
CAMP		other				0.01	IL6,MYD88,TNF	13 (3)
MAP2K6		kinase				0.01	CXCL10,STAT1,TNFSF10
IL12B		cytokine				0.01	Ccl2,STAT1,TNF
CLIC4	0.9	ion channel				0.01	CXCL2,IL6,TNF
NOS1		enzyme				0.01	IL6,SOCS1,TNF	47 (4)
NRIP1		transcription regulator				0.01	IL6,TNF,TNFSF4
MRC1		transmembrane receptor				0.01	ACOD1,CXCL10,NOS2
CARD9		other				0.01	IL6,TNF
C1QTNF1		other				0.01	IL6,TNF
SAMHD1	0.46	enzyme				0.01	IL6,TNF
ARL11	-1.8	other				0.01	IL6,TNF
S100A10		other				0.01	IL6,TNF
STAP2		other				0.01	IL6,TNF
NOD1	0.92	other				0.01	IL6,TNF
APBA3		transporter				0.01	PGK1,SLC2A1
THBD		transmembrane receptor				0.01	IL6,TNF
TRPM2		ion channel				0.01	CXCL3,NOS2
OSMR		transmembrane receptor				0.01	JAK2,STAT3
SLC40A1		transporter				0.01	IL6,TNF
LY96		transmembrane receptor				0.01	IL6,TNF
SERPINE1		other				0.01	IL6,NOS2
mir-25		microRNA				0.01	IL6,TNF
HCK	0.78	kinase				0.01	IL6,TNF
NQO1		enzyme				0.01	IL6,NOS2
IL1R2		transmembrane receptor				0.01	IL6,TNF
CSF3		cytokine				0.01	Ccl2,CCL3L3
ANXA2		other				0.01	IL6,TNF
GNAI3		enzyme				0.01	IL6,TNF
EIF2AK1		kinase				0.01	IL6,TNF
IL2		cytokine				0.01	Ly6a (includes others),PECAM1
LUM		other				0.01	IL6,TNF
SERPINF1		other				0.01	PPARG,TNFSF10
RETN		other				0.01	CXCL3,TNF
ARG2	0.92	enzyme				0.01	HIF1A,NOS2
GNAI1		enzyme				0.01	IL6,TNF
TIA1		other				0.01	PTGS2,TNF
PIK3R1		kinase				0.01	GCH1,NOS2
C3	1.28	peptidase				0.01	C3,CASP4
FANCC		other				0.01	NOS2,TNF	30 (2)
NFKBIB	2	transcription regulator				0.01	NFKBIA,TNF	38 (4)
PRMT2		enzyme				0.01	IL6,TNF
PDE10A	0.33	enzyme				0.01	Ccl2,HIF1A
PRNP		other				0.01	IL6,TNF
PDPK1		kinase				0.01	IL6,TNF
mir-24		microRNA				0.01	IL6,TNF
MIF		cytokine				0.01	DUSP1,TNF
HRAS		enzyme				0.01	IL6,TNF
IL15RA	1.61	transmembrane receptor				0.01	IL6,TNF	12 (3)
NMI	1.24	transcription regulator				0.01	NOS2,PTGS2
POLB		enzyme				0.01	GSDMD,NLRP3
RELB	1.69	transcription regulator				0.01	IL6,TNF
CD300LD		other				0.01	IL6,TNF
mir-30		microRNA				0.01	IL6,TNF
IL32		cytokine				0.01	CD274,CXCL3,SAMHD1,TNF
C5		cytokine	Activated	2		0.01	CCL3L3,CXCL3,IL6,TNF
BACH1		transcription regulator		-1	bias	0.01	CEBPB,DUSP1,IL6,PPARG
IL1B		cytokine	Activated	2.24	bias	0.01	CCL2,CCL4,CXCL2,IL6,TNF
CGAS		enzyme				0.01	CXCL10,IL6,TNF
ZC3H12A	2.46	enzyme				0.01	Ccl2,IL6,TNF
PRKCD		kinase				0.01	Ccl2,IL6,TNF
GPR132	0.55	G-protein coupled receptor				0.01	CSF2,IL6,TNF
ITGA5	1.96	transmembrane receptor				0.01	IL12A,IL6,TNF
ITGB1		transmembrane receptor				0.01	IL12A,IL6,TNF
BCL2L11		other				0.01	ADRB2,CD274,NOD1
HSP90B1		other				0.01	IL6,NOS2,TNF
RPS6KA4		kinase				0.01	DUSP1,IL6,TNF
IL1A	3.92	cytokine				0.01	Acp5,PTGS2,TNF
ATG7		enzyme				0.01	IL6,MSR1,TNF
NLRP3	2.19	enzyme				0.01	Ccl2,CXCL2,MSR1
NR4A1		ligand-dependent nuclear receptor				0.01	Ccl2,IL6,TNF
RPS6KA5		kinase				0.01	DUSP1,IL6,TNF
TNFRSF1A		transmembrane receptor				0.01	Ccl2,LCN2,TNF
EIF2AK2	1.83	kinase				0.01	IFIT2,ISG15,NOS2
NFKB1		transcription regulator		0.73		0.01	CFB,CXCL3,IL6,PTGS2,STAT1,TNF
FOXO1		transcription regulator	Activated	2	bias	0.01	IL6,NOS2,PTGS2,TNF
INPP5D		phosphatase		-0.9		0.01	CCND2,FAS,IL6,TNF
HMOX1		enzyme		-1.95		0.02	CXCL10,IL6,NOS2,TNF
PELI1	1.91	enzyme				0.02	CEBPB,IL6,NOS2
PLA2G10		enzyme				0.02	IL6,PTGS2,TNF
CAV1		transmembrane receptor				0.02	IL6,NOS2,TNF
C5AR1		G-protein coupled receptor				0.02	CD40,CD80,IL27
PTGER2		G-protein coupled receptor	Activated	2.89	bias	0.02	ARFGEF1,CXCR4,FPR1,HDC,IL36G,IL6,ITGAL,PILRB,PIM1,PTGS2,TNF,TREM1
DUSP11		phosphatase				0.02	IL6,TNF
NCF1		enzyme				0.02	IFIH1,TNF
SCIMP	0.45	other				0.02	IL6,TNF
PIMREG		other				0.02	IL4R,SOCS3
CCDC88A		other				0.02	IL6,TNF
RUBCN	-0.5	other				0.02	IL6,TNF
SPATA2		other				0.02	IL6,TNF
RNF152		enzyme				0.02	IL6,TNF
STAB1		transporter				0.02	CCL3L3,TNF
RNF122		enzyme				0.02	IL6,TNF
COQ7		enzyme				0.02	HIF1A,TNF
CLEC7A		transmembrane receptor				0.02	IL6,TNF
TNKS2		enzyme				0.02	IFIT1B,IL6
PECAM1	1.39	other				0.02	IL6,TNF
CASP1	1	peptidase				0.02	NOS2,TNF
DUSP10		phosphatase				0.02	IL6,TNF
PCK1		kinase				0.02	IL6,TNF
RPSA		translation regulator				0.02	IL6,TNF
MYOF		other				0.02	Ccl2,IL6
LBP		transporter				0.02	CXCL10,TNF
TRAF3		enzyme				0.02	IL6,TNF
STAT2	1.47	transcription regulator				0.02	IRF1,SOCS1
XBP1	0.4	transcription regulator				0.02	IL6,TNF
USP7		peptidase				0.02	IL6,TNF
PPM1L		phosphatase				0.02	IL6,TNF
SLC12A3		transporter				0.02	Ccl2,IL6
TRIM3		enzyme				0.02	IFIT1B,TNF
IDO1		enzyme				0.02	IL6,TNF
GMFG		growth factor				0.02	IL6,TNF
MARCO		transmembrane receptor				0.02	IL6,TNF
PEBP1		other				0.02	IL6,TNF
USP19		peptidase				0.02	CXCL10,TNF
JAK2	1.93	kinase				0.02	NOS2,TNF
EREG	1.53	growth factor				0.02	IL6,TNF
FASN		enzyme				0.02	IL6,TNF
TNKS		enzyme				0.02	IFIT1B,IL6
PLG		peptidase				0.02	IL6,TNF
HSPD1		enzyme				0.02	IL6,TNF
HNRNPU		transporter				0.02	IL6,TNF
HIPK2		kinase				0.02	IL6,TNF
OSM	0.68	cytokine				0.02	OSM,TNF
NDFIP1		other				0.02	IL6,TNF
CES1		enzyme				0.02	Ccl2,IL6
SIRPA		phosphatase				0.02	IL6,TNF
SMAD6		transcription regulator				0.02	IL6,NOS2
ESR1		ligand-dependent nuclear receptor				0.02	IL6,NOS2
NEDD4L		enzyme				0.02	IL6,TNF
TYROBP		transmembrane receptor				0.03	IL13RA1,IL6,ITGAM,PLEK,SAMSN1,TNF,TNFRSF1B
TRAIP		enzyme	Inhibited	-2.19	bias	0.03	Cxcl9,IL1A,IL27,IL6,TNF
IL6	0.78	cytokine		1		0.03	PDCD1LG2,PTGES,PTGS2,TNF
LRP6		transmembrane receptor				0.03	IL1A,IL6,TNF
AEBP1		peptidase				0.03	Ccl2,NOS2,PPARG
LRP5		transmembrane receptor				0.03	IL1A,IL6,TNF
INHBA	1.83	growth factor		-1.98		0.04	CCL2,CCR2,ETS2,SERPINB2
PDK2	-1.1	kinase				0.04	IL6,NOS2,TNF
PKM		kinase				0.04	CD40,IL6,SLC2A1
CD40LG		cytokine				0.04	CD40,CD80,TNF
PTPN22		phosphatase				0.04	IL6,NOS2,TNF
PDK4		kinase				0.04	IL6,NOS2,TNF
TGFBR2		kinase				0.04	ADGRE1,ITGAM,MSR1
IRF2		transcription regulator		-1.17		0.04	NOS2,PFKFB3,PTGS2,TLR3
HCAR2	2.29	G-protein coupled receptor				0.05	IL6,TNF
RAB7B		peptidase				0.05	IL6,TNF
HCAR1		G-protein coupled receptor				0.05	IL6,TNF
PLA2G7		enzyme				0.05	IL6,TNF
VCAN	0.75	other				0.05	EBI3,IL6
EZH1		enzyme				0.05	IL6,TNF
NOTCH1	0.65	transcription regulator				0.05	IL6,TNF
CCRL2	3.9	G-protein coupled receptor				0.05	CD274,CD80
RPL13A		other				0.05	CCL22,LDLR
CCR3		G-protein coupled receptor				0.05	Ccl2,CCR2
NR1H4		ligand-dependent nuclear receptor				0.05	NOS2,TNF
HPX		transporter				0.05	IL6,NOS2
WWP2		enzyme				0.05	IL6,TNF
CXCR4	-2.3	G-protein coupled receptor				0.05	IL6,TNF
TRIM8		enzyme				0.05	IL6,TNF
DGKZ		kinase				0.05	IL6,TNF
UBA7	0.58	enzyme				0.05	IL12A,TNF
APOA1		transporter				0.05	NOS2,TNF
IRF9	1.24	transcription regulator				0.05	IFIT2,IL6
GSK3B		kinase				0.05	IL6,TNF
JAK3		kinase				0.05	IL6,TNF
MAPK3		kinase		1.34		0.05	CCR2,CSF2,HBEGF,SELE,SELL

## Sheet: IFNLPS_CP
Ingenuity Canonical Pathways	-log(p-value)	zScore	Ratio	Molecules
Role of Hypercytokinemia/hyperchemokinemia in the Pathogenesis of Influenza	12.5	5.57	0.5	CASP1,CCL2,CCL5,CXCL10,CXCL3,IFIT2,IFIT3,IFNAR1,IFNAR2,IL12B,IL1A,IL1B,IL1RN,IL36G,IL6,IRF7,ISG15,ISG20,JAK1,MYD88,NFKB2,NLRP3,OAS3,RSAD2,S1PR1,STAT1,STAT2,TICAM1,TLR9,TNF,TYK2
Necroptosis Signaling Pathway	4.92	5.24	0.26	BIRC2,BIRC3,CAPNS1,CASP1,CASP8,CFLAR,CHUK,CYBB,FAS,IFNAR1,JAK1,MDM2,MLKL,NLRP3,PELI1,PLA2G4A,RBL1,RBL2,RIPK3,RNF31,SHARPIN,STAT1,STAT2,TICAM1,TIMM17A,TIMM23,TNF,TNFRSF1B,TNIP1,TOMM70,TRAF2,TSPO,UBC,VDAC3,ZBP1
Pathogen Induced Cytokine Storm Signaling Pathway	7.63	5.11	0.23	AP3B1,C3,CASP1,CASP3,CASP8,Ccl2,CCL2,CCL22,CCL5,Ccl7,CLCF1,CXCL10,CXCL16,CXCL3,Cxcl9,CXCR4,DHX58,GSDMD,GSDME,HLA-DMA,HLA-DOA,IFNAR1,IFNAR2,IFNGR1,IL12B,IL12RB1,IL15,IL1A,IL1B,IL1RN,IL23R,IL36G,IL6,IL6ST,IRF1,IRF7,JAK1,JAK2,LTA,MAPK3,MAPK6,MLKL,MYD88,NFKB2,NLRC3,NLRC5,NLRP3,NOD1,NOD2,NOS2,P2RX7,RIPK3,SLC2A1,SLC2A8,SOCS3,SPI1,STAT1,STAT3,STX11,SYK,TBK1,TICAM1,TLR1,Tlr13,TLR6,TLR9,TNF,TNFRSF1B,TNFSF…
Dendritic Cell Maturation	4.64	4.81	0.22	AKT3,ATF4,B2M,CCR7,CD40,CD80,CD83,CD86,CHUK,CREB3,CREB5,FCER1G,HLA-A,HLA-DMA,HLA-DOA,HLA-E,HLA-G,ICAM1,IFNAR1,IGHM,IL12B,IL15,IL1A,IL1B,IL1RN,IL36G,IL6,JAK2,LTA,LTBR,LY75,MAPK3,MYD88,NFKB2,NFKBIA,NFKBIB,PIK3R2,PIK3R4,PLCG1,RELA,RELB,STAT1,STAT2,TLR9,TNF,TNFRSF1B,TRAF6,TREM2,TYROBP
Multiple Sclerosis Signaling Pathway	5.66	4.62	0.24	C3,CAPNS1,CASP1,CASP8,CLCF1,DUSP1,DUSP6,FAS,GRINA,HLA-A,HLA-DMA,HLA-DOA,HLA-E,HLA-G,IFNGR1,IL12B,IL15,IL17RA,IL1A,IL1B,IL36G,IL6,IRF1,JARID2,LTA,MAPK3,MBP,NFKB2,NLRP3,NR1H3,P2RX7,PARP10,PARP11,PARP12,PARP3,PARP9,PPARG,RNF213,STAT1,TIPARP,TLR1,Tlr13,TLR6,TLR9,TNF,TNFSF12,TNFSF13,TNFSF15
Neuroinflammation Signaling Pathway	9.79	4.61	0.26	AKT3,ATF4,B2M,BIRC2,BIRC3,CASP1,CASP3,CASP8,CCL2,CCL5,CD200R1,CD40,CD80,CD86,CFLAR,CHUK,CREB3,CREB5,CX3CR1,CXCL10,CYBB,FAS,GRINA,HLA-A,HLA-DMA,HLA-DOA,HLA-E,HLA-G,ICAM1,IFNGR1,IL12B,IL1B,IL6,IRAK1,IRAK2,IRAK3,IRF7,JAK1,JAK2,MAPK3,MAPK6,MYD88,NCF1,NCSTN,NFKB2,NLRP3,NOS2,P2RX7,PIK3R2,PIK3R4,PLA2G4A,PLCG1,PSEN1,PTGS2,RAC2,RELA,RELB,SOD2,STAT1,SYK,TBK1,TGFBR1,TGFBR2,TICAM1,TLR1,Tlr13,TLR6,TLR9,TNF,TR…
Neutrophil Extracellular Trap Signaling Pathway	1.13	4.53	0.15	AKT3,ATP5F1B,ATP5PB,CASP1,CASP3,CASP4,CASP8,CCL5,CYBB,CYC1,DOCK1,FPR1,GSDMD,H3-3A/H3-3B,HCK,HIF1A,IFNAR1,IGHM,IL1B,ITGAL,ITGB2,LYN,MAP2K1,MAP2K2,MAPK3,MLKL,NCF1,NDUFA9,NDUFB9,NDUFS3,NFKB2,NLRP3,NOS2,PIK3R2,PIK3R4,PLA2G4A,PLA2G7,PLCG1,PRKCH,RAC2,RAF1,RIPK3,SDHD,SLC2A1,SRC,STIM1,SYK,TIMM17A,TIMM23,TNF,TOMM70,TSPO,VDAC3
Pyroptosis Signaling Pathway	5.31	3.92	0.31	CASP1,CASP3,CASP4,CASP8,FOXO3,GBP2,GBP3,GBP4,GBP5,GBP7,GSDMD,GSDME,IL1A,IL1B,NFKB2,NLRP3,P2RX7,PRKACB,PRKAG2,TLR1,Tlr13,TLR6,TLR9,TNF,TNFRSF1B,TRAF3
Macrophage Classical Activation Signaling Pathway	14.3	3.91	0.36	ACO2,ACOD1,CCL5,CD40,CD80,CD86,CHUK,CLCF1,CXCL10,CYBB,DLD,GBP2,GBP4,HIF1A,HLA-DMA,HLA-DOA,IFNAR1,IFNAR2,IFNGR1,IL12B,IL13RA1,IL15,IL1A,IL1B,IL36G,IL6,IRAK1,IRF1,IRF5,JAK1,JAK2,JARID2,LTA,MYD88,NFKB2,NFKBIA,NFKBIB,NOS2,PARP9,PDHB,PKM,PPARG,RELA,SDHD,SOCS1,SOCS3,SPI1,STAT1,STAT2,STAT3,TICAM1,TLR9,TNF,TNFSF12,TNFSF13,TNFSF15,TRAF6,TYK2
T Cell Exhaustion Signaling Pathway	2.14	3.9	0.18	AKT3,BATF,CD274,CD28,CD80,CD86,FCER1G,HLA-A,HLA-DMA,HLA-DOA,HLA-E,HLA-G,IFNAR1,IFNAR2,IL10RA,IL12B,IL12RB1,IL6,JAK1,JAK2,MAPK3,MGAT5,PDCD1LG2,PIK3R2,PIK3R4,PLCG1,PPP2CA,PPP2R1A,PPP2R2A,PPP2R2D,RALA,STAT1,STAT2,STAT3,TGFBR1,TGFBR2,TYK2
IL-17 Signaling	4.16	3.89	0.24	AKT3,CCL2,CCL22,CEBPB,CLCF1,CSF3,CXCL3,HSP90AA1,HSP90AB1,IL12B,IL15,IL17RA,IL1A,IL1B,IL36G,IL6,JAK1,JAK2,LCN2,LTA,MAPK3,NOS2,PIK3R2,PIK3R4,PTGS2,RALA,RELA,TNF,TNFSF12,TNFSF13,TNFSF15,TRAF2,TRAF3IP2,TRAF6,VEGFB
Systemic Lupus Erythematosus In B Cell Signaling Pathway	4.38	3.85	0.2	AKT3,CD40,CLCF1,FOXO3,FOXO4,HCK,IFIT2,IFIT3,IFNAR1,IFNAR2,IFNGR1,IGHM,IL12B,IL15,IL1A,IL1B,IL36G,IL6,IL6ST,INPP5B,IRAK1,IRF5,IRF7,ISG15,ISG20,JAK1,JAK2,LILRB3,LILRB4,LTA,LYN,MALT1,MAP2K1,MAP2K2,MAPK3,MYD88,NFKB2,PIK3AP1,PIK3R2,PIK3R4,PRKCH,RAC2,RAF1,RALA,RASGRP2,RASGRP3,RELA,RELB,SRC,STAT1,STAT2,STAT3,SYK,TBK1,TICAM1,TLR9,TNF,TNFSF12,TNFSF13,TNFSF15,TRAF1,TRAF2,TRAF3,TRAF6,TYK2,VAV1
Immunogenic Cell Death Signaling Pathway	9.11	3.77	0.39	ANXA1,ATF4,ATG4D,BAK1,CASP1,CASP3,CASP8,CFLAR,CXCL10,DAPK3,EIF2AK3,FPR1,HSP90AA1,HSP90AB1,HSPA1A/HSPA1B,HSPA5,HSPA8,IFNAR1,IFNAR2,IFNGR1,IL1B,IL6,LRP1,MLKL,NFKB2,NLRP3,P2RX7,RIPK3,ROCK1,TNF,TNFRSF1B
T Cell Receptor Signaling	1.96	3.68	0.18	AKT3,B2M,CD28,CD80,CD86,CHUK,DUSP6,FCER1G,FOXO3,FYB1,HLA-A,HLA-DMA,HLA-DOA,HLA-E,HLA-G,ICAM1,ITGAL,ITGB2,LCP2,MALT1,MAP2K1,MAP2K2,MAP3K1,MAPK3,NFKB2,NFKBIA,NFKBIB,PIK3R2,PIK3R4,PLCG1,PTK2B,PTPN22,RAF1,RALA,RASA1,RELA,RELB,TCF3,TNF,VAV1
Crosstalk between Dendritic Cells and Natural Killer Cells	6.64	3.67	0.34	CCR7,CD28,CD40,CD69,CD80,CD83,CD86,FAS,HLA-A,HLA-E,HLA-G,IL12B,IL15,IL15RA,IL2RG,IL6,ITGAL,LTA,LTBR,NECTIN2,NFKB2,RELA,RELB,TLR9,TNF,TNFRSF1B,TREM2,TYROBP
Acute Phase Response Signaling	5.05	3.55	0.24	AKT3,C1R,C1S,C3,CEBPB,CFB,CHUK,IL1A,IL1B,IL1RN,IL36G,IL6,IL6ST,IRAK1,JAK2,MAP2K1,MAP2K2,MAP3K1,MAPK3,MYD88,NFKB2,NFKBIA,NFKBIB,NR3C1,PIK3R2,RAF1,RALA,RELA,RELB,Saa3,SERPINE1,SOCS1,SOCS3,SOD2,STAT3,TCF3,TF,TNF,TNFRSF1B,TRAF2,TRAF6
Type I Diabetes Mellitus Signaling	4.77	3.53	0.24	APAF1,CASP3,CASP8,CD28,CD80,CD86,CHUK,CYC1,CYCS,FAS,FCER1G,HLA-A,HLA-DMA,HLA-DOA,HLA-E,HLA-G,IFNGR1,IL12B,IL1B,IRAK1,IRF1,JAK1,JAK2,LTA,MYD88,NFKB2,NFKBIA,NFKBIB,NOS2,RELA,RELB,SOCS1,SOCS3,STAT1,TNF,TNFRSF1B,TRAF2,TRAF6
Oxidative Phosphorylation	0.68	3.5	0.15	ATP5F1B,ATP5PB,ATPAF1,COX17,COX5A,COX6A1,COX6B1,COX7A2,COX7B,COX8A,CYC1,CYCS,NDUFA9,NDUFB9,NDUFS3,SDHD
Role Of Osteoclasts In Rheumatoid Arthritis Signaling Pathway	0.98	3.48	0.15	AKT3,ATF4,BIRC2,BIRC3,CHUK,CREB3,CREB5,FOXO3,FOXO4,IL1B,ITGA5,LCP2,MAP2K1,MAP2K2,MAPK3,MMP12,MMP14,MMP25,NFKBIA,NFKBIB,PIK3R2,PIK3R4,PLCG1,PTK2B,PTPN1,RAC2,RAF1,RALA,RELA,RHOD,RHOJ,RHOU,RND1,SPI1,SRC,SYK,TNF,TNFRSF1B,TRAF2,TRAF6,TREM2,TYROBP
CDC42 Signaling	0	3.46	0.12	ACTR2,ARPC2,ARPC5,B2M,CDC42EP2,DIAPH1,FCER1G,HLA-A,HLA-DMA,HLA-DOA,HLA-E,HLA-G,ITGA5,ITGA6,ITGAL,ITGB2,ITGB5,PAK4,RAF1,RALA,RASA1,SRC,VAV1
Ephrin Receptor Signaling	2.51	3.41	0.19	ABI1,ABL1,ACTR2,AKT3,ARPC2,ARPC5,ATF4,CREB3,CREB5,CXCR4,GNA12,GNA13,GNB1,GNB2,GNG7,GRINA,ITGA5,ITGA6,ITGAL,ITGB2,ITGB5,JAK2,MAP2K1,MAP2K2,MAPK3,PAK4,PTK2,RAC2,RAF1,RALA,RAPGEF1,RASA1,ROCK1,SH2D3C,SRC,STAT3,VEGFB
Th17 Activation Pathway	2.32	3.41	0.21	BATF,FCER1G,HIF1A,HSP90AA1,HSP90AB1,IL12B,IL12RB1,IL1B,IL23R,IL6,IRAK1,IRAK2,IRAK3,JAK1,JAK2,MYD88,NFKB2,RELA,RELB,SOCS3,STAT3,TRAF6,TYK2
PI3K Signaling in B Lymphocytes	0.49	3.4	0.13	ABL1,AKT3,ATF3,ATF4,ATF6B,C3,CD40,CD81,CHUK,FOXO3,IGHM,IL4R,LYN,MALT1,MAP2K1,MAP2K2,MAPK3,NFKB2,NFKBIA,NFKBIB,PIK3AP1,PIK3R2,PLCG1,PLEKHA2,RAF1,RALA,RELA,RELB,SYK,VAV1
Autophagy	4.15	3.32	0.22	AKT3,AMBRA1,ATF4,ATG3,ATG9A,ATG9B,CREB3,CREB5,DAPK3,DRAM1,EIF2AK3,FOXO3,GABARAP,GORASP2,HIF1A,IGF1,INSR,MAP2K1,MAP2K2,MAPK3,MYD88,NFKB2,NOD2,PIK3R2,PIK3R4,PPP2CA,PPP2R1A,PPP2R2A,PPP2R2D,PRKACB,PRKAG2,RAF1,RALA,RIPK2,SESN1,SLC3A2,SQSTM1,STX17,TBK1,TICAM1,TNF,TNFRSF1B,TRAF3,TRAF6,VAMP8
TREM1 Signaling	10.1	3.29	0.43	AKT3,CASP1,CCL2,CD40,CD83,CD86,CXCL3,ICAM1,IL1B,IL6,IRAK1,ITGA5,JAK2,MAPK3,MYD88,NFKB2,NLRC3,NLRC5,NLRP3,NOD1,NOD2,PLCG1,RELA,RELB,STAT3,TLR1,Tlr13,TLR6,TLR9,TNF,TYROBP
Role Of Osteoblasts In Rheumatoid Arthritis Signaling Pathway	3.35	3.28	0.2	ACVRL1,AKT3,CLCF1,CSNK1A1,CSNK1G2,CSNK1G3,CTSC,CTSF,CTSH,CTSZ,IGF1,IL12B,IL15,IL1A,IL1B,IL36G,IL6,IL6ST,JAK1,JAK2,LRP1,LRP5,LRP6,LTA,MAPK3,MMP12,MMP14,MMP25,PIK3R2,PIK3R4,PTGS2,SMURF1,SRC,STAT1,STAT2,STAT3,TCF3,TNF,TNFSF12,TNFSF13,TNFSF15,TYK2,VEGFB
Role of IL-17F in Allergic Inflammatory Airway Diseases	5.87	3.21	0.41	ATF4,CCL2,CREB3,CREB5,CXCL10,IGF1,IL17RA,IL1B,IL6,MAP2K1,MAP2K2,MAPK3,NFKB2,RAF1,RELA,RELB,TRAF3IP2,TRAF6
Retinoic acid Mediated Apoptosis Signaling	4.38	3.21	0.36	APAF1,CASP3,CASP8,CFLAR,CYCS,DAP3,IFNAR1,IRF1,PARP10,PARP11,PARP12,PARP3,PARP9,RXRA,RXRB,TIPARP
Phagosome Formation	0.81	3.17	0.14	ACTR2,ADGRE1,ADGRE5,ADORA2B,AKT3,AP1B1,AP1S2,ARPC2,ARPC5,C3,C5AR2,CCR7,CCRL2,CLEC4E,CNR2,COLEC12,CX3CR1,DIAPH1,DOCK1,FCER1G,FPR1,FPR2,GPR108,GPR132,GPR160,GPR18,GPR183,GPR31,GPR55,GPR84,GPR85,GPRC5C,HCAR2,HCK,IGHM,ITGA5,ITGA6,ITGAL,ITGB2,ITGB5,LPAR5,LPAR6,LYN,MALT1,MAP2K1,MAP2K2,MAPK3,MAPK6,MARCO,MSR1,MYD88,MYO10,P2RY1,PAK4,PIK3R2,PIK3R4,PIP4K2A,PIP5K1A,PLA2G4A,PLA2G7,PLCG1,PRKCH,PTK2,PTK2B,RAC2,…
Death Receptor Signaling	7.48	3.16	0.34	APAF1,ARHGDIB,BIRC2,BIRC3,CASP3,CASP8,CFLAR,CHUK,CYC1,CYCS,DAXX,DIABLO,FAS,NFKB2,NFKBIA,NFKBIB,PARP10,PARP11,PARP12,PARP3,PARP9,RELA,RELB,ROCK1,TANK,TBK1,TIPARP,TNF,TNFRSF1B,TNFSF12,TNFSF15,TRAF2
Role of Pattern Recognition Receptors in Recognition of Bacteria and Viruses	5.67	3.13	0.27	C3,CASP1,CCL5,CLCF1,IL12B,IL15,IL1A,IL1B,IL36G,IL6,IRF7,LTA,MAPK3,MYD88,NFKB2,NLRP3,NOD1,NOD2,OAS3,PIK3R2,PIK3R4,PRKCH,RELA,RELB,RIPK2,RNASEL,SYK,TICAM1,TLR1,TLR6,TLR9,TNF,TNFSF12,TNFSF13,TNFSF15,TRAF6
Role Of Chondrocytes In Rheumatoid Arthritis Signaling Pathway	7.18	3.04	0.3	CASP1,CASP3,CASP8,CCL2,CEBPA,CEBPB,CEBPZ,CFLAR,CHUK,CXCR4,FOXO3,IL17RA,IL1A,IL1B,IL1RN,IL36G,IL6,IL6ST,IRAK1,ITGA5,JAK2,LRP1,LTA,MAPK3,MLKL,MMP12,MMP14,MMP25,NFKB2,NLRP3,NOS2,PRKAG2,PTGS2,RIPK3,STAT3,TNF,TNFRSF1B,TRAF6,VEGFB
iNOS Signaling	6.42	3	0.42	CHUK,HMGA1,IFNGR1,IRAK1,IRAK2,IRAK3,IRF1,JAK1,JAK2,MYD88,NFKB2,NFKBIA,NFKBIB,NOS2,RELA,RELB,STAT1,TRAF6,TYK2
Hypoxia Signaling in the Cardiovascular System	6.14	3	0.34	ATF4,COPS5,CREB3,CREB5,EDN1,HIF1A,HSP90AA1,HSP90AB1,LDHA,MDM2,NFKBIA,NFKBIB,SUMO1,UBE2A,UBE2D3,UBE2E1,UBE2F,UBE2J1,UBE2J2,UBE2K,UBE2L6,UBE2M,UBE2N,UBE2V1,UBE2Z
Wound Healing Signaling Pathway	1.35	3	0.16	CCL5,CEBPB,CHUK,CLCF1,IFNGR1,IL12B,IL15,IL1A,IL1B,IL1RN,IL36G,IL6,ITGA6,JAK1,JAK2,LTA,MAP2K1,MAP2K2,MAPK3,NFKB2,NFKBIA,NFKBIB,RAF1,RALA,STAT1,TGFBR1,TGFBR2,TNF,TNFRSF1B,TNFSF12,TNFSF13,TNFSF15,TRAF2,TRAF6,TYK2,VEGFB
Th1 Pathway	6.05	2.92	0.29	CD274,CD28,CD40,CD80,CD86,HLA-A,HLA-DMA,HLA-DOA,ICAM1,IFNAR1,IFNGR1,IL10RA,IL12B,IL12RB1,IL27,IL6,IRF1,ITGB2,JAK1,JAK2,LTA,NCSTN,NFIL3,NOTCH1,PIK3R2,PIK3R4,PSEN1,SOCS1,SOCS3,STAT1,STAT3,TYK2,VAV1
PI3K/AKT Signaling	5.55	2.92	0.24	AKT3,CHUK,FOXO3,HSP90AA1,HSP90AB1,IFNAR1,IL10RA,IL12RB1,IL13RA1,IL15RA,IL17RA,IL2RG,IL4R,IL6ST,INPP5B,ITGA5,ITGA6,ITGAL,ITGB2,ITGB5,JAK1,JAK2,LIMS1,MAP2K1,MAP2K2,MAP3K8,MAPK3,MDM2,NFKB2,NFKBIA,NFKBIB,PIK3R2,PPP2CA,PPP2R1A,PPP2R2A,PPP2R2D,PTGS2,RAF1,RALA,RELA,RELB,RHEB,TYK2,YWHAE,YWHAG,YWHAH,YWHAZ
IL-6 Signaling	4.39	2.92	0.25	AKT3,CEBPB,CHUK,CSNK2B,IL1A,IL1B,IL1RN,IL36G,IL6,IL6ST,JAK2,MAP2K1,MAP2K2,MAPK3,MAPKAPK2,NFKB2,NFKBIA,NFKBIB,PIK3R2,PIK3R4,RAF1,RALA,RELA,RELB,SOCS1,SOCS3,STAT3,TNF,TNFRSF1B,TRAF2,TRAF6
Pulmonary Fibrosis Idiopathic Signaling Pathway	0.36	2.92	0.13	AKT3,EDN1,FOXO3,FOXO4,GNA12,GNA13,IL13RA1,IL17RA,IL1B,IL6,IL6ST,JAG1,JAK2,JARID2,LATS1,MAP2K1,MAPK3,MMP12,MMP14,MMP25,NFKB2,NOTCH1,PIK3R2,PIK3R4,PINK1,PTK2,PTK2B,RAF1,RALA,RELA,RELB,ROCK1,SERPINE1,STAT3,TCF3,TGFBR1,TGFBR2,THBS1,TYK2
Role of RIG1-like Receptors in Antiviral Innate Immunity	5.29	2.89	0.43	CASP8,CHUK,DHX58,IRF7,NFKB2,NFKBIA,NFKBIB,RELA,RELB,TANK,TBK1,TRAF2,TRAF3,TRAF6,TRIM25
p38 MAPK Signaling	4.79	2.89	0.27	ATF4,CDC25B,CREB3,CREB5,DAXX,DUSP1,EEF2K,FAS,H3-3A/H3-3B,IL1A,IL1B,IL1RN,IL36G,IRAK1,IRAK2,IRAK3,MAPKAPK2,MAPKAPK5,MAX,MEF2A,MEF2C,PLA2G4A,STAT1,TGFBR1,TGFBR2,TNF,TNFRSF1B,TRAF2,TRAF6
S100 Family Signaling Pathway	0.67	2.84	0.13	ADGRE1,ADGRE5,ADORA2B,AKT3,ANXA1,ATF4,ATP5F1B,BCL3,BSG,C5AR2,CACNA1A,CACYBP,CASP3,CCR7,CCRL2,CHUK,CNR2,COPS5,CREB3,CREB5,CX3CR1,CYBB,FPR1,FPR2,GPR108,GPR132,GPR160,GPR18,GPR183,GPR31,GPR55,GPR84,GPR85,GPRC5C,HCAR2,HIF1A,IGHM,IL10RA,IL12B,IL1B,IL6,IRAK1,IRAK2,IRAK3,JAK1,LPAR5,LPAR6,MAP2K1,MAP2K2,MAP3K8,MAPK3,MAPK6,MMP12,MMP14,MMP25,MYD88,NCF1,NFKB2,NOS2,NR3C1,P2RY1,PIK3R2,PIK3R4,PLA2G4A,PLCG1,PRKA…
Differential Regulation of Cytokine Production in Intestinal Epithelial Cells by IL-17A and IL-17F	3.18	2.83	0.44	CCL2,CCL5,CSF3,IL12B,IL1A,IL1B,LCN2,TNF
Role of MAPK Signaling in Inhibiting the Pathogenesis of Influenza	2.94	2.83	0.26	CASP3,CCL2,CCL5,CXCL10,IL1B,IL6,MAP2K1,MAP2K2,MAPK3,MYD88,NFKB2,NFKBIA,NFKBIB,PLA2G4A,PLA2G7,PTGS2,RAF1,TNF
Glycolysis I	2.38	2.83	0.35	ALDOA,ENO1,GAPDH,PFKL,PGAM1,PGK1,PKM,TPI1
Remodeling of Epithelial Adherens Junctions	0.39	2.83	0.14	ACTR2,ARPC2,ARPC5,HGS,MET,RAB5A,RAB5C,RALA,SRC
IL-15 Signaling	0	2.83	0.12	AKT3,IGHM,IL15,IL15RA,IL2RG,JAK1,JAK2,MAP2K1,MAP2K2,MAPK3,NFKB2,PIK3R2,PIK3R4,RAF1,RALA,RELA,RELB,STAT3,SYK,TYK2
NF-κB Signaling	4.86	2.77	0.23	AKT3,AZI2,CASP8,CD40,CHUK,CSNK2B,FCER1G,HDAC1,IL1A,IL1B,IL1RN,IL36G,INSR,IRAK1,IRAK3,LTA,LTBR,MALT1,MAP3K1,MAP3K8,MYD88,NFKB2,NFKBIA,NFKBIB,PELI1,PIK3R2,PIK3R4,PRKACB,RAF1,RALA,RELA,RELB,TANK,TBK1,TGFBR1,TGFBR2,TLR1,TLR6,TLR9,TNF,TNFAIP3,TNFRSF1B,TNIP1,TRAF2,TRAF3,TRAF6,UBE2N,UBE2V1
Natural Killer Cell Signaling	3.91	2.72	0.22	AKT3,B2M,FCER1G,HLA-A,HLA-E,HLA-G,HSPA1A/HSPA1B,HSPA5,HSPA8,IL12B,IL12RB1,IL15,ITGAL,JAK2,LCP2,MAP2K1,MAP2K2,MAP3K1,MAP3K8,MAPK3,MYD88,NECTIN2,NFKB2,PAK4,PIK3R2,PIK3R4,PLCG1,PTK2B,RAC2,RAF1,RALA,RASSF5,RELA,RELB,ROCK1,SYK,TRAF6,TYK2,TYROBP,VAV1
B Cell Receptor Signaling	0.4	2.69	0.13	ABL1,AKT3,ATF4,BCL2A1,CHUK,CREB3,CREB5,IGHM,INPP5B,LYN,MALT1,MAP2K1,MAP2K2,MAP3K1,MAP3K8,MAPK3,MEF2C,NFKB2,NFKBIA,NFKBIB,PIK3AP1,PIK3R2,PIK3R4,PTK2,PTK2B,RAC2,RAF1,RALA,RASSF5,RELA,RELB,SYK,TCF3,VAV1
Regulation of IL-2 Expression in Activated and Anergic T Lymphocytes	0.88	2.68	0.16	CD28,CD80,CHUK,FCER1G,MALT1,MAP2K1,MAP2K2,MAP3K1,MAPK3,NFKB2,NFKBIA,NFKBIB,PLCG1,RAF1,RALA,RELA,RELB,TGFBR1,TGFBR2,VAV1
Senescence Pathway	4.38	2.67	0.2	AKT3,ASXL1,ATF3,CACNA1A,CAPNS1,CBX2,CBX7,CBX8,CCNB1,CCNE1,CDC25B,CDK1,CDK4,CEBPB,CHUK,DLD,DMTF1,E2F2,E2F4,E2F5,FOXO3,FOXO4,GADD45B,IL1A,IL6,MAP2K1,MAP2K2,MAPK3,MAPK6,MAPKAPK2,MAPKAPK5,MDM2,NFKB2,PDHB,PDK2,PDK3,PIK3R2,PIK3R4,PML,PPP2CA,PPP2R1A,PPP2R2A,PPP2R2D,RAD50,RAF1,RALA,RASSF5,RBL1,RBL2,Saa3,SERPINE1,SOD2,SQSTM1,TBK1,TGFBR1,TGFBR2,TRAF6,YPEL3
MSP-RON Signaling In Cancer Cells Pathway	3.06	2.65	0.22	AKT3,ATF4,CREB3,CREB5,HIF1A,ITGA6,MAP2K1,MAP2K2,MAPK3,MET,NFKB2,NFKBIA,PIK3R2,PIK3R4,PLAUR,PTK2,PTK2B,RAF1,RALA,RELA,RELB,SRC,STAT3,TCF3,VEGFB,YWHAE,YWHAG,YWHAH,YWHAZ
Differential Regulation of Cytokine Production in Macrophages and T Helper Cells by IL-17A and IL-17F	2.99	2.65	0.47	CCL2,CCL5,CSF3,IL12B,IL1B,IL6,TNF
Role of PKR in Interferon Induction and Antiviral Response	8.12	2.61	0.32	APAF1,ATF3,CASP1,CASP3,CASP8,CHUK,COLEC12,CYC1,CYCS,FAS,HSP90AA1,HSP90AB1,HSPA1A/HSPA1B,HSPA5,HSPA8,IFNAR1,IFNAR2,IFNGR1,IL1B,IRF1,JAK1,MAPK3,MARCO,MSR1,MYD88,NFKB2,NFKBIA,NFKBIB,NLRP3,RELA,RELB,STAT1,STAT2,STAT3,TLR9,TNF,TRAF3,TRAF6,TYK2
Activation of IRF by Cytosolic Pattern Recognition Receptors	7.73	2.56	0.43	ADAR,CD40,CHUK,DHX58,IFIT2,IFNAR1,IL6,IRF7,ISG15,LTA,NFKB2,NFKBIA,NFKBIB,RELA,RELB,STAT1,STAT2,TANK,TBK1,TNF,TRAF3,TRAF6,ZBP1
RAC Signaling	2.84	2.56	0.22	ACTR2,ARPC2,ARPC5,CYBB,CYFIP1,CYFIP2,ITGA5,ITGA6,ITGAL,ITGB2,ITGB5,MAP2K1,MAP2K2,MAP3K1,MAPK3,NCF1,NFKB2,PAK4,PIK3R2,PIK3R4,PIP4K2A,PIP5K1A,PTK2,PTK2B,RAC2,RAF1,RALA,RELA,RELB
Fcγ Receptor-mediated Phagocytosis in Macrophages and Monocytes	2.84	2.56	0.24	ACTR2,AKT3,ARPC2,ARPC5,DOCK1,FYB1,HCK,LCP2,LYN,MAPK3,NCF1,PIK3R2,PIP5K1A,PLCG1,PRKCH,PTK2B,RAB11A,RAC2,SRC,SYK,VASP,VAV1
IL-15 Production	1.98	2.56	0.2	AATK,ABL1,DSTYK,HCK,IL15,IL6,INSR,IRF1,JAK1,JAK2,LYN,MAP2K1,MATK,MET,NFKB2,PTK2,PTK2B,RELA,RELB,SRC,STAT1,SYK,TYK2
Tumor Microenvironment Pathway	4.99	2.53	0.24	AKT3,CCL2,CD274,CFLAR,CSF3,CXCR4,FAS,FGF11,FOXO3,FOXO4,HIF1A,HLA-A,HLA-E,HLA-G,ICAM1,IDO2,IGF1,IL1B,IL6,ITGA5,JAK2,MAP2K1,MAP2K2,MAPK3,MMP12,MMP14,MMP25,NFKB2,NOS2,PDCD1LG2,PIK3R2,PIK3R4,PTGS2,RAF1,RALA,RELA,RELB,SLC2A1,STAT3,TNF,VEGFB
MIF Regulation of Innate Immunity	2.27	2.53	0.28	CD74,MAPK3,MIF,NFKB2,NFKBIA,NFKBIB,NOS2,PLA2G4A,PTGS2,RELA,RELB
Hepatic Fibrosis Signaling Pathway	5.06	2.46	0.2	AKT3,ATF4,CACNA1A,CASP3,CCL2,CCL5,CD40,CEBPB,CHUK,CREB3,CREB5,CSNK1A1,CSNK1G2,CSNK1G3,CYBB,DVL2,EDN1,FOXO4,HIF1A,ICAM1,IL17RA,IL1A,IL1B,IL1RN,IL36G,IRAK1,IRAK2,IRAK3,ITGA5,ITGA6,ITGAL,ITGB2,ITGB5,JAK1,JAK2,LRP1,LRP5,LRP6,MAP2K1,MAP2K2,MAPK3,MYD88,NCF1,NFKB2,NFKBIA,NFKBIB,PDCD4,PIK3R2,PIK3R4,PLCG1,PPARG,PRKACB,PRKAG2,PRKCH,PTK2,RAC2,RAF1,RALA,RELA,RELB,RHOD,RHOJ,RHOU,RND1,ROCK1,SDHD,SERPINE1,SOD2,…
Vitamin-C Transport	1.9	2.45	0.32	GLRX,LRRC8C,SELENOT,SLC23A2,SLC2A1,TXN,TXNRD1
Cytotoxic T Lymphocyte-mediated Apoptosis of Target Cells	0.5	2.45	0.15	APAF1,B2M,CASP3,CASP8,CYC1,CYCS,FAS,FCER1G,HLA-A,HLA-E,HLA-G
Interferon Signaling	8.29	2.36	0.55	BAK1,IFI35,IFIT3,IFNAR1,IFNAR2,IFNGR1,IRF1,ISG15,JAK1,JAK2,PSMB8,PTPN2,RELA,SOCS1,STAT1,STAT2,TAP1,TYK2
RANK Signaling in Osteoclasts	2.79	2.36	0.24	AKT3,BIRC2,BIRC3,CHUK,MAP2K1,MAP2K2,MAP3K1,MAP3K8,MAPK3,NFKB2,NFKBIA,NFKBIB,PIK3R2,PIK3R4,PTK2B,RAF1,RELA,RELB,SRC,TRAF2,TRAF6
Gαi Signaling	1.37	2.36	0.18	ADCY7,ADCY9,CNR2,FPR1,FPR2,GNA12,GNA13,GNB1,GNB2,GNG7,HCAR2,MAPK3,PRKACB,PRKAG2,RAF1,RALA,RALGDS,RGS10,S1PR1,SRC,STAT3,XCR1
TEC Kinase Signaling	2.19	2.35	0.18	FAS,FCER1G,GNA12,GNA13,GNB1,GNB2,GNG7,GTF2I,HCK,ITGA5,ITGA6,ITGAL,ITGB2,ITGB5,JAK1,JAK2,LYN,NFKB2,PAK4,PIK3R2,PIK3R4,PLCG1,PRKCH,PTK2,PTK2B,RAC2,RELA,RELB,RHOD,RHOJ,RHOU,RND1,SRC,STAT1,STAT2,STAT3,TNF,TNFSF12,TYK2,VAV1
G-Protein Coupled Receptor Signaling	0.93	2.33	0.14	ADCY7,ADCY9,ADGRE1,ADGRE5,ADORA2B,AKT3,ARRB1,ATF4,C5AR2,CCR7,CCRL2,CHUK,CNR2,CREB3,CREB5,CX3CR1,DUSP1,DUSP6,ENPP1,FICD,FOXO3,FOXO4,FPR1,FPR2,GNA12,GNA13,GNB1,GNB2,GNG7,GPR108,GPR132,GPR160,GPR18,GPR183,GPR31,GPR55,GPR84,GPR85,GPRC5C,HCAR2,LATS1,LPAR5,LPAR6,MAP2K1,MAP2K2,MAP3K1,MAP3K8,MAPK3,MEF2A,MEF2C,NFKB2,NFKBIA,NFKBIB,P2RY1,PAK4,PDE3B,PDE4A,PDE4B,PIK3R2,PIK3R4,PLCG1,PREX1,PRKACB,PRKAG2,PTK2,PT…
Toll-like Receptor Signaling	5.68	2.32	0.33	CHUK,IL12B,IL1A,IL1B,IL1RN,IL36G,IRAK1,IRAK2,IRAK3,MAP3K1,MYD88,NFKB2,NFKBIA,RELA,RELB,TICAM1,TLR1,TLR6,TLR9,TNF,TNFAIP3,TRAF1,TRAF6,UBC
HMGB1 Signaling	3.29	2.29	0.22	AKT3,CCL2,CLCF1,HAT1,ICAM1,IFNGR1,IL12B,IL15,IL1A,IL1B,IL36G,IL6,LTA,MAP2K1,MAP2K2,MAPK3,NFKB2,PIK3R2,PIK3R4,RAC2,RALA,RELA,RELB,RHOD,RHOJ,RHOU,RND1,SERPINE1,TNF,TNFRSF1B,TNFSF12,TNFSF13,TNFSF15
PKCθ Signaling in T Lymphocytes	0.32	2.29	0.12	CACNA1A,CD28,CD80,CD86,CHUK,FCER1G,HLA-A,HLA-DMA,HLA-DOA,LCP2,MALT1,MAP3K1,MAP3K8,MAPK3,NFKB2,NFKBIA,NFKBIB,PIK3R2,PIK3R4,PLCG1,RAC2,RALA,RELA,RELB,VAV1
IL-8 Signaling	2.76	2.26	0.2	AKT3,CHUK,CSTB,CYBB,GNA12,GNA13,GNB1,GNB2,GNG7,ICAM1,IRAK1,IRAK2,IRAK3,ITGB2,MAP2K1,MAP2K2,MAPK3,NCF1,NFKBIA,NFKBIB,PIK3R2,PIK3R4,PRKCH,PTGS2,PTK2,PTK2B,RAC2,RAF1,RALA,RELA,RHOD,RHOJ,RHOU,RND1,ROCK1,SRC,TRAF6,VASP,VEGFB
Induction of Apoptosis by HIV1	5.51	2.24	0.34	APAF1,BAK1,BIRC2,BIRC3,CASP3,CASP8,CHUK,CXCR4,CYC1,CYCS,DAXX,DIABLO,FAS,NFKB2,NFKBIA,NFKBIB,RELA,RELB,TNF,TNFRSF1B,TRAF1,TRAF2
IL-17A Signaling in Airway Cells	4.7	2.24	0.32	AKT3,CHUK,CXCL3,IL17RA,IL6,JAK1,JAK2,MAP2K1,MAP2K2,MAPK3,NFKB2,NFKBIA,NFKBIB,PIK3R2,PIK3R4,RELA,RELB,STAT3,TRAF3IP2,TRAF6,TYK2
IL-13 Signaling Pathway	2.14	2.24	0.22	AKT3,DUSP1,HCK,IL13RA1,IL17RA,IL4R,JAK1,JAK2,LYN,MAPK3,PIK3R2,PIK3R4,ROCK1,SOCS1,SOCS3,SRC,STAT1,STAT3,TRAF6,TYK2
Endocannabinoid Developing Neuron Pathway	1.65	2.24	0.19	ADCY7,ADCY9,AKT3,ATF4,CNR2,CREB3,CREB5,GNB1,GNB2,GNG7,MAP2K1,MAP2K2,MAPK3,MAPK6,PIK3R2,PIK3R4,PRKACB,PRKAG2,RAC2,RAF1,RALA,SRC,STAT3
RAN Signaling	1.44	2.24	0.31	KPNA3,KPNA4,KPNA6,RAN,XPO1
CD28 Signaling in T Helper Cells	1.25	2.24	0.17	ACTR2,AKT3,ARPC2,ARPC5,CD28,CD80,CD86,CHUK,FCER1G,HLA-A,HLA-DMA,HLA-DOA,LCP2,MALT1,MAP2K1,MAP2K2,MAP3K1,NFKB2,NFKBIA,NFKBIB,PIK3R2,PIK3R4,PLCG1,RELA,RELB,SYK,VAV1
Gluconeogenesis I	0.8	2.24	0.21	ALDOA,ENO1,GAPDH,PGAM1,PGK1
Notch Signaling	0.54	2.24	0.16	DTX3,JAG1,NCSTN,NOTCH1,PSEN1,RFNG
CSDE1 Signaling Pathway	0	2.24	0.1	AKT3,APAF1,CCL2,CSDE1,DCP2
Osteoarthritis Pathway	2.98	2.2	0.2	ACVRL1,ANKH,ATF4,CASP1,CASP3,CASP4,CASP8,CEBPB,CHUK,CREB3,CREB5,EPAS1,FOXO3,HIF1A,IL1B,ITGA5,ITGA6,ITGAL,ITGB2,ITGB5,JAG1,LRP1,MEF2C,MMP12,MTF1,NAMPT,NFKB2,NOS2,NOTCH1,P2RX7,PPARG,PRKAG2,PTGS2,RELA,RELB,SLC39A8,TCF3,TGFBR1,TGFBR2,TNF,TNFRSF1B,VEGFB
IL-4 Signaling	0	2.2	0.12	AKT3,ATF4,BATF,CCL22,CREB3,CREB5,FAS,FCER1G,HLA-DMA,HLA-DOA,IL13RA1,IL2RG,IL4R,JAK1,MAPK3,MMP12,NFIL3,NFKB2,NR3C1,PIK3R2,PIK3R4,RALA,SOCS1,STAT3,TGM2
Estrogen Receptor Signaling	1.13	2.14	0.15	ADCY7,ADCY9,AKT3,ATF4,ATP5F1B,ATP5PB,CACNA1A,CREB3,CREB5,CYC1,FBXO32,FOXO3,FOXO4,GNA12,GNA13,GNB1,GNB2,GNG7,HIF1A,HSP90AA1,HSP90AB1,IGF1,JAK1,JAK2,MAP2K1,MAP2K2,MAPK3,MED1,MED10,MED13,MED6,MMP12,MMP14,MMP25,NCOR2,NDUFA9,NDUFB9,NDUFS3,NFKB2,NOTCH1,NR3C1,PIK3R2,PIK3R4,PLCG1,PRKACB,PRKAG2,PRKCH,RAF1,RALA,RELA,RELB,ROCK1,SDHD,SOD2,SRC,TYK2,VEGFB
FLT3 Signaling in Hematopoietic Progenitor Cells	1.03	2.14	0.18	AKT3,ATF4,CREB3,CREB5,MAP2K1,MAP2K2,MAPK3,PIK3R2,PIK3R4,RAF1,RALA,STAT1,STAT2,STAT3
Pancreatic Adenocarcinoma Signaling	5.99	2.13	0.28	ABL1,AKT3,BRCA2,CCNE1,CDK4,E2F2,E2F4,E2F5,HDAC1,HDAC5,JAK1,JAK2,MAP2K1,MAP2K2,MAPK3,MDM2,NFKB2,NOTCH1,PIK3R2,PIK3R4,PTGS2,RAF1,RALA,RALBP1,RALGDS,RBL1,RBL2,RELA,RELB,STAT1,STAT3,TGFBR1,TGFBR2,TYK2,VEGFB
Inflammasome pathway	2.82	2.12	0.4	CASP1,CASP8,IL1B,MYD88,NFKB2,NLRP3,NOD2,P2RX7
4-1BB Signaling in T Lymphocytes	2.79	2.12	0.32	CHUK,MAP2K1,MAP2K2,MAPK3,NFKB2,NFKBIA,NFKBIB,RELA,RELB,TRAF1,TRAF2
Ribonucleotide Reductase Signaling Pathway	2.73	2.12	0.21	AKT3,ATF4,CASP3,CDK1,CDK4,CREB3,CREB5,E2F2,E2F4,E2F5,FOXO3,H3-3A/H3-3B,HIF1A,IL6,MAPK3,MET,NFKB2,PARP10,PARP11,PARP12,PARP3,PARP9,PIK3R2,PIK3R4,SKP2,SMARCA2,SMARCA4,SRC,STAT3,THBS1,TIPARP,VASH2
Regulation of Cellular Mechanics by Calpain Protease	0.84	2.12	0.17	CAPNS1,CCNA2,CCNE1,CDK1,CDK4,ITGA5,ITGA6,ITGAL,ITGB2,ITGB5,MAPK3,PTK2,RALA,SRC
Oncostatin M Signaling	2.48	2.11	0.29	EPAS1,IL6ST,JAK1,JAK2,MAP2K1,MAP2K2,MAPK3,RAF1,RALA,STAT1,STAT3,TYK2
Ceramide Signaling	2.73	2.06	0.24	AKT3,CERK,CYCS,DIABLO,MAP2K1,MAP3K1,MAPK3,NFKB2,PIK3R2,PIK3R4,PPP2CA,PPP2R1A,PPP2R2A,PPP2R2D,RAF1,RALA,RELA,RELB,S1PR1,TNF,TNFRSF1B
Role of MAPK Signaling in Promoting the Pathogenesis of Influenza	1.44	2.06	0.19	ATP6V0A1,ATP6V0B,ATP6V0C,ATP6V0D2,ATP6V1D,ATP6V1E1,CASP3,MAP2K1,MAP2K2,MAPK3,NFKB2,NFKBIA,NFKBIB,PLA2G4A,PLA2G7,PTGS2,RABGEF1,RAF1,RALA
Human Embryonic Stem Cell Pluripotency	0	2.06	0.1	ACVRL1,AKT3,HSP90AA1,HSP90AB1,INHBA,JAK1,JAK2,MAP2K1,MAP2K2,PIK3R2,PIK3R4,PRKCH,RAF1,RALA,STAT3,TCF3,TGFBR1,TGFBR2,TYK2
Opioid Signaling Pathway	0.46	2.04	0.13	ADCY7,ADCY9,AKT3,ARRB1,ATF4,CACNA1A,CAMK1,CREB3,CREB5,GNA12,GNA13,GNB1,GNB2,GNG7,GRINA,HCK,LYN,MAP2K1,MAP2K2,MAPK3,MAPK6,NFKB2,NFKBIA,OGFR,PRKACB,PRKAG2,PRKCH,RAC2,RAF1,RALA,RGS10,RGS18,SRC,TCF3
Role of NFAT in Regulation of the Immune Response	0.36	2.04	0.13	AKT3,CD28,CD80,CD86,CHUK,CSNK1A1,CSNK1G2,CSNK1G3,FCER1G,GNA12,GNA13,GNB1,GNB2,GNG7,HLA-A,HLA-DMA,HLA-DOA,IGHM,KPNA3,KPNA4,KPNA6,LCP2,LYN,MAP2K1,MAP2K2,MAPK3,MEF2A,MEF2C,NFKB2,NFKBIA,NFKBIB,PIK3R2,PIK3R4,PLCG1,RAF1,RALA,RELA,RELB,SYK,XPO1
Lymphotoxin β Receptor Signaling	6.3	2	0.39	AKT3,APAF1,BIRC2,CASP3,CHUK,CYC1,CYCS,DIABLO,LTA,LTBR,MAPK3,NFKB2,NFKBIA,PIK3R2,PIK3R4,RELA,RELB,TRAF1,TRAF2,TRAF3,TRAF6
TNFR1 Signaling	4.94	2	0.36	APAF1,BIRC2,BIRC3,CASP3,CASP8,CHUK,CYCS,MAP3K1,NFKB2,NFKBIA,NFKBIB,PAK4,RELA,RELB,TANK,TNF,TNFAIP3,TRAF2
ICOS-ICOSL Signaling in T Helper Cells	0.64	2	0.14	AKT3,CD28,CD40,CD80,CD86,CHUK,FCER1G,HLA-A,HLA-DMA,HLA-DOA,IL2RG,LCP2,NFKB2,NFKBIA,NFKBIB,PIK3R2,PIK3R4,PLCG1,PLEKHA2,RELA,RELB,VAV1
TCA Cycle II (Eukaryotic)	0.61	2	0.19	ACO2,DLD,DLST,SDHD
Spliceosomal Cycle	0	2	0.08	DHX38,HSPA8,MAGOHB,YJU2
NRF2-mediated Oxidative Stress Response	1.76	1.96	0.17	AKR1A1,AKR7A2,ATF4,DNAJA1,DNAJA2,DNAJB11,DNAJB14,DNAJC13,DNAJC21,DNAJC7,EIF2AK3,EPHX1,HSP90AA1,HSP90AB1,JUNB,MAFF,MAFK,MAP2K1,MAP2K2,MAP3K1,MAPK3,MGST3,PIK3R2,PIK3R4,PRDX1,PRKCH,RAF1,RALA,SCARB1,SOD2,SQSTM1,STIP1,TXN,TXNRD1,UBE2K
Reelin Signaling in Neurons	1.15	1.96	0.17	ACTR2,AKT3,ARHGEF1,ARHGEF10L,ARHGEF3,ARHGEF7,ARPC2,ARPC5,CNR2,GRINA,HCK,ITGA5,LYN,MAP2K1,MAP2K2,MAPK3,NDEL1,PDK2,PDK3,PIK3R2,PIK3R4,RAPGEF1,SRC
SPINK1 General Cancer Pathway	1.54	1.94	0.21	AKT3,IL6,JAK1,JAK2,MAP2K1,MAP2K2,MAPK3,PIK3R2,PIK3R4,RAF1,RALA,STAT3,TYK2
MIF-mediated Glucocorticoid Regulation	3.17	1.9	0.36	CD74,MAPK3,MIF,NFKB2,NFKBIA,NFKBIB,NR3C1,PLA2G4A,PTGS2,RELA,RELB
Role of JAK family kinases in IL-6-type Cytokine Signaling	2.71	1.89	0.25	CLCF1,HSP90AA1,HSP90AB1,IL27,IL6,IL6ST,IRF1,JAK1,JAK2,JUNB,MAPK3,SOCS1,SOCS3,STAT1,STAT3,TIMP1,TYK2,VEGFB
NGF Signaling	1.15	1.89	0.17	AKT3,ATF4,CHUK,CREB3,CREB5,MAP2K1,MAP2K2,MAP3K1,MAP3K8,MAPK3,NFKB2,PIK3R2,PIK3R4,PLCG1,RAF1,RALA,RELA,RELB,ROCK1,TRAF6
Th2 Pathway	3.29	1.88	0.23	CD28,CD40,CD80,CD86,CXCR4,HLA-A,HLA-DMA,HLA-DOA,ICAM1,IL12B,IL12RB1,IL2RG,IL4R,ITGB2,JAG1,JAK1,JAK2,NCSTN,NOTCH1,PIK3R2,PIK3R4,PSEN1,S1PR1,SOCS3,SPI1,TGFBR1,TGFBR2,TYK2,VAV1
Cholecystokinin/Gastrin-mediated Signaling	2.89	1.88	0.23	GNA12,GNA13,IL1A,IL1B,IL1RN,IL36G,MAP2K1,MAP2K2,MAPK3,MEF2A,MEF2C,PRKCH,PTGS2,PTK2,PTK2B,RAC2,RAF1,RALA,RHOD,RHOJ,RHOU,RND1,ROCK1,SRC,TNF
Endothelin-1 Signaling	0.43	1.88	0.13	ADCY7,ADCY9,CASP1,CASP3,CASP4,CASP8,EDN1,GNA12,GNA13,MAPK3,MAPK6,NOS2,PIK3R2,PIK3R4,PLA2G4A,PLA2G7,PLCG1,PRKCH,PTGS1,PTGS2,RAF1,RALA,SRC
cAMP-mediated signaling	0.97	1.83	0.15	ADCY7,ADCY9,ADORA2B,AKAP1,ATF4,CAMK1,CNR2,CREB3,CREB5,DUSP1,DUSP6,ENPP1,FICD,FPR1,FPR2,HCAR2,MAP2K1,MAP2K2,MAPK3,PDE3B,PDE4A,PDE4B,PRKACB,RAF1,RGS10,RGS18,RGS2,S1PR1,SMPDL3B,SRC,STAT3,XCR1
IL-23 Signaling Pathway	5.17	1.81	0.39	AKT3,HIF1A,IL12B,IL12RB1,IL1B,IL23R,JAK2,NFKB2,NFKBIA,PIK3R2,PIK3R4,RELA,RELB,SOCS3,STAT3,TNF,TYK2
GM-CSF Signaling	2.13	1.81	0.23	AKT3,BCL2A1,CISH,HCK,JAK2,LYN,MAP2K1,MAP2K2,MAPK3,PIK3R2,PIK3R4,PIM1,RAF1,RALA,STAT1,STAT3
SNARE Signaling Pathway	0	1.81	0.12	ADCY7,ADCY9,GOSR1,GOSR2,HSPA8,MYO10,PRKACB,PRKAG2,RAB11A,RAB1A,RAB2A,RAB6A,RAB8A,SGTA,STXBP3
Actin Cytoskeleton Signaling	0.83	1.8	0.15	ACTR2,ARHGEF1,ARHGEF7,ARPC2,ARPC5,CYFIP1,CYFIP2,DIAPH1,DOCK1,FGF11,GNA12,GNA13,ITGA5,ITGA6,ITGAL,ITGB2,ITGB5,MAP2K1,MAP2K2,MAPK3,MATK,MSN,MYO10,PAK4,PIK3R2,PIK3R4,PIP5K1A,PTK2,RAC2,RAF1,RALA,ROCK1,VAV1
Signaling by Rho Family GTPases	2.16	1.77	0.18	ACTR2,ARHGEF1,ARHGEF3,ARHGEF7,ARPC2,ARPC5,CDC42EP2,CDC42EP4,CIT,CYBB,CYFIP1,GNA12,GNA13,GNB1,GNB2,GNG7,ITGA5,ITGA6,ITGAL,ITGB2,ITGB5,MAP2K1,MAP2K2,MAP3K20,MAPK3,MSN,NCF1,NFKB2,PAK4,PIK3R2,PIK3R4,PIP4K2A,PIP5K1A,PTK2,PTK2B,RAC2,RAF1,RELA,RELB,RHOD,RHOJ,RHOU,RND1,ROCK1,SEPTIN9
Regulation of Actin-based Motility by Rho	0.81	1.73	0.16	ACTR2,ARPC2,ARPC5,ITGA5,ITGA6,ITGAL,ITGB2,ITGB5,PAK4,PIP4K2A,PIP5K1A,RAC2,RHOD,RHOJ,RHOU,RND1,ROCK1
Pulmonary Healing Signaling Pathway	0.67	1.73	0.14	CCNB1,CELA1,CXCR4,ETV5,HCK,HIF1A,JAG1,LYN,MAPK3,MMP12,MMP14,MMP25,MYD88,NFKB2,NFKBIA,NOTCH1,PRKAG2,PRKCH,RAF1,RALA,SRC,STAT3,TCF3,THBS1,TNF,TNFRSF1B,VEGFB
Cardiac Hypertrophy Signaling (Enhanced)	2.03	1.72	0.16	ADCY7,ADCY9,AKT3,ATP2A3,CACNA1A,CHUK,CLCF1,CYBB,DIAPH1,DVL2,EDN1,ENPP1,FGF11,FICD,GNA12,GNA13,GNB1,GNB2,GNG7,HDAC1,HDAC5,IFNAR1,IGF1,IL10RA,IL12B,IL12RB1,IL13RA1,IL15,IL15RA,IL17RA,IL1A,IL1B,IL2RG,IL36G,IL4R,IL6,IL6ST,ITGA5,ITGA6,ITGAL,ITGB2,ITGB5,JAK2,LTA,MAP2K1,MAP2K2,MAP3K1,MAP3K20,MAP3K8,MAPK3,MAPKAPK2,MEF2A,MEF2C,NFKB2,PDE3B,PDE4A,PDE4B,PIK3R2,PIK3R4,PLCG1,PRKACB,PRKAG2,PRKCH,PTGS2,PTK2,RAF1…
JAK/STAT Signaling	4.2	1.71	0.28	AKT3,CEBPB,CISH,IL6,JAK1,JAK2,MAP2K1,MAP2K2,MAPK3,NFKB2,PIK3R2,PIK3R4,PTPN1,RAF1,RALA,RELA,RELB,SOCS1,SOCS3,STAT1,STAT2,STAT3,TYK2
B Cell Activating Factor Signaling	2.39	1.67	0.28	CHUK,MAP3K1,NFKB2,NFKBIA,NFKBIB,RELA,RELB,TNFRSF13B,TRAF1,TRAF2,TRAF3,TRAF6
Cell Cycle: G2/M DNA Damage Checkpoint Regulation	1.46	1.67	0.22	ABL1,CCNB1,CDC25B,CDK1,MDM2,PLK1,SKP2,YWHAE,YWHAG,YWHAH,YWHAZ
Leukocyte Extravasation Signaling	1.25	1.67	0.16	ABL1,ARHGAP6,ARHGAP9,CXCR4,CYBA,CYBB,ICAM1,ITGAL,ITGB2,MAP2K2,MMP12,MMP14,MMP25,MSN,NCF1,NCF4,PIK3R2,PIK3R4,PLCG1,PRKCH,PTK2,PTK2B,RAC2,RASSF5,ROCK1,SRC,TIMP1,TIMP2,VASP,VAV1
Regulation Of The Epithelial Mesenchymal Transition In Development Pathway	0.41	1.67	0.14	DVL2,HIF1A,JAG1,NCSTN,NFKB2,NOTCH1,PSEN1,RELA,RELB,S100A4,TCF3
Breast Cancer Regulation by Stathmin1	0.52	1.64	0.13	ADGRE1,ADGRE5,ADORA2B,ARHGEF1,ARHGEF3,ARHGEF7,ATF4,C5AR2,CAMK1,CCR7,CCRL2,CDK1,CDK4,CNR2,CREB3,CREB5,CX3CR1,E2F2,E2F4,E2F5,FPR1,FPR2,GNA13,GNB1,GNB2,GNG7,GPR108,GPR132,GPR160,GPR18,GPR183,GPR31,GPR55,GPR84,GPR85,GPRC5C,HCAR2,HIF1A,IGF1,LPAR5,LPAR6,MAP2K1,MAP2K2,MAPK3,NFKB2,P2RY1,PIK3R2,PIK3R4,PPP1R10,PPP1R11,PPP2CA,PPP2R1A,PPP2R2A,PRKACB,PRKAG2,PRKCH,RAC2,RAF1,RALA,RLIM,S1PR1,STAT3,VEGFB,XCR1
Tumoricidal Function of Hepatic Natural Killer Cells	2.88	1.63	0.38	APAF1,CASP3,CASP8,CYCS,FAS,ICAM1,ITGAL,M6PR,SERPINB9
Cell Cycle Regulation by BTG Family Proteins	2.37	1.63	0.29	BTG1,CCNE1,CDK4,CNOT7,E2F2,E2F4,E2F5,PPP2CA,PPP2R1A,PPP2R2A,PPP2R2D
3-phosphoinositide Degradation	1.47	1.63	0.17	CDC25B,DUSP1,DUSP2,DUSP28,DUSP6,ENPP1,EYA4,INPP5B,MINPP1,MTMR14,MTMR7,NUDT4,PALD1,PPFIA3,PPFIBP2,PPM1K,PPP1R10,PPP1R11,PPP2CA,PPP2R1A,PPP2R2A,PTPN1,PTPN2,PTPN22,PTPN23,PTPRJ,RASA1,SGPP1,SOCS3,THTPA,UBLCP1
FAK Signaling	0.38	1.63	0.13	ACTR2,ADGRE1,ADGRE5,ADORA2B,AKT3,ARHGEF7,ARPC2,ARPC5,ASAP1,BCAR3,C5AR2,CAPNS1,CCR7,CCRL2,CNR2,CX3CR1,DOCK1,FCER1G,FPR1,FPR2,GPR108,GPR132,GPR160,GPR18,GPR183,GPR31,GPR55,GPR84,GPR85,GPRC5C,HCAR2,IFNAR1,IL10RA,IL12RB1,IL13RA1,IL15RA,IL17RA,IL2RG,IL4R,IL6ST,ITGA5,ITGA6,ITGAL,ITGB2,ITGB5,KLF8,LPAR5,LPAR6,MAP2K1,MAP2K2,MAPK3,MAPKAPK5,MDM2,MET,MMP14,NFKB2,P2RY1,PAK4,PIK3R2,PIK3R4,PLCG1,PTK2,PTPRA,RAF1…
Assembly of RNA Polymerase II Complex	0	1.63	0.12	DR1,GTF2E2,GTF2F1,POLR2C,POLR2G,TAF7
Insulin Secretion Signaling Pathway	1.04	1.62	0.15	ADCY7,ADCY9,ATF4,CACNA1A,CREB3,CREB5,CRTC2,DLD,EIF2AK3,EIF2S2,EIF4G2,GOSR1,GOSR2,HCK,INSR,JAK1,JAK2,KLF11,LYN,MAPK3,PDHB,PIK3R2,PIK3R4,PLCG1,PRKACB,PRKAG2,PRKCH,SEC61G,SLC2A1,SLC2A8,SRC,SSR2,SSR3,STAT1,STAT2,STAT3,TCF3,TYK2
PDGF Signaling	2.19	1.61	0.22	ABL1,CSNK2B,INPP5B,JAK1,JAK2,MAP2K1,MAP2K2,MAP3K1,MAPK3,PIK3R2,PIK3R4,PLCG1,RAF1,RALA,RASA1,SRC,STAT1,STAT3,TYK2
Type II Diabetes Mellitus Signaling	2.08	1.61	0.19	ACSF2,ACSL1,ACSL3,ACSL5,ADIPOR1,AKT3,CACNA1A,CEBPB,CHUK,INSR,MAP3K1,MAPK3,NFKB2,NFKBIA,NFKBIB,PIK3R2,PIK3R4,PKM,PPARG,PRKAG2,PRKCH,RELA,RELB,SOCS1,SOCS3,TNF,TNFRSF1B,TRAF2
Gαs Signaling	1.83	1.61	0.2	ADCY7,ADCY9,ADD3,ADORA2B,ATF4,CREB3,CREB5,GNA12,GNA13,GNB1,GNB2,GNG7,HCAR2,HCK,MAP2K1,MAP2K2,MAPK3,PRKACB,PRKAG2,RAPGEF2,RGS2,SRC
Systemic Lupus Erythematosus In T Cell Signaling Pathway	2.95	1.6	0.19	AKT3,ATF4,B2M,CASP1,CASP3,CASP4,CASP8,CD28,CD80,CD86,CREB3,CREB5,FAS,FCER1G,GNA12,GNA13,HLA-A,HLA-DMA,HLA-DOA,HLA-E,HLA-G,IL12B,IL6,ITGAL,MAP2K1,MAP2K2,MAPK3,MSN,NOS2,PIK3R2,PIK3R4,PLCG1,PPP2CA,PPP2R1A,PPP2R2A,PPP2R2D,PTK2,RAC2,RALA,RHOD,RHOJ,RHOU,RND1,ROCK1,STAT3,STIM1,SYK,VAV1
IL-1 Signaling	2.91	1.6	0.24	ADCY7,ADCY9,CHUK,GNA12,GNA13,GNB1,GNB2,GNG7,IL1A,IRAK1,IRAK2,IRAK3,MAP3K1,MYD88,NFKB2,NFKBIA,NFKBIB,PRKACB,PRKAG2,RELA,RELB,TRAF6
IL-3 Signaling	1.11	1.6	0.18	AKT3,JAK1,JAK2,MAP2K1,MAP2K2,MAPK3,PIK3R2,PIK3R4,PRKCH,RAF1,RALA,RAPGEF1,STAT1,STAT3
Phospholipase C Signaling	0	1.57	0.12	ADCY7,ADCY9,ARHGEF1,ARHGEF3,ARHGEF7,ATF4,CREB3,CREB5,FCER1G,GNA13,GNB1,GNB2,GNG7,HDAC1,HDAC5,IGHM,ITGA5,ITGA6,ITGAL,ITGB2,ITGB5,LCP2,LYN,MAP2K1,MAP2K2,MAPK3,MEF2A,MEF2C,NFKB2,PLA2G4A,PLCG1,PRKCH,RAC2,RAF1,RALA,RALGDS,RELA,RELB,RHOD,RHOJ,RHOU,RND1,SRC,SYK,TGM2
CD40 Signaling	6.47	1.53	0.36	CD40,CHUK,ICAM1,LTA,MAP2K1,MAP2K2,MAPK3,MAPKAPK2,NFKB2,NFKBIA,NFKBIB,PIK3R2,PIK3R4,PTGS1,PTGS2,RELA,RELB,STAT3,TANK,TNFAIP3,TRAF1,TRAF2,TRAF3,TRAF6
Apelin Endothelial Signaling Pathway	1.96	1.53	0.19	ADCY7,ADCY9,AKT3,CCL2,GNA12,GNA13,GNB1,GNB2,GNG7,HDAC5,HIF1A,ICAM1,MAP2K1,MAP2K2,MAPK3,MEF2A,MEF2C,NFKB2,PIK3R2,PIK3R4,PRKAG2,PRKCH,RAF1,RALA,RELA,RELB
HOTAIR Regulatory Pathway	0.97	1.53	0.16	AKT3,ATG3,H3-3A/H3-3B,HDAC1,ICAM1,IRF1,JARID2,KDM1A,LAMTOR5,MDM2,MET,MMP12,MMP14,MMP25,NFKB2,NFKBIA,PIK3R2,PIK3R4,RELA,RELB,ROCK1,STAT3,TCF3
Epithelial Adherens Junction Signaling	2.03	1.51	0.19	ACTR2,AKT3,ARPC2,ARPC5,DIAPH1,LATS1,MET,NANOS1,NECTIN2,NOTCH1,PAK4,PPP2CA,PPP2R1A,PPP2R2A,PPP2R2D,PRKAG2,RACGAP1,RALA,RAPGEF1,ROCK1,SRC,TCF3,TGFBR1,TGFBR2,TNS1,YWHAE,YWHAG,YWHAH,YWHAZ
Renal Cell Carcinoma Signaling	1.42	1.51	0.2	AKT3,CUL2,HIF1A,MAP2K1,MAP2K2,MAPK3,MET,PAK4,PIK3R2,PIK3R4,RAF1,RALA,RAPGEF1,SLC2A1,UBC
Actin Nucleation by ARP-WASP Complex	1.38	1.51	0.19	ACTR2,ARPC2,ARPC5,GNA12,ITGA5,ITGA6,ITGAL,ITGB2,ITGB5,RAC2,RALA,RHOD,RHOJ,RHOU,RND1,ROCK1,VASP
ERK5 Signaling	1.95	1.5	0.22	ATF4,CREB3,CREB5,FOXO3,GNA12,GNA13,IL6ST,MAP3K8,MEF2A,MEF2C,RALA,SRC,YWHAE,YWHAG,YWHAH,YWHAZ
Regulation Of The Epithelial Mesenchymal Transition By Growth Factors Pathway	1.68	1.46	0.18	AKT3,CHUK,FGF11,IL6,JAK1,JAK2,LATS1,LTA,MAP2K1,MAP2K2,MAP3K1,MAPK3,MET,NFKB2,PIK3R2,PIK3R4,RAF1,RALA,RELA,RELB,SMURF1,STAT3,TCF3,TGFBR1,TGFBR2,TNF,TNFRSF1B,TNFSF12,TNFSF12-TNFSF13,TNFSF13,TNFSF15,TYK2
D-myo-inositol (1,4,5,6)-Tetrakisphosphate Biosynthesis	1.63	1.46	0.18	CDC25B,DUSP1,DUSP2,DUSP28,DUSP6,ENPP1,EYA4,INPP5B,MINPP1,MTMR7,NUDT4,PALD1,PPFIA3,PPFIBP2,PPM1K,PPP1R10,PPP1R11,PPP2CA,PPP2R1A,PPP2R2A,PTPN1,PTPN2,PTPN22,PTPN23,PTPRJ,RASA1,SGPP1,SOCS3,THTPA,UBLCP1
D-myo-inositol (3,4,5,6)-tetrakisphosphate Biosynthesis	1.63	1.46	0.18	CDC25B,DUSP1,DUSP2,DUSP28,DUSP6,ENPP1,EYA4,INPP5B,MINPP1,MTMR7,NUDT4,PALD1,PPFIA3,PPFIBP2,PPM1K,PPP1R10,PPP1R11,PPP2CA,PPP2R1A,PPP2R2A,PTPN1,PTPN2,PTPN22,PTPN23,PTPRJ,RASA1,SGPP1,SOCS3,THTPA,UBLCP1
FAT10 Signaling Pathway	24.2	1.41	0.74	HTT,NUB1,PSMA1,PSMA2,PSMA3,PSMA4,PSMA5,PSMA6,PSMA7,PSMB10,PSMB2,PSMB3,PSMB4,PSMB5,PSMB6,PSMB7,PSMB8,PSMC1,PSMC2,PSMC3,PSMC4,PSMC5,PSMC6,PSMD10,PSMD11,PSMD13,PSMD14,PSMD2,PSMD3,PSMD4,PSMD7,PSME1,PSME2,PSME4,PSMF1,SQSTM1,TNF,UBA1,UBE2Z
Fc Epsilon RI Signaling	1.19	1.41	0.17	AKT3,FCER1G,INPP5B,LCP2,LYN,MAP2K1,MAP2K2,MAPK3,PIK3R2,PIK3R4,PLA2G4A,PLCG1,PRKCH,RAC2,RAF1,RALA,SYK,TNF,VAV1
Synaptogenesis Signaling Pathway	0	1.41	0.11	ACTR2,ADCY7,ADCY9,AKT3,ARHGEF7,ARPC2,ARPC5,ATF4,CREB3,CREB5,GOSR1,GOSR2,GRINA,HCK,HSPA8,LRP1,LYN,MAPK3,PIK3R2,PIK3R4,PLCG1,PRKACB,PRKAG2,RAB5A,RAB5C,RAF1,RALA,RAPGEF1,RASGRP2,SGTA,SRC,STXBP3,THBS1
TNFR2 Signaling	7.63	1.39	0.53	BIRC2,BIRC3,CHUK,LTA,MAP3K1,NFKB2,NFKBIA,NFKBIB,RELA,RELB,TANK,TBK1,TNF,TNFAIP3,TNFRSF1B,TRAF1,TRAF2
FAT10 Cancer Signaling Pathway	3.22	1.39	0.3	AKT3,CHUK,CXCR4,IL6,MAD2L2,NFKB2,NFKBIA,NFKBIB,RELA,RELB,STAT3,TGFBR1,TGFBR2,TNF,TNFRSF1B
CNTF Signaling	1.9	1.39	0.24	IL6ST,JAK1,JAK2,MAP2K1,MAP2K2,MAPK3,PIK3R2,PIK3R4,RAF1,RALA,STAT1,STAT3,TYK2
IL-2 Signaling	1.89	1.39	0.23	AKT3,CSNK2B,IL2RG,JAK1,MAP2K1,MAP2K2,MAPK3,PIK3R2,PIK3R4,PTK2B,RAF1,RALA,SOCS1,SYK
Chemokine Signaling	0.93	1.39	0.17	CAMK1,CCL2,CCL5,CXCR4,MAP2K1,MAP2K2,MAPK3,PLCG1,PTK2,PTK2B,RAF1,RALA,SRC
LPS-stimulated MAPK Signaling	0.87	1.39	0.17	CHUK,MAP2K1,MAP2K2,MAPK3,NFKB2,NFKBIA,NFKBIB,PIK3R2,PIK3R4,PRKCH,RAF1,RALA,RELA,RELB
Role of NANOG in Mammalian Embryonic Stem Cell Pluripotency	0.28	1.39	0.12	ACVRL1,AKT3,IL6ST,JAK1,JAK2,MAP2K1,MAP2K2,MAPK3,PIK3R2,PIK3R4,RAF1,RALA,STAT3,TYK2
Endoplasmic Reticulum Stress Pathway	2.15	1.34	0.35	ATF4,CASP3,EIF2AK3,HSPA5,MBTPS1,MBTPS2,TRAF2
SPINK1 Pancreatic Cancer Pathway	0	1.34	0.11	CELA1,CPD,MMP12,TGFBR1,TGFBR2
ID1 Signaling Pathway	1.01	1.3	0.16	ABI1,ACVRL1,AKT3,ATF3,BCL3,CCNE1,CDC20,CDK4,DVL2,FOXO3,HCK,HIF1A,IL6,LYN,MAPK3,MDM2,NFKB2,PIK3R2,PIK3R4,RAF1,RALA,SRC,STAT3,TGFBR1,TGFBR2,TGM2,TNF,TNFRSF1B,VEGFB
VEGF Signaling	1.41	1.29	0.19	AKT3,EIF2S2,FOXO3,HIF1A,MAP2K1,MAP2K2,MAPK3,PIK3R2,PIK3R4,PLCG1,PTK2,PTK2B,RAF1,RALA,ROCK1,SRC,VEGFB,YWHAE
PAK Signaling	1.03	1.29	0.17	ARHGEF7,CASP3,ITGA5,ITGA6,ITGAL,ITGB2,ITGB5,MAP2K1,MAP2K2,MAPK3,PAK1IP1,PAK4,PIK3R2,PIK3R4,PTK2,PTK2B,RAF1,RALA,TNF
Insulin Receptor Signaling	1.15	1.28	0.17	AKT3,FOXO3,FOXO4,INPP5B,INSR,JAK1,JAK2,MAP2K1,MAP2K2,MAPK3,PDE3B,PIK3R2,PIK3R4,PPP1R10,PPP1R11,PRKACB,PRKAG2,PTPN1,RAF1,RALA,RAPGEF1,SOCS3
MicroRNA Biogenesis Signaling Pathway	0.32	1.28	0.13	ABL1,ADAR,AKT3,CSDE1,DGCR8,DNAJA2,HSP90AA1,HSP90AB1,HSPA8,IGF1,MAPK3,NUP54,PIK3R2,PIK3R4,PNPT1,POLR2C,POLR2G,PTGES3,RALA,RAN,SEH1L,ZC3H12A
HIF1α Signaling	3.61	1.26	0.21	AKT3,CAMK1,COPS5,CUL2,CYBB,EDN1,HIF1A,HK2,HK3,HSP90AA1,HSPA1A/HSPA1B,HSPA5,HSPA8,IGF1,IL6,KDM1A,LDHA,MAP2K1,MAP2K2,MAPK3,MDM2,MET,MMP12,MMP14,MMP25,NCF1,NOS2,PIK3R2,PIK3R4,PKM,PLCG1,PRKCH,RAC2,RAF1,RALA,RAN,SERPINE1,SLC2A1,SLC2A8,STAT3,TF,VEGFB
DNA damage-induced 14-3-3σ Signaling	1.46	1.26	0.23	AKT3,APAF1,CASP1,CASP3,CASP4,CASP8,CCNB1,CCNE1,CDK1,MDM2
CXCR4 Signaling	1.57	1.22	0.18	ADCY7,ADCY9,AKT3,CXCR4,DOCK1,GNA12,GNA13,GNB1,GNB2,GNG7,LYN,MAP2K1,MAP2K2,MAPK3,PAK4,PIK3R2,PIK3R4,PRKCH,PTK2,RAC2,RAF1,RALA,RHOD,RHOJ,RHOU,RND1,ROCK1,SRC
Small Cell Lung Cancer Signaling	8.34	1.21	0.36	ABL1,AKT3,APAF1,BIRC2,CCNE1,CDK4,CHUK,CYC1,CYCS,E2F2,E2F4,E2F5,HDAC1,HDAC5,MAX,NFKB2,NFKBIA,NFKBIB,PIK3R2,PIK3R4,PTGS2,PTK2,RBL1,RBL2,RELA,RELB,RXRA,RXRB,SKP2,TRAF1,TRAF2,TRAF3,TRAF6
Production of Nitric Oxide and Reactive Oxygen Species in Macrophages	3.64	1.18	0.22	AKT3,CHUK,CYBA,CYBB,IFNGR1,IRF1,JAK1,JAK2,MAP2K1,MAP3K1,MAP3K8,MAPK3,NCF1,NCF4,NFKB2,NFKBIA,NFKBIB,NOS2,PIK3R2,PIK3R4,PLCG1,PPP1R10,PPP1R11,PPP2CA,PPP2R1A,PPP2R2A,PRKCH,RAC2,RELA,RELB,RHOD,RHOJ,RHOU,RND1,SPI1,STAT1,TNF,TNFRSF1B,TYK2
fMLP Signaling in Neutrophils	2.46	1.15	0.21	ACTR2,ARPC2,ARPC5,CYBB,FPR1,FPR2,GNA12,GNA13,GNB1,GNB2,GNG7,MAP2K1,MAP2K2,MAPK3,NCF1,NFKB2,NFKBIA,NFKBIB,PIK3R2,PIK3R4,PRKCH,RAC2,RAF1,RALA,RELA,RELB
HGF Signaling	1.64	1.15	0.19	AKT3,DOCK1,IL6,ITGA5,ITGA6,ITGAL,ITGB2,ITGB5,MAP2K1,MAP2K2,MAP3K1,MAP3K8,MAPK3,MET,PIK3R2,PIK3R4,PLCG1,PRKCH,PTGS2,PTK2,RAF1,RALA,RAPGEF1,STAT3
Estrogen-Dependent Breast Cancer Signaling	1.19	1.15	0.19	AKT3,ATF4,CREB3,CREB5,HSD17B8,IGF1,MAPK3,NFKB2,PIK3R2,PIK3R4,RALA,RELA,RELB,SRC
LPS/IL-1 Mediated Inhibition of RXR Function	0.52	1.15	0.14	ABCC3,ACSF2,ACSL1,ACSL3,ACSL5,ALDH2,ALDH9A1,CHST3,FMO5,HS6ST1,IL1A,IL1B,IL1RN,IL36G,IRAK1,MAP3K1,MGST3,MYD88,NR1H3,PAPSS2,RXRA,SCARB1,TNF,TNFRSF1B,TRAF2,TRAF6,XPO1
3-phosphoinositide Biosynthesis	1.89	1.13	0.18	CDC25B,DUSP1,DUSP2,DUSP28,DUSP6,ENPP1,EYA4,INPP5B,MINPP1,MTMR7,NUDT4,PALD1,PI4K2B,PIK3R2,PIK3R4,PIP4K2A,PIP5K1A,PPFIA3,PPFIBP2,PPM1K,PPP1R10,PPP1R11,PPP2CA,PPP2R1A,PPP2R2A,PTPN1,PTPN2,PTPN22,PTPN23,PTPRJ,RASA1,SGPP1,SOCS3,THTPA,UBLCP1
IL-22 Signaling	1.79	1.13	0.3	AKT3,JAK1,MAPK3,SOCS3,STAT1,STAT3,TYK2
OX40 Signaling Pathway	0.57	1.13	0.15	B2M,FCER1G,HLA-A,HLA-DMA,HLA-DOA,HLA-E,HLA-G,NFKB2,NFKBIA,NFKBIB,RELA,RELB,TRAF2,TRAF3
UVC-Induced MAPK Signaling	0.39	1.13	0.14	MAP2K1,MAP2K2,MAPK3,PRKCH,RAF1,RALA,SRC
WNT/Ca+ pathway	0.28	1.13	0.13	ATF4,CREB3,CREB5,DVL2,NFKB2,PLCG1,RELA,RELB
Agrin Interactions at Neuromuscular Junction	0	1.13	0.12	ARHGEF7,DAG1,MAPK3,PAK4,PTK2,RAC2,RALA,SRC
Renin-Angiotensin Signaling	2.77	1.09	0.22	ADCY7,ADCY9,CCL2,CCL5,JAK2,MAP2K1,MAP2K2,MAP3K1,MAPK3,NFKB2,PAK4,PIK3R2,PIK3R4,PLCG1,PRKACB,PRKAG2,PRKCH,PTK2,PTK2B,RAF1,RALA,RELA,RELB,STAT1,STAT3,TNF
Gαq Signaling	1.8	1.09	0.18	AKT3,CHUK,GNA12,GNA13,GNB1,GNB2,GNG7,MAP2K1,MAP2K2,MAPK3,NFKB2,NFKBIA,NFKBIB,PIK3R2,PIK3R4,PLCG1,PRKCH,PTK2B,RAC2,RAF1,RELA,RELB,RGS18,RGS2,RHOD,RHOJ,RHOU,RND1,ROCK1
Sumoylation Pathway	2.37	1.07	0.22	ARHGDIB,CEBPA,DAXX,FAS,HDAC1,ISG20,KDM1A,MDM2,NFKB2,NFKBIA,NR3C1,PML,RAC2,RAN,RFC1,RHOD,RHOJ,RHOU,RND1,RNF4,RPA1,SUMO1
EGF Signaling	2.23	1.07	0.25	AKT3,CSNK2B,JAK1,MAP2K1,MAP3K1,MAPK3,PIK3R2,PIK3R4,PLCG1,RAF1,RASA1,SRC,STAT1,STAT3
Acute Myeloid Leukemia Signaling	1.71	1.07	0.2	AKT3,CEBPA,IDH1,MAP2K1,MAP2K2,MAPK3,NFKB2,PIK3R2,PIK3R4,PIM1,PML,RAF1,RALA,RELA,RELB,SPI1,STAT3,TCF3
Amyotrophic Lateral Sclerosis Signaling	0.57	1.07	0.14	AKT3,APAF1,BIRC2,BIRC3,CACNA1A,CAPNS1,CASP1,CASP3,CYCS,GRINA,IGF1,PIK3R2,PIK3R4,RAB5A,RAB5C,VEGFB
G Protein Signaling Mediated by Tubby	0.28	1.07	0.12	ABL1,FCER1G,FYB1,GNA12,GNA13,GNB1,GNB2,GNG7,INSR,JAK2,LCP2,NAMPT,PLCG1,VAV1
Adrenomedullin signaling pathway	2.14	1.06	0.19	ADCY7,ADCY9,AKT3,C3,CASP3,CEBPB,HIF1A,IL1A,IL1B,IL1RN,IL36G,LTA,MAP2K1,MAP2K2,MAPK3,MAPK6,MATK,MAX,NFKB2,PIK3R2,PIK3R4,PLCG1,PPARG,PRKACB,PRKAG2,PTK2,PTK2B,RAF1,RALA,RELA,RELB,RXRA,RXRB,TNF
Oxytocin Signaling Pathway	0.32	1.06	0.12	ABCB8,AKT3,ARRB1,ATF4,CACNA1A,CCL5,CREB3,CREB5,GNA12,GNA13,GNB1,GNB2,GNG7,IL6,MAPK3,MAPK6,MEF2C,MYO10,NFKB2,PIK3R2,PIK3R4,PLA2G4A,PPARG,PRKACB,PRKAG2,PRKCH,PTGS2,RAF1,RALA,RELA,RELB,ROCK1
RHOA Signaling	2.14	1.04	0.2	ACTR2,ARHGAP6,ARHGAP9,ARHGEF1,ARPC2,ARPC5,CDC42EP2,CDC42EP4,CIT,GNA12,GNA13,IGF1,LPAR5,LPAR6,MSN,NRP2,PIP4K2A,PIP5K1A,PLEKHG5,PTK2,PTK2B,RAPGEF2,ROCK1,SEPTIN9
ERK/MAPK Signaling	3.61	1.03	0.21	ATF4,CREB3,CREB5,DOCK1,DUSP1,DUSP2,DUSP6,H3-3A/H3-3B,ITGA5,ITGA6,ITGAL,ITGB2,ITGB5,MAP2K1,MAP2K2,MAPK3,MAPKAPK5,PAK4,PIK3R2,PIK3R4,PLA2G4A,PLCG1,PPARG,PPP1R10,PPP1R11,PPP2CA,PPP2R1A,PPP2R2A,PRKACB,PRKAG2,PTK2,PTK2B,RAC2,RAF1,RALA,RAPGEF1,SRC,STAT1,STAT3,YWHAG,YWHAH,YWHAZ
TWEAK Signaling	6.44	1	0.46	APAF1,BAG4,BIRC2,BIRC3,CASP3,CASP8,CHUK,CYCS,NFKB2,NFKBIA,NFKBIB,RELA,RELB,TNFSF12,TRAF1,TRAF2,TRAF3
Gα12/13 Signaling	2.78	1	0.22	AKT3,ARHGEF1,CHUK,GNA12,GNA13,LPAR5,LPAR6,MAP2K1,MAP2K2,MAP3K1,MAPK3,MEF2A,MEF2C,NFKB2,NFKBIA,NFKBIB,PIK3R2,PIK3R4,PTK2,PTK2B,RAF1,RALA,RASA1,RELA,RELB,ROCK1,SRC,VAV1
D-myo-inositol-5-phosphate Metabolism	1.56	1	0.17	CDC25B,DUSP1,DUSP2,DUSP28,DUSP6,ENPP1,EYA4,INPP5B,MINPP1,MTMR7,NUDT4,PALD1,PIP4K2A,PLCG1,PPFIA3,PPFIBP2,PPM1K,PPP1R10,PPP1R11,PPP2CA,PPP2R1A,PPP2R2A,PTPN1,PTPN2,PTPN22,PTPN23,PTPRJ,RASA1,SGPP1,SOCS3,THTPA,UBLCP1
IL-17A Signaling in Gastric Cells	1.06	1	0.23	CCL5,CXCL10,IL17RA,MAPK3,RELA,TNF
Ephrin B Signaling	0.9	1	0.17	ABI1,CXCR4,GNA12,GNA13,GNB1,GNB2,GNG7,MAPK3,PTK2,RAC2,ROCK1,VAV1
Eicosanoid Signaling	0.76	1	0.17	ALOX5AP,DPEP2,FPR2,HPGDS,LTA4H,PLA2G4A,PLA2G7,PTGES,PTGS1,PTGS2
Endometrial Cancer Signaling	0.55	1	0.15	AKT3,FOXO3,MAP2K1,MAP2K2,MAPK3,PIK3R2,PIK3R4,RAF1,RALA
14-3-3-mediated Signaling	0.48	1	0.14	AKT3,MAP2K1,MAP2K2,MAPK3,PIK3R2,PIK3R4,PLCG1,PRKCH,RAF1,RALA,SRC,TNF,TRAF2,YWHAE,YWHAG,YWHAH,YWHAZ
ERB2-ERBB3 Signaling	0.47	1	0.15	MAP2K1,MAP2K2,MAPK3,PIK3R2,PIK3R4,RAF1,RALA,STAT3,TYK2
Complement System	0.4	1	0.15	C1R,C1S,C3,CFB,ITGB2
Phosphatidylglycerol Biosynthesis II (Non-plastidic)	0.38	1	0.15	ABHD5,AGPAT1,AGPAT4,PGS1
Granzyme A Signaling	0.34	1	0.13	CASP1,IL1B,LMNB1,LMNB2,MBP,NDUFA9,NDUFB9,NDUFS3,TREX1
PCP (Planar Cell Polarity) Pathway	0	1	0.07	DAAM1,DVL2,JUNB,ROCK1
Phospholipases	0	1	0.07	PLA1A,PLA2G4A,PLA2G7,PLCG1
Macrophage Alternative Activation Signaling Pathway	11.4	0.94	0.32	ACADM,ADORA2B,ATF4,CCL22,CEBPB,CREB3,CREB5,DUSP1,EPAS1,FCER1G,FPR1,H3-3A/H3-3B,HLA-DMA,HLA-DOA,IGHM,IL10RA,IL12B,IL13RA1,IL1A,IL1B,IL1RN,IL2RG,IL36G,IL4R,IL6,IRF5,JAK1,JAK2,KDM6B,MAPK3,MARCO,NFKB2,NFKBIA,NFKBIB,NOS2,NR1H3,NR3C1,PIK3R2,PIK3R4,PPARG,RELA,RELB,RXRA,RXRB,SCARB1,SOCS1,SOCS3,STAT1,STAT3,SYK,THBS1,TNF,TSC22D3,TYK2,ZC3H12A
Superpathway of Inositol Phosphate Compounds	1.3	0.93	0.16	CDC25B,DUSP1,DUSP2,DUSP28,DUSP6,ENPP1,EYA4,INPP5B,MINPP1,MTMR7,NUDT4,PALD1,PI4K2B,PIK3R2,PIK3R4,PIP4K2A,PIP5K1A,PLCG1,PPFIA3,PPFIBP2,PPM1K,PPP1R10,PPP1R11,PPP2CA,PPP2R1A,PPP2R2A,PTPN1,PTPN2,PTPN22,PTPN23,PTPRJ,RASA1,SGPP1,SOCS3,THTPA,UBLCP1
IL-9 Signaling	4.03	0.9	0.38	BCL3,CISH,IL2RG,JAK1,NFKB2,PIK3R2,PIK3R4,RELA,RELB,SOCS3,STAT1,STAT3,TNF
PFKFB4 Signaling Pathway	1.71	0.9	0.24	ATF4,CREB3,CREB5,HK2,HK3,MAP2K1,MAP2K2,MAPK3,PFKFB4,PRKACB,PRKAG2
Angiopoietin Signaling	1.23	0.9	0.19	AKT3,CHUK,NFKB2,NFKBIA,NFKBIB,PAK4,PIK3R2,PIK3R4,PTK2,RALA,RASA1,RELA,RELB,TNIP1
Polyamine Regulation in Colon Cancer	1.06	0.9	0.19	AKT3,CSNK2B,MAP2K1,MAP2K2,MAPK3,MXD1,ODC1,PPARG,RAF1,SLC3A2,STIM1
Paxillin Signaling	0.56	0.9	0.14	ARF1,ARHGEF7,DOCK1,ITGA5,ITGA6,ITGAL,ITGB2,ITGB5,PAK4,PIK3R2,PIK3R4,PTK2,PTK2B,RALA,SRC
Neurotrophin/TRK Signaling	0.53	0.9	0.15	ATF4,CREB3,CREB5,MAP2K1,MAP2K2,MAPK3,PIK3R2,PIK3R4,PLCG1,RAF1,RALA
p70S6K Signaling	0	0.89	0.12	AKT3,EEF2K,IGHM,IL2RG,IL4R,JAK1,LYN,MAP2K1,MAP2K2,MAPK3,PIK3R2,PIK3R4,PLCG1,PPP2CA,PPP2R1A,PPP2R2A,PPP2R2D,PRKCH,RAF1,RALA,SRC,SYK,YWHAE,YWHAG,YWHAH,YWHAZ
IL-7 Signaling Pathway	2.07	0.83	0.23	AKT3,BAK1,FOXO3,FOXO4,IGHM,IL2RG,JAK1,LYN,MAPK3,MET,PIK3R2,PIK3R4,PTK2,SLC2A1,SOCS1,STAT1
Neuregulin Signaling	1.25	0.83	0.18	AKT3,ERRFI1,HSP90AA1,HSP90AB1,ITGA5,ITGA6,ITGAL,ITGB2,ITGB5,MAP2K1,MAP2K2,MAPK3,MATK,PIK3R2,PLCG1,PRKCH,PSEN1,RAF1,RALA,SRC
TGF-β Signaling	0.51	0.83	0.14	HDAC1,INHBA,IRF7,MAP2K1,MAP2K2,MAPK3,RAF1,RALA,SERPINE1,SMURF1,TGFBR1,TGFBR2,TRAF6
Endocannabinoid Neuronal Synapse Pathway	0	0.83	0.1	ADCY7,ADCY9,CACNA1A,CNR2,GNB1,GNB2,GNG7,GRINA,MAPK3,MAPK6,PLCG1,PRKACB,PRKAG2,PTGS2
Protein Kinase A Signaling	3.57	0.82	0.18	ADCY7,ADCY9,ADD3,AKAP1,ATF4,CDC14B,CDC25B,CHUK,CREB3,CREB5,DUSP1,DUSP2,DUSP3,DUSP6,EBI3,ENPP1,EYA1,FICD,FLNB,GNA13,GNB1,GNB2,GNG7,H3-3A/H3-3B,MAP2K1,MAP2K2,MAP3K1,MAPK3,MTMR7,NFKB2,NFKBIA,NFKBIB,PDE3B,PDE4A,PDE4B,PHKA2,PLCG1,PPP1R10,PPP1R11,PPP2CA,PRKACB,PRKAG2,PRKCH,PTGS2,PTK2,PTK2B,PTPN1,PTPN2,PTPN21,PTPN22,PTPN23,PTPRA,PTPRJ,PTPRS,PYGB,RAF1,RELA,RELB,ROCK1,SMPDL3B,TCF3,TGFBR1,TGFBR2,TNNI2,VASP…
Bladder Cancer Signaling	1.81	0.82	0.2	ABL1,CDK4,E2F2,E2F4,E2F5,FGF11,HDAC1,HDAC5,MAP2K1,MAP2K2,MAPK3,MDM2,MMP12,MMP14,MMP25,RAF1,RALA,RBL1,RBL2,THBS1,VEGFB
Thrombin Signaling	1.1	0.82	0.16	ADCY7,ADCY9,AKT3,ARHGEF1,ARHGEF10L,ARHGEF3,ARHGEF7,CAMK1,GNA12,GNA13,GNB1,GNB2,GNG7,MAP2K1,MAP2K2,MAPK3,NFKB2,PIK3R2,PIK3R4,PLCG1,PRKCH,PTK2,RAC2,RAF1,RALA,RELA,RELB,RHOD,RHOJ,RHOU,RND1,ROCK1,SRC
Apoptosis Signaling	4.85	0.78	0.28	APAF1,BAK1,BCL2A1,BIRC2,BIRC3,CAPNS1,CASP3,CASP8,CDK1,CHUK,CYC1,CYCS,DIABLO,FAS,MAP2K1,MAP2K2,MAPK3,NFKB2,NFKBIA,NFKBIB,PLCG1,RAF1,RALA,RELA,RELB,ROCK1,TNF,TNFRSF1B
NF-κB Activation by Viruses	1.68	0.77	0.21	AKT3,CHUK,ITGA6,MAP3K1,MAPK3,NFKB2,NFKBIA,NFKBIB,PIK3R2,PIK3R4,PRKCH,RAF1,RALA,RELA,RELB,TRAF2
Telomerase Signaling	1.4	0.77	0.18	ABL1,AKT3,HDAC1,HDAC5,HSP90AA1,HSP90AB1,IL2RG,MAP2K1,MAP2K2,MAPK3,PIK3R2,PIK3R4,PPP2CA,PPP2R1A,PPP2R2A,PPP2R2D,PTGES3,RAF1,RALA
FGF Signaling	1.29	0.77	0.19	AKT3,ATF4,CREB3,CREB5,FGF11,MAP2K1,MAP3K1,MAPK3,MAPKAPK2,MET,PIK3R2,PIK3R4,PLCG1,RAF1,STAT3
Mouse Embryonic Stem Cell Pluripotency	0.67	0.77	0.15	AKT3,DVL2,IL6ST,JAK1,JAK2,MAP2K1,MAP2K2,MAPK3,PIK3R2,PIK3R4,RAF1,RALA,STAT3,TCF3,TYK2
Colorectal Cancer Metastasis Signaling	4.73	0.76	0.21	ADCY7,ADCY9,AKT3,ARRB1,CASP3,E2F4,GNA12,GNA13,GNB1,GNB2,GNG7,IFNGR1,IL6,IL6ST,JAK1,JAK2,LRP1,LRP5,LRP6,MAP2K1,MAP2K2,MAPK3,MMP12,MMP14,MMP25,MSH2,NFKB2,NOS2,PIK3R2,PIK3R4,PRKACB,PRKAG2,PTGS2,RAC2,RALA,RALGDS,RELA,RELB,RHOD,RHOJ,RHOU,RND1,SRC,STAT1,STAT3,TCF3,TGFBR1,TGFBR2,TLR1,Tlr13,TLR6,TLR9,TNF,TYK2,VEGFB
Endocannabinoid Cancer Inhibition Pathway	3.12	0.73	0.22	ADCY7,ADCY9,AKT3,ATF3,ATF4,CASP1,CASP3,CASP4,CASP8,CCNE1,CNR2,CREB3,CREB5,GNA13,GPR55,HIF1A,MAP2K1,MAP2K2,MAPK3,NOS2,NUPR1,PIK3R2,PIK3R4,PRKACB,PRKAG2,PTK2,RAF1,ROCK1,SRC,TCF3,VEGFB
Role of JAK1, JAK2 and TYK2 in Interferon Signaling	9.34	0.71	0.71	IFNAR1,IFNAR2,IFNGR1,JAK1,JAK2,NFKB2,PTPN2,RAF1,RELA,RELB,SOCS1,STAT1,STAT2,STAT3,TYK2
VDR/RXR Activation	1.08	0.71	0.18	CCL5,CEBPA,CEBPB,CXCL10,LRP5,MED1,MXD1,NCOR2,PRKCH,PSMC5,RXRA,RXRB,THBD
IGF-1 Signaling	3.33	0.69	0.24	AKT3,CSNK2B,FOXO3,IGF1,IGFBP4,JAK1,JAK2,MAP2K1,MAP2K2,MAPK3,PIK3R2,PIK3R4,PRKACB,PRKAG2,PTK2,RAF1,RALA,RASA1,SOCS1,SOCS3,STAT3,YWHAE,YWHAG,YWHAH,YWHAZ
Salvage Pathways of Pyrimidine Ribonucleotides	2.09	0.69	0.21	AK4,APOBEC3B,CDK1,CDK18,CDK4,CMPK2,CSNK1A1,FAM20B,IRAK1,MAP2K1,MAP2K2,MAP3K8,MAPK3,MAPK6,NME3,PIM1,PLK1,PRKCH,PRKX,UPP1
STAT3 Pathway	3.28	0.63	0.23	CISH,IFNAR1,IGF1,IL10RA,IL12RB1,IL13RA1,IL15RA,IL17RA,IL1A,IL1B,IL2RG,IL4R,IL6ST,INSR,JAK2,MAP2K1,MAP2K2,MAP3K20,MAPK3,PIM1,PTPN2,RAF1,RALA,SOCS1,SOCS3,SRC,STAT3,TGFBR1,TGFBR2,TYK2
Non-Small Cell Lung Cancer Signaling	2.98	0.63	0.24	ABL1,AKT3,CDK4,E2F2,E2F4,E2F5,FOXO3,HDAC1,HDAC5,MAP2K1,MAP2K2,MAPK3,PIK3R2,PIK3R4,PLCG1,RAF1,RALA,RASSF5,RBL1,RBL2,RXRA,RXRB
Role of CHK Proteins in Cell Cycle Checkpoint Control	1.71	0.63	0.22	CDK1,E2F2,E2F4,E2F5,PLK1,PPP2CA,PPP2R1A,PPP2R2A,PPP2R2D,RAD50,RFC1,RPA1,TLK2
NAD Signaling Pathway	1.59	0.63	0.18	ACADM,AKT3,BST1,CD38,CEBPB,EIF2AK3,HIF1A,IGF1,LDHA,NAMPT,NFKB2,PARP10,PARP11,PARP12,PARP3,PARP9,PIK3R2,PIK3R4,POLR2C,POLR2G,PRKAG2,SIRT6,SOD2,TIPARP,TPCN1
Cancer Drug Resistance By Drug Efflux	1.46	0.63	0.22	AKT3,FOXO3,FOXO4,MAP2K1,MAP2K2,MAPK3,MDM2,PIK3R2,PTGS2,RAF1,RALA
Melanoma Signaling	1.18	0.63	0.2	AKT3,CDK4,MAP2K1,MAP2K2,MAPK3,MDM2,PIK3R2,PIK3R4,RAF1,RALA
p53 Signaling	0.91	0.63	0.17	AKT3,APAF1,CCNK,CDK4,DRAM1,FAS,GADD45B,HDAC1,HIF1A,JMY,MDM2,MED1,PIK3R2,PIK3R4,PML,THBS1
GNRH Signaling	0.78	0.63	0.15	ADCY7,ADCY9,ATF4,CACNA1A,CREB3,CREB5,GNB1,GNB2,GNG7,MAP2K1,MAP2K2,MAP3K1,MAP3K8,MAPK3,NFKB2,PAK4,PRKACB,PRKAG2,PRKCH,PTK2,PTK2B,RAF1,RALA,RELA,RELB,SRC
BMP signaling pathway	0.54	0.63	0.15	ACVRL1,MAP2K1,MAP2K2,MAPK3,NFKB2,PRKACB,PRKAG2,RAF1,RALA,RELA,RELB,SMURF1
CCR3 Signaling in Eosinophils	0.43	0.63	0.13	GNA12,GNA13,GNB1,GNB2,GNG7,MAP2K1,MAP2K2,MAPK3,PAK4,PIK3R2,PIK3R4,PLA2G4A,PRKCH,RAF1,RALA,ROCK1
GP6 Signaling Pathway	0	0.63	0.11	AKT3,FCER1G,FYB1,LCP2,LYN,PIK3R2,PIK3R4,PLCG1,PRKCH,PTK2,RASGRP2,SYK,VAV1
CD27 Signaling in Lymphocytes	3.23	0.58	0.29	APAF1,CASP3,CASP8,CHUK,CYC1,CYCS,MAP2K1,MAP2K2,MAP3K1,MAP3K8,NFKB2,NFKBIA,NFKBIB,RELA,RELB,TRAF2
April Mediated Signaling	3	0.58	0.31	CHUK,MAP3K1,NFKB2,NFKBIA,NFKBIB,RELA,RELB,TNFRSF13B,TNFSF13,TRAF1,TRAF2,TRAF3,TRAF6
Role of PI3K/AKT Signaling in the Pathogenesis of Influenza	2.63	0.58	0.28	AKT3,CCL5,IFNAR1,KPNA3,MAP2K1,MAP2K2,MAPK3,NFKB2,NFKBIA,NFKBIB,PIK3R2,PIK3R4,RELA,RELB
Thrombopoietin Signaling	1.22	0.58	0.2	JAK2,MAP2K1,MAP2K2,MAPK3,PIK3R2,PIK3R4,PLCG1,PRKCH,RAF1,RALA,STAT1,STAT3
NUR77 Signaling in T Lymphocytes	0.85	0.53	0.16	APAF1,B2M,CASP3,CD28,CD80,CD86,CYCS,FCER1G,HDAC1,HLA-A,HLA-DMA,HLA-DOA,HLA-E,HLA-G,MAP2K1,MAP2K2,MAPK3,PRKCH,RXRA,SIN3B
Glioblastoma Multiforme Signaling	0.59	0.5	0.14	AKT3,CCNE1,CDK4,E2F2,E2F4,E2F5,IGF1,MAP2K1,MAP2K2,MAPK3,MDM2,PIK3R2,PIK3R4,PLCG1,RAC2,RAF1,RALA,RHOD,RHOJ,RHOU,RND1,SRC,TCF3
Integrin Signaling	2.68	0.49	0.19	ABL1,ACTR2,AKT3,ARF1,ARF4,ARF5,ARHGEF7,ARPC2,ARPC5,ASAP1,BCAR3,CAPNS1,DOCK1,ITGA5,ITGA6,ITGAL,ITGB2,ITGB5,LIMS1,MAP2K1,MAP2K2,MAPK3,PAK4,PIK3R2,PIK3R4,PLCG1,PTK2,RAC2,RAF1,RALA,RAPGEF1,RHOD,RHOJ,RHOU,RND1,ROCK1,SRC,TSPAN3,VASP
Prostanoid Biosynthesis	2.41	0.45	0.5	HPGDS,PTGES,PTGES3,PTGS1,PTGS2
Stearate Biosynthesis I (Animals)	0.67	0.45	0.16	ACOT11,ACOT2,ACOT7,ACSF2,ACSL1,ACSL3,ACSL5,MBLAC2,PTGR2,SIRT6
Ethanol Degradation II	0.65	0.45	0.19	ACSL1,ADHFE1,AKR1A1,ALDH2,ALDH9A1
Inhibition of Angiogenesis by TSP1	0.46	0.45	0.16	AKT3,CASP3,TGFBR1,TGFBR2,THBS1
tRNA Splicing	0.33	0.45	0.13	ENPP1,FICD,PDE3B,PDE4A,PDE4B,SMPDL3B
FcγRIIB Signaling in B Lymphocytes	0	0.45	0.04	CACNA1A,IGHM,LYN,PIK3R2,PIK3R4,RALA,SYK
Granzyme B Signaling	2.79	0.38	0.44	APAF1,CASP3,CASP8,CYCS,LMNB1,LMNB2,NUMA1
tRNA Charging	0.77	0.38	0.18	AARS1,FARSA,KARS1,MARS2,NARS2,RARS1,TARS3
Apelin Adipocyte Signaling Pathway	0.59	0.33	0.15	ADCY7,ADCY9,CYBB,HIF1A,MAPK3,MAPK6,MGST3,NCF1,PRKACB,PRKAG2,PTGES,RAC2
Antiproliferative Role of Somatostatin Receptor 2	0.43	0.33	0.14	GNB1,GNB2,GNG7,MAP2K1,MAP2K2,MAPK3,PIK3R2,PIK3R4,RALA,SRC
SAPK/JNK Signaling	0	0.28	0.09	DAXX,FCER1G,GNA12,GNA13,GNB1,GNB2,GNG7,MAP3K1,MAP3K20,PIK3R2,PIK3R4,RAC2,RALA,TRAF2
MYC Mediated Apoptosis Signaling	3.32	0.26	0.31	APAF1,CASP3,CASP8,CFLAR,CHUK,CYCS,FAS,MAX,MDM2,NFKB2,PRKACB,PRKAG2,TNF,TNFRSF1B,TRAF2
Unfolded protein response	3.12	0.26	0.25	ATF4,CD82,CEBPA,CEBPB,CEBPZ,DNAJA1,DNAJA2,DNAJB11,DNAJB14,DNAJC13,DNAJC21,DNAJC7,EIF2AK3,HSPA1A/HSPA1B,HSPA5,HSPA8,MBTPS1,MBTPS2,PPARG,PPP1R15A,SYVN1,TRAF2
Prolactin Signaling	1.97	0.26	0.21	ABCB8,CEBPB,IRF1,JAK2,MAP2K1,MAP2K2,MAPK3,NMI,NR3C1,PIK3R2,PIK3R4,PLCG1,PRKCH,RAF1,RALA,SOCS1,SOCS3,STAT1,STAT3
Synaptic Long Term Potentiation	0.27	0.26	0.12	ATF4,CREB3,CREB5,GRINA,MAP2K1,MAP2K2,MAPK3,PLCG1,PPP1R10,PPP1R11,PRKACB,PRKAG2,PRKCH,RAF1,RALA
Inhibition of ARE-Mediated mRNA Degradation Pathway	15.8	0.19	0.38	AKT3,CNOT4,CNOT7,DCP2,LTA,MAPK3,MAPK6,MAPKAPK2,PPP2CA,PPP2R1A,PPP2R2A,PPP2R2D,PRKACB,PRKAG2,PSMA1,PSMA2,PSMA3,PSMA4,PSMA5,PSMA6,PSMA7,PSMB10,PSMB2,PSMB3,PSMB4,PSMB5,PSMB6,PSMB7,PSMB8,PSMC1,PSMC2,PSMC3,PSMC4,PSMC5,PSMC6,PSMD10,PSMD11,PSMD13,PSMD14,PSMD2,PSMD3,PSMD4,PSMD7,PSME1,PSME2,PSME4,PSMF1,TNF,TNFRSF1B,TNFSF12,TNFSF12-TNFSF13,TNFSF13,TNFSF15,YWHAE,YWHAG,YWHAH,YWHAZ,ZFP36,ZFP36L2
AMPK Signaling	2.9	0.19	0.19	AK2,AK3,AK4,AKT3,ATF4,CCNA2,CREB3,CREB5,CRTC2,EEF2K,FOXO3,FOXO4,GNA12,GNA13,GNB1,GNB2,GNG7,INSR,MLYCD,PCK2,PFKFB2,PFKFB3,PFKFB4,PFKL,PIK3R2,PIK3R4,PPM1B,PPM1E,PPM1K,PPP2CA,PPP2R1A,PPP2R2A,PPP2R2D,PRKACB,PRKAG2,RAB11A,RAB1A,RAB2A,RAB6A,RAB8A,SLC2A1,SMARCA2,SMARCA4,STIM1
HER-2 Signaling in Breast Cancer	3.51	0.15	0.2	AKT3,ARF1,ARF4,ARF5,CASP3,CCNE1,CDK4,CHUK,COX17,COX5A,COX6A1,COX6B1,COX7A2,COX7B,COX8A,FCER1G,FOXO3,HCK,IL1A,ITGB2,ITGB5,LYN,MAP2K1,MAP2K2,MAPK3,MDM2,NFKB2,NFKBIA,NFKBIB,NUP54,PIK3R2,PIK3R4,PLCG1,PRKCH,PTGS2,RAF1,RALA,RBL1,RBL2,RELA,RELB,RHEB,SEH1L,SRC,STAT3
DNA Methylation and Transcriptional Repression Signaling	3.88	0	0.26	CDK1,CDK12,CDK16,CDK18,CDK20,CDK4,CDK9,CEBPB,CHD3,E2F2,E2F4,E2F5,GADD45B,H3-3A/H3-3B,HDAC1,MBD1,MBD2,MBD4,RBL1,RBL2,RELA,TCF12,TCF19,TCF25,TCF3,UHRF1
Aryl Hydrocarbon Receptor Signaling	3.4	0	0.23	ALDH2,ALDH9A1,APAF1,CCNA2,CCNE1,CDK4,FAS,HSP90AA1,HSP90AB1,IL1A,IL1B,IL6,MAPK3,MDM2,MED1,MGST3,NCOR2,NFIA,NFIC,NFKB2,PTGES3,RBL1,RBL2,RELA,RELB,RXRA,RXRB,SMARCA4,SRC,TGM2,TNF
PEDF Signaling	2.36	0	0.23	AKT3,CASP8,CFLAR,CHUK,FAS,MAPK3,NFKB2,NFKBIA,NFKBIB,PIK3R2,PIK3R4,PPARG,RAF1,RALA,RELA,RELB,ROCK1,SOD2,TCF12
Pyridoxal 5'-phosphate Salvage Pathway	2.07	0	0.23	CDK1,CDK18,CDK4,CSNK1A1,FAM20B,IRAK1,MAP2K1,MAP2K2,MAP3K8,MAPK3,MAPK6,PIM1,PLK1,PRKCH,PRKX
Role of JAK2 in Hormone-like Cytokine Signaling	1.77	0	0.24	BIRC3,IGF1,JAK1,JAK2,PTPN1,SH2B3,SOCS1,SOCS3,STAT1,STAT3,TYK2,VEGFB
P2Y Purigenic Receptor Signaling Pathway	1.75	0	0.19	ADCY7,ADCY9,AKT3,ATF4,CREB3,CREB5,GNB1,GNB2,GNG7,MAP2K1,MAP2K2,MAPK3,NFKB2,P2RY1,PIK3R2,PIK3R4,PLCG1,PRKACB,PRKAG2,PRKCH,RAF1,RALA,RELA,RELB
Xenobiotic Metabolism AHR Signaling Pathway	1.61	0	0.21	ALDH2,ALDH9A1,HDAC5,HSP90AA1,HSP90AB1,IL1A,IL1B,IL6,MGST3,NFKB2,PTGES3,RELA,RELB,SUMO1,TNF
Leptin Signaling in Obesity	1.56	0	0.21	ADCY7,ADCY9,AKT3,JAK2,MAP2K1,MAP2K2,MAPK3,PDE3B,PIK3R2,PIK3R4,PLCG1,PRKACB,PRKAG2,SOCS3,STAT3
Semaphorin Neuronal Repulsive Signaling Pathway	1.24	0	0.17	AKT3,ITGA5,ITGA6,ITGAL,ITGB2,ITGB5,MAP2K1,MAP2K2,MICAL1,NRP2,PAK4,PDE4A,PDE4B,PIK3R2,PIK3R4,PLCG1,PLXNA2,PLXNA3,PRKACB,PRKAG2,RND1,ROCK1,SMC3,VCAN
γ-linolenate Biosynthesis II (Animals)	1.15	0	0.26	ACSF2,ACSL1,ACSL3,ACSL5,FADS1
Melanocyte Development and Pigmentation Signaling	1.03	0	0.17	ADCY7,ADCY9,ATF4,CREB3,CREB5,MAP2K1,MAP2K2,MAPK3,PIK3R2,PIK3R4,PLCG1,PRKACB,PRKAG2,RAF1,RALA,SRC
Macropinocytosis Signaling	0.93	0	0.17	ABI1,ITGA5,ITGB2,ITGB5,MET,PIK3R2,PIK3R4,PLCG1,PRKCH,RAB34,RAB5A,RALA,SRC
VEGF Family Ligand-Receptor Interactions	0.84	0	0.17	AKT3,MAP2K1,MAP2K2,MAPK3,NRP2,PIK3R2,PIK3R4,PLA2G4A,PLCG1,PRKCH,RAF1,RALA,VEGFB
Xenobiotic Metabolism CAR Signaling Pathway	0.77	0	0.15	ABCC3,ALDH2,ALDH9A1,CHST3,DNAJC7,FMO5,HS6ST1,HSP90AA1,HSP90AB1,MAP2K1,MAP2K2,MAPK3,MED1,MGST3,NOS2,PPP2CA,PPP2R1A,PPP2R2A,PPP2R2D,PRKCH,RXRA,SNW1,SRC
D-myo-inositol (1,4,5)-Trisphosphate Biosynthesis	0.41	0	0.15	PI4K2B,PIP4K2A,PIP5K1A,PLCG1
Sperm Motility	0.37	0	0.13	AATK,ABL1,DSTYK,GNA12,GNA13,GNB1,GNB2,GNG7,HCK,INSR,JAK1,JAK2,LYN,MAP2K1,MATK,MET,PDE4A,PDE4B,PLA2G4A,PLA2G7,PLCG1,PRKACB,PRKAG2,PRKCH,PTK2,PTK2B,SRC,SYK,TYK2
Noradrenaline and Adrenaline Degradation	0.32	0	0.14	ADHFE1,AKR1A1,ALDH2,ALDH9A1
Antiproliferative Role of TOB in T Cell Signaling	0	0	0.09	CCNA2,CCNE1,CD28,FCER1G,SKP2,TGFBR1,TGFBR2
CCR5 Signaling in Macrophages	0	0	0.08	CACNA1A,CCL5,FAS,FCER1G,GNA12,GNA13,GNB1,GNB2,GNG7,PLCG1,PRKCH,PTK2B
Calcium-induced T Lymphocyte Apoptosis	0	0	0.08	ATP2A3,FCER1G,HDAC1,HLA-A,HLA-DMA,HLA-DOA,PLCG1,PRKCH
EIF2 Signaling	0	0	0.08	AKT3,ATF3,ATF4,EIF2AK3,EIF2S2,EIF4G2,HSPA5,INSR,MAP2K1,MAP2K2,MAPK3,PIK3R2,PIK3R4,PPP1R15A,RAF1,RALA
ERBB Signaling	0	0	0.11	MAP2K1,MAP2K2,MAPK3,PAK4,PIK3R2,PIK3R4,PLCG1,PRKCH,RAF1,RALA
Pyrimidine Ribonucleotides De Novo Biosynthesis	0	0	0.1	AK4,CMPK2,ENTPD4,NME3
Pyrimidine Ribonucleotides Interconversion	0	0	0.11	AK4,CMPK2,ENTPD4,NME3
Regulation of eIF4 and p70S6K Signaling	0	0	0.11	AKT3,EIF2S2,EIF4G2,ITGA5,ITGA6,ITGAL,ITGB2,ITGB5,MAP2K1,MAP2K2,MAPK3,PIK3R2,PIK3R4,PPP2CA,PPP2R1A,PPP2R2A,PPP2R2D,RAF1,RALA
Synaptic Long Term Depression	0	0	0.11	CACNA1A,GNA12,GNA13,IGF1,LYN,MAP2K1,MAP2K2,MAPK3,NOS2,PLA2G4A,PLA2G7,PLCG1,PPP2CA,PPP2R1A,PPP2R2A,PPP2R2D,PRKCH,RAF1,RALA
Triacylglycerol Biosynthesis	0	0	0.1	ABHD5,AGPAT1,AGPAT4,LPIN1,SIRT6
Erythropoietin Signaling Pathway	3.97	-0.17	0.23	AKT3,APAF1,BIRC2,BIRC3,CLCF1,FOXO3,HIF1A,IL12B,IL15,IL1A,IL1B,IL36G,IL6,JAK2,LTA,MAP2K1,MAP2K2,MAPK3,MDM2,NFKB2,NFKBIA,NFKBIB,PIK3R2,PIK3R4,PLCG1,PRKCH,RAC2,RAF1,RALA,RELA,RELB,SRC,TNF,TNFSF12,TNFSF13,TNFSF15
CDX Gastrointestinal Cancer Signaling Pathway	1.82	-0.19	0.18	AKT3,CHUK,CLCF1,CYBB,IL12B,IL15,IL1A,IL1B,IL36G,IL6,JAK1,JAK2,LTA,MAP2K1,MAP2K2,MAPK3,NCF1,NFKB2,PIK3R2,PIK3R4,PTGS2,RAC2,RELA,RELB,STAT3,TCF3,TNF,TNFSF12,TNFSF13,TNFSF15,TYK2
Ferroptosis Signaling Pathway	3.12	-0.2	0.23	ANGPTL4,ARF1,ARF4,ARF5,ATF4,CYBB,EIF2AK3,EMP1,H2AZ2,MACROH2A1,MAP2K1,MAP2K2,MAPK3,PRKAG2,RAF1,RALA,RBL1,RBL2,SLC11A2,SLC39A8,SLC3A2,SLC7A11,SQSTM1,STAT3,STEAP3,TF,TXNRD1
ILK Signaling	1.5	-0.2	0.17	AKT3,ATF4,CASP3,CREB3,CREB5,DOCK1,FLNB,HIF1A,ITGB2,ITGB5,LIMS1,MAPK3,MYO10,NFKB2,NOS2,PIK3R2,PIK3R4,PPP2CA,PPP2R1A,PPP2R2A,PPP2R2D,PTGS2,PTK2,RAC2,RELA,RELB,RHOD,RHOJ,RHOU,RND1,TNF,VEGFB
Dopamine-DARPP32 Feedback in cAMP Signaling	0.3	-0.23	0.12	ADCY7,ADCY9,ATF4,ATP2A3,CACNA1A,CREB3,CREB5,CSNK1A1,CSNK1G2,CSNK1G3,GRINA,PLCG1,PPP1R10,PPP1R11,PPP2CA,PPP2R1A,PPP2R2A,PPP2R2D,PRKACB,PRKAG2,PRKCH
CDK5 Signaling	1.19	-0.24	0.17	ABL1,ADCY7,ADCY9,CACNA1A,ITGA6,MAP2K1,MAP2K2,MAPK3,MAPK6,PPP1R10,PPP1R11,PPP2CA,PPP2R1A,PPP2R2A,PPP2R2D,PRKACB,PRKAG2,RAF1,RALA
Corticotropin Releasing Hormone Signaling	0.47	-0.24	0.14	ADCY7,ADCY9,ARPC5,ATF4,CACNA1A,CREB3,CREB5,MAP2K1,MAP2K2,MAPK3,MEF2A,MEF2C,NOS2,PLCG1,PRKACB,PRKAG2,PRKCH,PTGS2,RAF1
BAG2 Signaling Pathway	20.8	-0.26	0.57	CASP3,HSP90AA1,HSPA1A/HSPA1B,HSPA5,HSPA8,MAPK3,MAPKAPK2,MDM2,NFKB2,PINK1,PSMA1,PSMA2,PSMA3,PSMA4,PSMA5,PSMA6,PSMA7,PSMB10,PSMB2,PSMB3,PSMB4,PSMB5,PSMB6,PSMB7,PSMB8,PSMC1,PSMC2,PSMC3,PSMC4,PSMC5,PSMC6,PSMD10,PSMD11,PSMD13,PSMD14,PSMD2,PSMD3,PSMD4,PSMD7,PSME1,PSME2,PSME4,PSMF1,RELA,RELB
Ovarian Cancer Signaling	1.92	-0.26	0.19	ABL1,AKT3,ARRB1,BRCA2,CDK4,E2F2,E2F4,E2F5,EDN1,HDAC1,HDAC5,MAP2K1,MAP2K2,MAPK3,MSH2,PIK3R2,PIK3R4,PRKACB,PRKAG2,PTGS1,PTGS2,RAF1,RALA,RBL1,RBL2,SRC,TCF3,VEGFB
CREB Signaling in Neurons	0	-0.29	0.11	ADCY7,ADCY9,ADGRE1,ADGRE5,ADORA2B,AKT3,ATF4,C5AR2,CACNA1A,CCR7,CCRL2,CNR2,CREB3,CREB5,CX3CR1,FPR1,FPR2,GNA12,GNA13,GNB1,GNB2,GNG7,GPR108,GPR132,GPR160,GPR18,GPR183,GPR31,GPR55,GPR84,GPR85,GPRC5C,HCAR2,IGF1,INSR,LPAR5,LPAR6,MAP2K1,MAP2K2,MAPK3,P2RY1,PIK3R2,PIK3R4,PLCG1,POLR2C,POLR2G,PRKACB,PRKAG2,PRKCH,RAF1,RALA,S1PR1,TGFBR1,TGFBR2,XCR1
Glioma Invasiveness Signaling	1.12	-0.3	0.19	MAPK3,PIK3R2,PIK3R4,PLAUR,PTK2,RAC2,RALA,RHOD,RHOJ,RHOU,RND1,TIMP1,TIMP2
α-Adrenergic Signaling	1.26	-0.33	0.18	ADCY7,ADCY9,GNA12,GNA13,GNB1,GNB2,GNG7,MAP2K1,MAP2K2,MAPK3,PHKA2,PLCG1,PRKACB,PRKAG2,PRKCH,PYGB,RAF1,RALA
ERBB4 Signaling	0.8	-0.33	0.17	MAP2K1,MAP2K2,MAPK3,NCSTN,PIK3R2,PIK3R4,PLCG1,PRKCH,PSEN1,RAF1,RALA
GDNF Family Ligand-Receptor Interactions	0.39	-0.33	0.14	DOK4,MAP2K1,MAP2K2,MAPK3,PIK3R2,PIK3R4,PLCG1,RAF1,RALA,RASA1
Triacylglycerol Degradation	0.89	-0.38	0.19	AARS1,ABHD12,ALDH2,DAGLB,DDHD2,PLA1A,PNPLA7,PPME1
Heparan Sulfate Biosynthesis (Late Stages)	0.39	-0.38	0.14	AARS1,ALDH2,CHST3,EXT2,HS6ST1,PLA1A,PNPLA7,PPME1
Heparan Sulfate Biosynthesis	0.27	-0.38	0.12	AARS1,ALDH2,CHST3,EXT2,HS6ST1,PLA1A,PNPLA7,PPME1
Coronavirus Pathogenesis Pathway	7.84	-0.43	0.28	ABL1,ATF4,CASP1,CASP3,CASP8,CCDC22,CCL2,CCL5,CCNE1,CDK4,CHUK,E2F2,E2F4,E2F5,EIF2AK3,HDAC1,HDAC5,HIF1A,IFNAR1,IFNAR2,IL17RA,IL1B,IL6,IRF7,JAK1,MAPK3,NFKB2,NFKBIA,NFKBIB,NLRP3,OAS3,PTGS2,RBL1,RBL2,RELA,RELB,RIPK3,SERPINE1,STAT1,STAT2,STAT3,TBK1,TGFBR1,TGFBR2,TICAM1,TOMM70,TRAF3,TRIM25,TYK2,ZC3HAV1
Fatty Acid β-oxidation I	0.69	-0.45	0.18	ACAA2,ACADM,ACSF2,ACSL1,ACSL3,ACSL5
Inhibition of Matrix Metalloproteases	0.54	-0.45	0.16	LRP1,MMP12,MMP14,MMP25,TIMP1,TIMP2
Superpathway of Methionine Degradation	0.35	-0.45	0.14	DLD,EEF1AKMT2,EHMT1,PCCB,SUOX
Kinetochore Metaphase Signaling Pathway	1.09	-0.5	0.17	CCNB1,CDC20,CDK1,CENPA,ESPL1,H2AZ2,MACROH2A1,MAD2L2,MXD3,NDC80,NUF2,PLK1,PPP1R10,PPP1R11,PTTG1,SKA1,SMC3,ZWINT
Xenobiotic Metabolism General Signaling Pathway	0.34	-0.5	0.13	ABCA2,AKT3,EIF2AK3,MAP2K1,MAP2K2,MAP3K1,MAP3K8,MAPK3,MGST3,NR1H3,PIK3R2,PIK3R4,PRKCH,RAF1,RALA,RXRA
BEX2 Signaling Pathway	1.53	-0.53	0.2	AKT3,BAK1,HIF1A,LMO2,NFKB2,NFKBIA,PLXNC1,PPP2CA,PPP2R1A,PPP2R2A,PPP2R2D,RELA,RELB,STAT3,TCF3,VEGFB
G Beta Gamma Signaling	0.3	-0.53	0.12	AKT3,CACNA1A,GNA12,GNA13,GNB1,GNB2,GNG7,MAPK3,PLCG1,PRKACB,PRKAG2,PRKCH,RAF1,RALA,SRC
Neurovascular Coupling Signaling Pathway	0	-0.53	0.07	ADORA2B,CACNA1A,ENTPD4,GRINA,P2RY1,PLA2G4A,PLA2G7,PRKACB,PRKAG2,PTGR2,PTGS1,PTGS2,ROCK1,STIM1
White Adipose Tissue Browning Pathway	0	-0.53	0.11	ADCY7,ADCY9,ATF4,CACNA1A,CEBPB,CREB3,CREB5,FCER1G,LDHA,PPARG,PRKACB,PRKAG2,RXRA,RXRB
CLEAR Signaling Pathway	3.28	-0.55	0.19	AKT3,ATF4,ATP6V0A1,ATP6V0B,ATP6V0C,ATP6V0D2,ATP6V1D,ATP6V1E1,CLCN7,CREB3,CREB5,CRTC2,CTNS,CTSF,EIF2AK3,GABARAP,GNS,HIF1A,IGF1,INSR,LAMTOR5,M6PR,MAPK3,MAPK6,PINK1,PLBD2,PLCG1,PML,PPP2CA,PPP2R1A,PPP2R2A,PPP2R2D,PRKAG2,PRKCH,RALA,RHEB,RXRA,SEH1L,SGSH,SUMF1,TGFBR1,TGFBR2,TLR1,Tlr13,TLR6,TLR9,TNF,TNFRSF1B,WDR45,YWHAE,YWHAG,YWHAH,YWHAZ
Glioma Signaling	1.73	-0.58	0.19	ABL1,AKT3,CAMK1,CDK4,E2F2,E2F4,E2F5,HDAC1,HDAC5,IDH1,IGF1,MAP2K1,MAP2K2,MAPK3,MDM2,PIK3R2,PIK3R4,PLCG1,PRKCH,RAF1,RALA,RBL1,RBL2
Aldosterone Signaling in Epithelial Cells	1.04	-0.63	0.16	ABCB8,DNAJA1,DNAJB11,DNAJB14,DNAJC13,DNAJC2,DNAJC21,DNAJC28,DNAJC7,DUSP1,HSP90AA1,HSP90AB1,HSPA1A/HSPA1B,HSPA4L,HSPA5,HSPA8,MAP2K1,MAP2K2,MAPK3,PIK3R2,PIK3R4,PIP4K2A,PIP5K1A,PLCG1,PRKCH,RAF1
Factors Promoting Cardiogenesis in Vertebrates	0	-0.63	0.1	ACVRL1,ATF4,CREB3,CREB5,LRP1,LRP5,LRP6,MEF2C,PLCG1,PRKCH,ROCK1,TCF3,TGFBR1,TGFBR2
Sirtuin Signaling Pathway	2.35	-0.67	0.18	AGTRAP,ATG3,ATG4D,ATG9A,ATG9B,ATP5F1B,ATP5PB,CRTC2,CYC1,DUSP6,EPAS1,FOXO3,FOXO4,G6PD,GABARAP,GABPB2,GADD45B,H3-3A/H3-3B,HIF1A,LDHA,MAPK3,MAPK6,MLYCD,NAMPT,NDUFA9,NDUFB9,NDUFS3,NFKB2,NOS2,NR1H3,PCK2,PFKFB3,PGAM1,PGK1,PPARG,RELA,RELB,SDHD,SIRT6,SLC2A1,SOD2,STAT3,TIMM17A,TIMM23,TNF,TOMM70,TSPO,VDAC3,ZBTB14
RHOGDI Signaling	0.86	-0.69	0.15	ACTR2,ARHGAP6,ARHGAP9,ARHGDIB,ARHGEF1,ARHGEF3,ARHGEF7,ARPC2,ARPC5,GNA12,GNA13,GNB1,GNB2,GNG7,ITGA5,ITGA6,ITGAL,ITGB2,ITGB5,MSN,MYO10,PAK4,PIP4K2A,PIP5K1A,RAC2,RHOD,RHOJ,RHOU,RND1,ROCK1,SRC
Androgen Signaling	0.47	-0.71	0.14	CACNA1A,GNA12,GNA13,GNB1,GNB2,GNG7,GTF2E2,GTF2F1,H3-3A/H3-3B,HSP90AA1,MAPK3,NFKB2,POLR2C,POLR2G,PRKACB,PRKAG2,PRKCH,RELA,RELB,SRC,TAF7
Nitric Oxide Signaling in the Cardiovascular System	0.45	-0.77	0.14	AKT3,ATP2A3,CACNA1A,HSP90AA1,HSP90AB1,MAP2K1,MAP2K2,MAPK3,PDE3B,PIK3R2,PIK3R4,PRKACB,PRKAG2,PRKCH,VEGFB
MSP-RON Signaling In Macrophages Pathway	3.07	-0.82	0.23	ATF4,CHUK,CREB3,CREB5,HLA-DMA,HLA-DOA,IFNGR1,IL12B,ITGB2,JAK2,MAPK3,NFKB2,NOS2,PIK3R2,PIK3R4,PTGS2,RALA,RELA,RELB,SBNO2,SOCS1,SOCS3,STAT1,STAT3,TNF
UVA-Induced MAPK Signaling	0.57	-0.82	0.15	CASP3,CYCS,MAPK3,PARP10,PARP11,PARP12,PARP3,PARP9,PIK3R2,PIK3R4,PLCG1,RALA,STAT1,TIPARP
Serotonin Degradation	0.31	-0.82	0.13	ADHFE1,AKR1A1,ALDH2,ALDH9A1,B4GAT1,EXT2
Cell Cycle: G1/S Checkpoint Regulation	1.55	-0.83	0.21	ABL1,CCNE1,CDK4,E2F2,E2F4,E2F5,HDAC1,HDAC5,MAX,MDM2,PAK1IP1,RBL1,RBL2,SKP2
PTEN Signaling	2.19	-0.85	0.2	AKT3,CASP3,CHUK,CSNK2B,FOXO3,FOXO4,INPP5B,INSR,ITGA5,ITGA6,ITGAL,ITGB2,ITGB5,MAP2K1,MAP2K2,MAPK3,NFKB2,PIK3R2,PTK2,RAC2,RAF1,RALA,RELA,RELB,SHARPIN,SIRT6,TGFBR1,TGFBR2,YWHAH
Thyroid Cancer Signaling	0.53	-0.9	0.15	AKT3,CXCR4,IGF1,INSR,MAP2K1,MAP2K2,MAPK3,PIK3R2,PIK3R4,RALA,TCF3
NER (Nucleotide Excision Repair, Enhanced Pathway)	0.47	-0.9	0.14	COPS5,H3-3A/H3-3B,LIG1,POLE,POLE2,POLR2C,POLR2G,PRIM2,RAD23B,RFC1,RPA1,TCEA1,UBE2N
Apelin Cardiomyocyte Signaling Pathway	0	-0.9	0.12	AKT3,ATP2A3,HIF1A,MAPK3,MAPK6,PIK3R2,PIK3R4,PLCG1,PRKCH,SLC9A6,SLC9A8
Estrogen-mediated S-phase Entry	2.6	-1	0.35	CCNA2,CCNE1,CDK1,CDK4,E2F2,E2F4,E2F5,RBL1,SKP2
Relaxin Signaling	1.58	-1	0.18	ADCY7,ADCY9,AKT3,ENPP1,FICD,GNA12,GNA13,GNB1,GNB2,GNG7,MAP2K1,MAPK3,NFKB2,NFKBIA,NFKBIB,NOS2,PDE3B,PDE4A,PDE4B,PIK3R2,PIK3R4,PRKACB,PRKAG2,RELA,RELB,SMPDL3B
BER (Base Excision Repair) Pathway	1.11	-1	0.21	LIG1,MAP2K1,MAP2K2,MAPK3,MBD4,POLB,POLE,RFC1,RPA1
Amyloid Processing	0.92	-1	0.19	AKT3,CAPNS1,CSNK1A1,CSNK2B,MAPK3,NCSTN,PRKACB,PRKAG2,PSEN1
HIPPO signaling	0.87	-1	0.17	DLG3,LATS1,PPP1R10,PPP1R11,PPP2CA,PPP2R1A,PPP2R2A,PPP2R2D,SAV1,SKP2,YWHAE,YWHAG,YWHAH,YWHAZ
Apelin Cardiac Fibroblast Signaling Pathway	0.52	-1	0.17	AKT3,IL6,PRKAG2,SERPINE1
WNT/β-catenin Signaling	0.48	-1	0.14	AKT3,CSNK1A1,CSNK1G2,CSNK1G3,CSNK2B,DVL2,HDAC1,LRP1,LRP5,LRP6,MDM2,PPP2CA,PPP2R1A,PPP2R2A,PPP2R2D,SOX4,SRC,TCF3,TGFBR1,TGFBR2,TLE1,UBC
Netrin Signaling	0	-1	0.06	CACNA1A,PRKACB,PRKAG2,RAC2
IL-10 Signaling	8.3	-1.07	0.31	AKT3,ATF4,BCL3,BLVRA,BLVRB,CD80,CD86,CHUK,CREB3,CREB5,DUSP1,HIF1A,HLA-A,HLA-DMA,HLA-DOA,HLA-E,HLA-G,ICAM1,IFNGR1,IL10RA,IL1A,IL1B,IL1RN,IL36G,IL4R,IL6,IL6ST,JAK1,MAFB,NFKB2,NFKBIA,NFKBIB,NOS2,PKM,PRKAG2,RELA,RELB,SOCS3,STAT1,STAT3,TNF,TRAF6,TYK2
Oxytocin In Brain Signaling Pathway	1.45	-1.1	0.17	AKT3,ATF4,CACNA1A,CASP1,CREB3,CREB5,GNB1,GNB2,GNG7,IL1B,IL6,MAP2K1,MAP2K2,MAPK3,MEF2A,MEF2C,NFKB2,NLRP3,PIK3R2,PIK3R4,PLA2G4A,PLA2G7,PRKCH,PTGS1,PTGS2,PTPN1,RAF1,RALA,RGS2,TNF
Melatonin Signaling	0.28	-1.13	0.13	MAP2K1,MAP2K2,MAPK3,PLCG1,PRKACB,PRKAG2,PRKCH,RAF1
PXR/RXR Activation	1.64	-1.15	0.23	ABCC3,AKT3,IL6,INSR,NR3C1,PAPSS2,PCK2,PRKACB,PRKAG2,RELA,RXRA,TNF
Sphingosine-1-phosphate Signaling	1.52	-1.15	0.19	ADCY7,ADCY9,AKT3,CASP1,CASP3,CASP4,CASP8,GNA12,GNA13,MAPK3,PIK3R2,PIK3R4,PLCG1,PTK2,PTK2B,RAC2,RHOD,RHOJ,RHOU,RND1,S1PR1
Xenobiotic Metabolism PXR Signaling Pathway	0.29	-1.15	0.12	ABCC3,ALDH2,ALDH9A1,CHST3,DNAJC7,HS6ST1,HSP90AA1,HSP90AB1,MED1,MGST3,NCOR2,NOS2,PPP1R10,PPP1R11,PRKACB,PRKAG2,PRKCH,RXRA,SNW1
Calcium Signaling	0	-1.15	0.08	ATF4,ATP2A3,CACNA1A,CAMK1,CREB3,CREB5,GRINA,HDAC1,HDAC5,MAPK3,MEF2A,MEF2C,MYO10,PRKACB,PRKAG2,TNNI2
mTOR Signaling	0	-1.21	0.11	AKT3,EIF4B,EIF4G2,HIF1A,INSR,MAPK3,PIK3R2,PIK3R4,PPP2CA,PPP2R1A,PPP2R2A,PPP2R2D,PRKAG2,PRKCH,RAC2,RALA,RHEB,RHOD,RHOJ,RHOU,RND1,VEGFB
Dilated Cardiomyopathy Signaling Pathway	0	-1.26	0.08	ADCY7,ADCY9,AKT3,CACNA1A,CAMK1,DAG1,KDM1A,MAPK3,MYO10,PRKACB,PRKAG2,TNNI2
Mismatch Repair in Eukaryotes	1.24	-1.34	0.28	EXO1,LIG1,MSH2,RFC1,RPA1
UVB-Induced MAPK Signaling	0.26	-1.34	0.12	H3-3A/H3-3B,MAP2K1,MAPK3,PIK3R2,PIK3R4,PRKCH
GPCR-Mediated Integration of Enteroendocrine Signaling Exemplified by an L Cell	0	-1.34	0.07	ADCY7,ADCY9,PLCG1,PRKACB,PRKAG2
CTLA4 Signaling in Cytotoxic T Lymphocytes	1.21	-1.37	0.16	AKT3,AP1B1,AP1S2,ARF1,B2M,CD28,CD80,CD86,FCER1G,FYB1,HCK,HLA-A,HLA-DMA,HLA-DOA,HLA-E,HLA-G,IDO2,ITGAL,ITGB2,LCP2,LYN,MALT1,MAPK3,NFKB2,PIK3R2,PIK3R4,PLCG1,PPP2CA,PPP2R1A,PPP2R2A,PPP2R2D,RAC2,RALA,SRC,VAV1
Apelin Pancreas Signaling Pathway	1.11	-1.41	0.21	EIF2AK3,NFKB2,PDE3B,PIK3R2,PIK3R4,PRKACB,PRKAG2,RELA,RELB
Cyclins and Cell Cycle Regulation	2.3	-1.51	0.23	ABL1,CCNA2,CCNB1,CCNE1,CDK1,CDK4,E2F2,E2F4,E2F5,HDAC1,HDAC5,PPP2CA,PPP2R1A,PPP2R2A,PPP2R2D,RAF1,RBL1,RBL2,SKP2
Growth Hormone Signaling	1.09	-1.51	0.19	CEBPA,IGF1,JAK2,MAPK3,PIK3R2,PIK3R4,PLCG1,PRKCH,SOCS1,SOCS3,STAT1,STAT3
Cardiac Hypertrophy Signaling	0.58	-1.51	0.14	ADCY7,ADCY9,CACNA1A,GNA12,GNA13,GNB1,GNB2,GNG7,IGF1,IL6,MAP2K1,MAP2K2,MAP3K1,MAP3K8,MAPK3,MAPKAPK2,MEF2A,MEF2C,PIK3R2,PIK3R4,PLCG1,PRKACB,PRKAG2,RAC2,RAF1,RALA,RHOD,RHOJ,RHOU,RND1,ROCK1,TGFBR1,TGFBR2
PD-1, PD-L1 cancer immunotherapy pathway	4.68	-1.8	0.28	AKT3,B2M,CD274,CD28,CD80,CIP2A,CSNK2B,HLA-A,HLA-DMA,HLA-DOA,HLA-E,HLA-G,IFNGR1,IL12B,IL2RG,JAK1,JAK2,LATS1,LCP2,PDCD1LG2,PDCD4,PIK3R2,PIK3R4,PLCG1,SKP2,TNF,TNFRSF1B,TYK2
Mitotic Roles of Polo-Like Kinase	1.71	-1.89	0.22	CCNB1,CDC20,CDC25B,CDK1,ESPL1,HSP90AA1,HSP90AB1,PLK1,PPP2CA,PPP2R1A,PPP2R2A,PPP2R2D,PTTG1,SMC3
Role of BRCA1 in DNA Damage Response	1.53	-1.9	0.2	BRCA2,E2F2,E2F4,E2F5,FAAP100,FANCE,MSH2,PLK1,RAD50,RBL1,RBL2,RFC1,RPA1,SMARCA2,SMARCA4,STAT1
Neuropathic Pain Signaling In Dorsal Horn Neurons	0	-1.9	0.1	CAMK1,GRINA,MAPK3,PIK3R2,PIK3R4,PLCG1,PRKACB,PRKAG2,PRKCH,SRC
GADD45 Signaling	1.77	-1.94	0.23	CCNB1,CCNE1,CDK1,CDK4,FOXO3,GADD45B,IL1B,NFKB2,RELA,RELB,TGFBR1,TGFBR2,TNF
Dopamine Receptor Signaling	0.47	-2	0.14	ADCY7,ADCY9,PPP1R10,PPP1R11,PPP2CA,PPP2R1A,PPP2R2A,PPP2R2D,PRKACB,PRKAG2
Antioxidant Action of Vitamin C	1.44	-2.11	0.19	CHUK,GLRX,JAK2,MAPK3,NFKB2,NFKBIA,NFKBIB,PLA2G4A,PLA2G7,PLCG1,RELA,RELB,SELENOT,SLC23A2,SLC2A1,SLC2A8,TNF,TXN,TXNRD1
Role of NFAT in Cardiac Hypertrophy	0.81	-2.12	0.15	ADCY7,ADCY9,AKT3,CACNA1A,CAMK1,CSNK1A1,GNB1,GNB2,GNG7,HDAC1,HDAC5,IGF1,IL6,IL6ST,MAP2K1,MAP2K2,MAP3K1,MAPK3,MEF2A,MEF2C,PIK3R2,PIK3R4,PLCG1,PRKACB,PRKAG2,PRKCH,RAF1,RALA,SRC,TGFBR1,TGFBR2
Huntington's Disease Signaling	9.32	-2.29	0.26	AKT3,APAF1,ATF4,ATP5F1B,ATP5PB,CAPNS1,CASP1,CASP3,CASP4,CASP8,CREB3,CREB5,CYCS,GNB1,GNB2,GNG7,GOSR1,GOSR2,HDAC1,HDAC5,HSPA1A/HSPA1B,HSPA5,HSPA8,HTT,IFT57,IGF1,MAPK3,NCOR2,PIK3R2,PIK3R4,POLR2C,POLR2G,PRKCH,PSMA1,PSMA2,PSMA3,PSMA4,PSMA5,PSMA6,PSMA7,PSMB10,PSMB2,PSMB3,PSMB4,PSMB5,PSMB6,PSMB7,PSMB8,PSMC1,PSMC2,PSMC3,PSMC4,PSMC5,PSMC6,PSMD10,PSMD11,PSMD13,PSMD14,PSMD2,PSMD3,PSMD4,PSMD7,PSME1,PSME2,PSM…
ATM Signaling	0.88	-2.31	0.16	ABL1,ATF4,CCNB1,CDK1,CREB3,CREB5,GADD45B,MDM2,NFKBIA,PPP2CA,PPP2R1A,PPP2R2A,PPP2R2D,RAD50,SMC3,TLK2
PPARα/RXRα Activation	2.64	-2.41	0.2	ADCY7,ADCY9,ADIPOR1,BCL3,CHUK,GPD2,HELZ2,HSP90AA1,HSP90AB1,IL1B,IL6,INSR,ITGB5,JAK2,MAP2K1,MAP2K2,MAPK3,MED1,MEF2C,NCOR2,NFKB2,NFKBIA,NFKBIB,NR2C2,PLCG1,PRKACB,PRKAG2,RAF1,RALA,RELA,RELB,RXRA,TGFBR1,TGFBR2,TRAF6
Cell Cycle Control of Chromosomal Replication	1.83	-2.5	0.23	CDC6,CDK1,CDK12,CDK16,CDK18,CDK20,CDK4,CDK9,DBF4,LIG1,POLE,PRIM2,RPA1
Cardiac β-adrenergic Signaling	0.61	-2.5	0.14	ADCY7,ADCY9,AKAP1,ATP2A3,CACNA1A,ENPP1,FICD,GNA12,GNA13,GNB1,GNB2,GNG7,PDE3B,PDE4A,PDE4B,PPP1R10,PPP1R11,PPP2CA,PPP2R1A,PPP2R2A,PPP2R2D,PRKACB,PRKAG2,SMPDL3B
eNOS Signaling	0.81	-2.67	0.15	ADCY7,ADCY9,AKT3,CASP3,CASP8,CCNA2,HSP90AA1,HSP90AB1,HSPA1A/HSPA1B,HSPA5,HSPA8,LPAR5,LPAR6,NOSTRIN,PIK3R2,PIK3R4,PLCG1,PRKACB,PRKAG2,PRKCH,VEGFB
GPCR-Mediated Nutrient Sensing in Enteroendocrine Cells	0	-3	0.08	ADCY7,ADCY9,CACNA1A,GNG7,LPAR5,PLCG1,PRKACB,PRKAG2,PRKCH
Gustation Pathway	0	-3.05	0.08	ADCY7,ADCY9,CACNA1A,DAGLB,LIPA,LPAR6,LRRC8C,P2RX7,P2RY1,PDE3B,PRKACB,PRKAG2,STIM1
LXR/RXR Activation	1.58	-3.15	0.19	C3,CCL2,IL1A,IL1B,IL1RN,IL36G,IL6,MSR1,NCOR2,NFKB2,NOS2,NR1H3,PTGS2,RELA,RELB,RXRA,RXRB,TF,TNF,TNFRSF1B
PPAR Signaling	5.52	-3.4	0.3	CHUK,HSP90AA1,HSP90AB1,IL1A,IL1B,IL1RN,IL36G,INSR,MAP2K1,MAP2K2,MAPK3,MED1,NCOR2,NFKB2,NFKBIA,NFKBIB,NR1H3,PPARG,PTGS2,RAF1,RALA,RELA,RELB,RXRA,SNW1,TNF,TNFRSF1B,TRAF2,TRAF6
Protein Ubiquitination Pathway	17.8		0.33	B2M,BAG1,BIRC2,BIRC3,CDC20,CUL2,DNAJA1,DNAJB11,DNAJB14,DNAJC13,DNAJC2,DNAJC21,DNAJC28,DNAJC7,HLA-A,HLA-E,HLA-G,HSP90AA1,HSP90AB1,HSPA1A/HSPA1B,HSPA4L,HSPA5,HSPA8,MDM2,PSMA1,PSMA2,PSMA3,PSMA4,PSMA5,PSMA6,PSMA7,PSMB10,PSMB2,PSMB3,PSMB4,PSMB5,PSMB6,PSMB7,PSMB8,PSMC1,PSMC2,PSMC3,PSMC4,PSMC5,PSMC6,PSMD10,PSMD11,PSMD13,PSMD14,PSMD2,PSMD3,PSMD4,PSMD7,PSME1,PSME2,SKP2,SMURF1,TAP1,TAP2,TRAF6,UBA1,UBC,UBE2…
Molecular Mechanisms of Cancer	6.55		0.21	ABL1,ACVRL1,ADCY7,ADCY9,AKT3,APAF1,ARHGEF1,ARHGEF3,ARHGEF7,BAK1,BIRC2,BIRC3,CASP3,CASP8,CCNE1,CDC25B,CDK1,CDK12,CDK16,CDK18,CDK20,CDK4,CDK9,CFLAR,CYCS,DAXX,DIABLO,E2F2,E2F4,E2F5,FAS,GNA12,GNA13,GNB1,GNB2,GNG7,HAT1,HDAC1,HDAC5,HIF1A,ITGA5,ITGA6,ITGAL,ITGB2,ITGB5,JAK1,JAK2,LRP1,LRP5,LRP6,MAP2K1,MAP2K2,MAPK3,MAX,MDM2,NCSTN,NFKB2,NFKBIA,NFKBIB,NOTCH1,PAK4,PIK3R2,PIK3R4,PRKACB,PRKAG2,PRKCH,PSEN1,PTK2,…
Role of Macrophages, Fibroblasts and Endothelial Cells in Rheumatoid Arthritis	6.43		0.22	AKT3,ATF4,CCL2,CCL5,CEBPA,CEBPB,CEBPZ,CHUK,CREB3,CREB5,CSNK1A1,CSNK1G2,CSNK1G3,DAAM1,ICAM1,IGHM,IL15,IL16,IL17RA,IL1A,IL1B,IL1RN,IL36G,IL6,IL6ST,IRAK1,IRAK2,IRAK3,JAK2,LRP1,LRP5,LRP6,LTA,LTBR,MAP2K1,MAP2K2,MAPK3,MAPKAPK2,MIF,MYD88,NFKBIA,NFKBIB,NOS2,PIK3R2,PIK3R4,PLCG1,PRKCH,RAF1,RALA,RELA,ROCK1,SOCS1,SOCS3,SRC,STAT3,TCF3,TLR1,Tlr13,TLR6,TLR9,TNF,TNFRSF1B,TRAF1,TRAF2,TRAF3,TRAF3IP2,TRAF6,VEGFB
Th1 and Th2 Activation Pathway	5.77		0.26	CD274,CD28,CD40,CD80,CD86,CXCR4,HLA-A,HLA-DMA,HLA-DOA,ICAM1,IFNAR1,IFNGR1,IL10RA,IL12B,IL12RB1,IL27,IL2RG,IL4R,IL6,IRF1,ITGB2,JAG1,JAK1,JAK2,LTA,NCSTN,NFIL3,NOTCH1,PIK3R2,PIK3R4,PSEN1,S1PR1,SOCS1,SOCS3,SPI1,STAT1,STAT3,TGFBR1,TGFBR2,TYK2,VAV1
Glucocorticoid Receptor Signaling	5.65		0.19	AKT3,ANXA1,ATP5F1B,ATP5PB,B2M,BAG1,CCL2,CCL5,CEBPA,CHUK,CXCL3,CYC1,DUSP1,FOXO3,GABPB2,GTF2E2,GTF2F1,H3-3A/H3-3B,HLA-A,HLA-DMA,HLA-DOA,HLA-E,HLA-G,HSP90AA1,HSP90AB1,HSPA1A/HSPA1B,HSPA5,HSPA8,ICAM1,IFNAR1,IGF1,IL10RA,IL12RB1,IL13RA1,IL15RA,IL17RA,IL1A,IL1B,IL1RN,IL2RG,IL4R,IL6,IL6ST,JAK1,JAK2,MAP2K1,MAP2K2,MAP3K1,MAPK3,MED1,NCOR2,NDUFA9,NDUFB9,NDUFS3,NFKB2,NFKBIA,NFKBIB,NOS2,NR3C1,PCK2,PIK3R2,PIK3R…
Prostate Cancer Signaling	4.54		0.27	ABL1,AKT3,ATF4,CCNE1,CHUK,CREB3,CREB5,E2F2,E2F4,E2F5,HDAC1,HDAC5,HSP90AA1,HSP90AB1,MAP2K1,MAP2K2,MAPK3,MDM2,NFKB2,NFKBIA,NFKBIB,PIK3R2,PIK3R4,RAF1,RALA,RBL1,RBL2,RELA,RELB
Antigen Presentation Pathway	4.24		0.38	B2M,CD74,HLA-A,HLA-DMA,HLA-DOA,HLA-E,HLA-G,NLRC5,PSMB5,PSMB6,PSMB8,TAP1,TAP2,TAPBP
IL-17A Signaling in Fibroblasts	4.09		0.37	CCL2,CEBPB,CHUK,IL17RA,IL6,LCN2,MAPK3,NFKB2,NFKBIA,NFKBIB,RELA,RELB,TRAF3IP2,TRAF6
Hepatic Cholestasis	3.91		0.22	ABCB4,ABCC3,ADCY7,ADCY9,CHUK,CLCF1,CYP27A1,IL12B,IL15,IL1A,IL1B,IL1RN,IL36G,IL6,INSR,IRAK1,IRAK2,IRAK3,LTA,MYD88,NFKB2,NFKBIA,NFKBIB,NR1H3,PRKACB,PRKAG2,PRKCH,RELA,RELB,RXRA,SLCO3A1,TNF,TNFRSF1B,TNFSF12,TNFSF13,TNFSF15,TRAF2,TRAF6
IL-12 Signaling and Production in Macrophages	3.8		0.24	AKT3,CD40,CEBPB,CHUK,IFNGR1,IL12B,IL12RB1,IL23R,IRF1,MAP2K1,MAP2K2,MAP3K8,MAPK3,MYD88,NFKB2,NFKBIA,NFKBIB,NOS2,PIK3R2,PIK3R4,PPARG,PRKCH,RELA,RELB,RXRA,SPI1,STAT1,TNF,TRAF6
Role of IL-17A in Arthritis	3.54		0.3	CCL2,CCL5,CXCL3,IL17RA,MAP2K1,MAP2K2,MAPK3,MAPKAPK2,NFKB2,NFKBIA,NFKBIB,NOS2,PIK3R2,PIK3R4,PTGS2,RELA,RELB
Caveolar-mediated Endocytosis Signaling	2.9		0.25	ABL1,ARCN1,B2M,COPG1,FLNB,FLOT1,HLA-A,HLA-E,HLA-G,INSR,ITGA5,ITGA6,ITGAL,ITGB2,ITGB5,PTPN1,RAB5A,RAB5C,SRC
Chronic Myeloid Leukemia Signaling	2.83		0.23	ABL1,AKT3,CDK4,CHUK,E2F2,E2F4,E2F5,HDAC1,HDAC5,MAP2K1,MAP2K2,MAPK3,MDM2,NFKB2,PIK3R2,PIK3R4,RAF1,RALA,RBL1,RBL2,RELA,RELB,TGFBR1,TGFBR2
Phagosome Maturation	2.51		0.2	ATP6V0A1,ATP6V0B,ATP6V0C,ATP6V0D2,ATP6V1D,ATP6V1E1,B2M,CTSC,CTSF,CTSH,CTSZ,CYBB,DYNC1H1,DYNLL1,GOSR1,GOSR2,HLA-A,HLA-E,HLA-G,M6PR,NCF1,PRDX1,PRDX2,PRDX5,RAB5A,RAB5C,RAC2,RILP,TAP1,VPS37C
Role of JAK1 and JAK3 in γc Cytokine Signaling	2.47		0.25	IL15,IL15RA,IL2RG,IL4R,JAK1,JAK2,MAPK3,PIK3R2,PIK3R4,PTK2B,RALA,SOCS1,SOCS3,STAT1,STAT3,SYK
Role of Cytokines in Mediating Communication between Immune Cells	2.35		0.3	CSF3,IL12B,IL15,IL1A,IL1B,IL1RN,IL27,IL36G,IL6,TNF
Hepatic Fibrosis / Hepatic Stellate Cell Activation	1.87		0.18	CCL2,CCL5,CCR7,CD40,CXCL3,EDN1,FAS,ICAM1,IFNAR1,IFNAR2,IFNGR1,IGF1,IGFBP4,IL10RA,IL1A,IL1B,IL4R,IL6,KLF6,MET,MYO10,NFKB2,RELA,RELB,SERPINE1,STAT1,TGFBR1,TGFBR2,TIMP1,TIMP2,TNF,TNFRSF1B,VEGFB
T Helper Cell Differentiation	1.85		0.2	CD28,CD40,CD80,CD86,FCER1G,HLA-A,HLA-DMA,HLA-DOA,IFNGR1,IL10RA,IL12B,IL12RB1,IL23R,IL2RG,IL4R,IL6,IL6ST,STAT1,STAT3,TGFBR1,TGFBR2,TNF,TNFRSF1B
Xanthine and Xanthosine Salvage	1.83		1	LACC1,PNP
Iron homeostasis signaling pathway	1.75		0.19	ACO2,ATP6V0A1,ATP6V0B,ATP6V0C,ATP6V0D2,ATP6V1D,ATP6V1E1,CIAO2B,EPAS1,FECH,HFE,HIF1A,IL6,JAK1,JAK2,LRP1,MAPK3,SKP2,SLC11A1,SLC11A2,STAT3,STEAP3,TF,TYK2
DNA Double-Strand Break Repair by Homologous Recombination	1.69		0.36	ABL1,BRCA2,LIG1,RAD50,RPA1
TR/RXR Activation	1.68		0.21	AKT3,BCL3,ENO1,HIF1A,MDM2,MED1,NCOR2,PDE3B,PIK3R2,PIK3R4,RXRA,RXRB,SCARB1,SLC16A3,SLC2A1,STRBP
Role of MAPK Signaling in the Pathogenesis of Influenza	1.56		0.21	AKT3,CASP3,CCL2,CCL5,CXCL10,MAP2K1,MAP2K2,MAPK3,PLA2G4A,PLA2G7,PTGS2,RABGEF1,RAF1,RALA,TNF
Xenobiotic Metabolism Signaling	1.54		0.16	ABCC3,ALDH2,ALDH9A1,CAMK1,CHST3,DNAJC7,EIF2AK3,FMO5,HDAC5,HS6ST1,HSP90AA1,HSP90AB1,IL1A,IL1B,IL6,MAP2K1,MAP2K2,MAP3K1,MAP3K8,MAPK3,MED1,MGST3,NCOR2,NFKB2,NOS2,PIK3R2,PIK3R4,PPP2CA,PPP2R1A,PPP2R2A,PPP2R2D,PRKCH,PTGES3,RAF1,RALA,RELA,RELB,RXRA,SNW1,SUMO1,TNF
Virus Entry via Endocytic Pathways	1.41		0.18	ABL1,AP1B1,AP1S2,AP3B1,AP3M2,AP4M1,B2M,FLNB,HLA-A,HLA-E,HLA-G,ITGA5,ITGB2,ITGB5,PIK3R2,PIK3R4,PLCG1,PRKCH,RAC2,RALA,SRC
Mitochondrial Dysfunction	1.39		0.17	ACO2,ATP5F1B,ATP5PB,ATPAF1,CASP3,CASP8,COX17,COX5A,COX6A1,COX6B1,COX7A2,COX7B,COX8A,CYC1,CYCS,FIS1,GPD2,LRRK2,NCSTN,NDUFA9,NDUFB9,NDUFS3,PINK1,PRDX5,PSEN1,SDHD,SOD2,VDAC3
Clathrin-mediated Endocytosis Signaling	1.39		0.17	ACTR2,AP1B1,AP1S2,AP3B1,AP3M2,AP4M1,ARPC2,ARPC5,ARRB1,CSNK2B,DAB2,FGF11,HGS,HSPA8,IGF1,ITGA5,ITGB2,ITGB5,MDM2,MET,PIK3R2,PIK3R4,RAB11A,RAB5A,RAB5C,SH3BP4,SH3GLB1,SNX9,SRC,TF,UBC,VEGFB
Adenine and Adenosine Salvage I	1.39		0.67	LACC1,PNP
Guanine and Guanosine Salvage I	1.39		0.67	LACC1,PNP
Semaphorin Signaling in Neurons	1.37		0.21	MAPK3,MET,PAK4,PLXNA2,PLXNA3,PTK2,RAC2,RHOD,RHOJ,RHOU,RND1,ROCK1
Thioredoxin Pathway	1.37		0.43	SELENOT,TXN,TXNRD1
Mechanisms of Viral Exit from Host Cells	1.27		0.22	CHMP2A,CHMP4B,LMNB1,LMNB2,PRKCH,SH3GLB1,SNF8,VPS37C,XPO1
Acyl-CoA Hydrolysis	1.2		0.31	ACOT11,ACOT2,ACOT7,MBLAC2
Graft-versus-Host Disease Signaling	1.17		0.18	CD28,CD80,CD86,FAS,FCER1G,HLA-A,HLA-DMA,HLA-DOA,HLA-E,HLA-G,IL1A,IL1B,IL1RN,IL36G,IL6,TNF
Role of Osteoblasts, Osteoclasts and Chondrocytes in Rheumatoid Arthritis	1.17		0.16	ACVRL1,AKT3,BIRC2,BIRC3,CHUK,CSNK1A1,CSNK1G2,CSNK1G3,IGF1,IL1A,IL1B,IL1RN,IL36G,IL6,ITGA5,LRP1,LRP5,LRP6,MAPK3,MMP14,NFKBIA,NFKBIB,PIK3R2,PIK3R4,PTK2B,RELA,SMURF1,SRC,TCF3,TNF,TNFRSF1B,TRAF2,TRAF6
Hereditary Breast Cancer Signaling	1.15		0.17	AKT3,BRCA2,CCNB1,CDK1,CDK4,FAAP100,FANCE,GADD45B,HDAC1,HDAC5,MSH2,PALB2,PIK3R2,PIK3R4,POLR2C,POLR2G,RAD50,RALA,RFC1,RPA1,SMARCA2,SMARCA4,UBC
Docosahexaenoic Acid (DHA) Signaling	1.14		0.22	AKT3,APAF1,BCL2A1,CASP3,CYCS,IL1B,PIK3R2,PIK3R4
2-ketoglutarate Dehydrogenase Complex	1.13		0.5	DLD,DLST
Heme Biosynthesis from Uroporphyrinogen-III I	1.13		0.5	FECH,UROD
Heme Degradation	1.13		0.5	BLVRA,BLVRB
N-acetylglucosamine Degradation II	1.13		0.5	GNPDA1,NAGK
Leukotriene Biosynthesis	1.1		0.29	ALOX5AP,DPEP2,LTA4H,MGST3
Salvage Pathways of Pyrimidine Deoxyribonucleotides	1.07		0.33	APOBEC3B,TK1,UPP1
Granulocyte Adhesion and Diapedesis	1.06		0.16	Ccl2,CCL2,CCL22,CCL5,Ccl7,CCR7,CSF3,CXCL10,CXCL16,CXCL3,Cxcl9,CXCR4,FPR1,FPR2,ICAM1,IL1A,IL1B,IL1RN,IL36G,ITGB2,MMP12,MMP14,MMP25,MSN,TNF,TNFRSF1B
Fatty Acid Activation	1.01		0.27	ACSF2,ACSL1,ACSL3,ACSL5
Atherosclerosis Signaling	1		0.17	CCL2,CD40,CXCR4,ICAM1,IL1A,IL1B,IL1RN,IL36G,IL6,ITGB2,MSR1,NFKB2,PLA2G4A,PLA2G7,RELA,RELB,TNF,TNFSF12
GDP-glucose Biosynthesis	0.95		0.3	HK2,HK3,PGM1
RAR Activation	0.95		0.15	ADCY7,ADCY9,AKT3,CSNK2B,DHRS3,DUSP1,JAK2,MAP2K1,MAP3K1,MAPKAPK2,MED1,NCOR2,NFKB2,NR2F6,PIK3R2,PML,PRKACB,PRKAG2,PRKCH,PSMC5,RELA,RELB,RXRA,RXRB,SMARCA2,SMARCA4,SNW1,SRC,TNIP1
2-oxobutanoate Degradation I	0.94		0.4	DLD,PCCB
Arsenate Detoxification I (Glutaredoxin)	0.94		0.4	LACC1,PNP
CMP-N-acetylneuraminate Biosynthesis I (Eukaryotes)	0.94		0.4	GNE,NAGK
Citrulline-Nitric Oxide Cycle	0.94		0.4	ASS1,NOS2
Rapoport-Luebering Glycolytic Shunt	0.94		0.4	MINPP1,PGAM1
Airway Pathology in Chronic Obstructive Pulmonary Disease	0.94		0.17	CCL2,CLCF1,CXCL3,FGF11,IL12B,IL15,IL1A,IL1B,IL36G,IL6,LCN2,LTA,TNF,TNFSF12,TNFSF13,TNFSF15
Histamine Biosynthesis	0.92		1	HDC
Sorbitol Degradation I	0.92		1	SORD
Sulfite Oxidation IV	0.92		1	SUOX
Thiamin Salvage III	0.92		1	TPK1
Glucose and Glucose-1-phosphate Degradation	0.85		0.27	HK2,HK3,PGM1
Regulation of the Epithelial-Mesenchymal Transition Pathway	0.83		0.15	AKT3,DVL2,FGF11,HIF1A,JAG1,JAK1,JAK2,MAP2K1,MAP2K2,MAPK3,MET,NCSTN,NFKB2,NOTCH1,PIK3R2,PIK3R4,PSEN1,RAF1,RALA,RELA,RELB,SMURF1,STAT3,TCF3,TGFBR1,TGFBR2,TYK2
Acetyl-CoA Biosynthesis I (Pyruvate Dehydrogenase Complex)	0.8		0.33	DLD,PDHB
Glycine Cleavage Complex	0.8		0.33	DLD,GCSH
Trehalose Degradation II (Trehalase)	0.8		0.33	HK2,HK3
UDP-N-acetyl-D-galactosamine Biosynthesis II	0.77		0.25	GNPDA1,HK2,HK3
Mitochondrial L-carnitine Shuttle Pathway	0.72		0.21	ACSF2,ACSL1,ACSL3,ACSL5
Role of Tissue Factor in Cancer	0.71		0.15	AKT3,ARRB1,CASP3,GNA12,GNA13,HCK,IL1B,ITGA6,JAK2,LYN,MAPK3,PIK3R2,PIK3R4,PLAUR,PTK2B,RALA,SRC
Histamine Degradation	0.69		0.23	ALDH2,ALDH9A1,HNMT
Adenine and Adenosine Salvage III	0.69		0.29	LACC1,PNP
Ceramide Biosynthesis	0.69		0.29	KDSR,SPTSSA
Phosphatidylcholine Biosynthesis I	0.69		0.29	CEPT1,PCYT1A
Sucrose Degradation V (Mammalian)	0.69		0.29	ALDOA,TPI1
Cardiolipin Biosynthesis II	0.64		0.5	PGS1
Flavin Biosynthesis IV (Mammalian)	0.64		0.5	RFK
Glycerol-3-phosphate Shuttle	0.64		0.5	GPD2
Glycine Degradation (Creatine Biosynthesis)	0.64		0.5	GAMT
Putrescine Biosynthesis III	0.64		0.5	ODC1
S-methyl-5'-thioadenosine Degradation II	0.64		0.5	LACC1
Sulfate Activation for Sulfonation	0.64		0.5	PAPSS2
Taurine Biosynthesis	0.64		0.5	CSAD
Fatty Acid α-oxidation	0.63		0.21	ALDH2,ALDH9A1,PTGS2
Superpathway of Citrulline Metabolism	0.63		0.21	ASS1,LOC102724788/PRODH,NOS2
Altered T Cell and B Cell Signaling in Rheumatoid Arthritis	0.62		0.14	CD28,CD40,CD80,CD86,CHUK,FAS,FCER1G,HLA-A,HLA-DMA,HLA-DOA,IGHM,IL12B,IL15,IL1A,IL1B,IL1RN,IL36G,IL6,LTA,NFKB2,RELA,RELB,SLAMF1,TLR1,Tlr13,TLR6,TLR9,TNF,TNFRSF13B,TNFSF13,TRAF3
Phosphatidylethanolamine Biosynthesis II	0.6		0.25	CEPT1,PCYT2
Purine Ribonucleosides Degradation to Ribose-1-phosphate	0.6		0.25	LACC1,PNP
MSP-RON Signaling Pathway	0.56		0.16	CCL2,IL12B,ITGB2,JAK2,NOS2,PIK3R2,PIK3R4,TNF
Allograft Rejection Signaling	0.55		0.14	B2M,CD28,CD40,CD80,CD86,FAS,FCER1G,HLA-A,HLA-DMA,HLA-DOA,HLA-E,HLA-G,IGHM,TNF
FXR/RXR Activation	0.54		0.14	ABCB4,AKT3,C3,CYP27A1,IL1A,IL1B,IL1RN,IL36G,NR1H3,PCK2,PPARG,RXRA,SCARB1,TF,TNF
Heme Biosynthesis II	0.52		0.22	FECH,UROD
Pathogenesis of Multiple Sclerosis	0.52		0.22	CCL5,CXCL10
Role of Lipids/Lipid Rafts in the Pathogenesis of Influenza	0.52		0.22	IFNAR1,RSAD2
Apelin Muscle Signaling Pathway	0.52		0.16	AKT3,GNA12,GNA13,GNB1,GNB2,GNG7,PRKAG2
Tight Junction Signaling	0.5		0.14	AKT3,CDK4,CEBPA,GOSR1,GOSR2,MYO10,NECTIN2,NFKB2,PPP2CA,PPP2R1A,PPP2R2A,PPP2R2D,PRKACB,PRKAG2,RELA,RELB,SMURF1,TGFBR1,TGFBR2,TJP3,TNF,TNFRSF1B,VASP
Ascorbate Recycling (Cytosolic)	0.49		0.33	GLRX
D-glucuronate Degradation I	0.49		0.33	AKR1A1
Eumelanin Biosynthesis	0.49		0.33	MIF
L-carnitine Biosynthesis	0.49		0.33	ALDH9A1
Methylglyoxal Degradation I	0.49		0.33	GLO1
N-acetylglucosamine Degradation I	0.49		0.33	GNPDA1
NADH Repair	0.49		0.33	GAPDH
Proline Degradation	0.49		0.33	LOC102724788/PRODH
Serine Biosynthesis	0.49		0.33	UBAC2
Thiosulfate Disproportionation III (Rhodanese)	0.49		0.33	TST
Agranulocyte Adhesion and Diapedesis	0.48		0.13	Ccl2,CCL2,CCL22,CCL5,Ccl7,CCR7,CXCL10,CXCL16,CXCL3,Cxcl9,CXCR4,ICAM1,IL1A,IL1B,IL1RN,IL36G,ITGA5,ITGB2,MMP12,MMP14,MMP25,MSN,MYO10,TNF
Germ Cell-Sertoli Cell Junction Signaling	0.47		0.13	CLINT1,ITGA6,MAP2K1,MAP2K2,MAP3K1,MAP3K8,MAPK3,NECTIN2,PAK4,PIK3R2,PIK3R4,PTK2,RAC2,RALA,RHOD,RHOJ,RHOU,RND1,SRC,TGFBR1,TGFBR2,TNF
Pentose Phosphate Pathway	0.46		0.2	G6PD,RPE
Communication between Innate and Adaptive Immune Cells	0.45		0.13	B2M,CCL5,CCR7,CD28,CD40,CD80,CD83,CD86,CXCL10,FCER1G,HLA-A,HLA-E,HLA-G,IGHM,IL12B,IL15,IL1A,IL1B,IL1RN,IL36G,IL6,TLR1,Tlr13,TLR6,TLR9,TNF,TNFRSF13B,TNFSF13
Methylglyoxal Degradation III	0.43		0.17	AKR1A1,AKR7A2,PTGR2
Glycogen Degradation II	0.41		0.18	PGM1,PYGB
Hematopoiesis from Multipotent Stem Cells	0.41		0.18	CSF3,IL15
Branched-chain α-keto acid Dehydrogenase Complex	0.39		0.25	DLD
Methylmalonyl Pathway	0.39		0.25	PCCB
Molybdenum Cofactor Biosynthesis	0.39		0.25	GPHN
NAD Biosynthesis III	0.39		0.25	NAMPT
Pentose Phosphate Pathway (Oxidative Branch)	0.39		0.25	G6PD
Phenylethylamine Degradation I	0.39		0.25	ALDH2
Protein Citrullination	0.39		0.25	PADI2
Spermine and Spermidine Degradation I	0.39		0.25	PAOX
Ethanol Degradation IV	0.39		0.16	ACSL1,ALDH2,ALDH9A1
Tryptophan Degradation X (Mammalian, via Tryptamine)	0.39		0.16	AKR1A1,ALDH2,ALDH9A1
Role of OCT4 in Mammalian Embryonic Stem Cell Pluripotency	0.37		0.14	JARID2,MEF2A,NR2F6,RXRB,SH3GLB1,TDRD7
Guanosine Nucleotides Degradation III	0.36		0.17	LACC1,PNP
Role of IL-17A in Psoriasis	0.36		0.17	CXCL3,IL17RA
Primary Immunodeficiency Signaling	0.33		0.13	CD40,IGHM,IL2RG,TAP1,TAP2,TNFRSF13B
Acetate Conversion to Acetyl-CoA	0.32		0.2	ACSL1
Arginine Biosynthesis IV	0.32		0.2	ASS1
Glutathione Redox Reactions II	0.32		0.2	GLRX
Glycerol Degradation I	0.32		0.2	GPD2
Pyruvate Fermentation to Lactate	0.32		0.2	LDHA
Superpathway of Serine and Glycine Biosynthesis I	0.32		0.2	UBAC2
Urea Cycle	0.32		0.2	ASS1
Assembly of RNA Polymerase III Complex	0.32		0.15	BDP1,GTF3A
Cholesterol Biosynthesis I	0.32		0.15	DHCR7,LBR
Cholesterol Biosynthesis II (via 24,25-dihydrolanosterol)	0.32		0.15	DHCR7,LBR
Cholesterol Biosynthesis III (via Desmosterol)	0.32		0.15	DHCR7,LBR
Glycogen Degradation III	0.32		0.15	PGM1,PYGB
Urate Biosynthesis/Inosine 5'-phosphate Degradation	0.32		0.15	LACC1,PNP
Sonic Hedgehog Signaling	0.3		0.13	CCNB1,CDK1,PRKACB,PRKAG2
Autoimmune Thyroid Disease Signaling	0.29		0.12	CD28,CD40,CD80,CD86,FAS,FCER1G,HLA-A,HLA-DMA,HLA-DOA,HLA-E,HLA-G,IGHM
Choline Biosynthesis III	0.28		0.14	CEPT1,PCYT1A
GDP-mannose Biosynthesis	0.27		0.17	GMPPB
Pentose Phosphate Pathway (Non-oxidative Branch)	0.27		0.17	RPE
Tryptophan Degradation to 2-amino-3-carboxymuconate Semialdehyde	0.27		0.17	KYNU
UDP-N-acetyl-D-glucosamine Biosynthesis II	0.27		0.17	GFPT1
Zymosterol Biosynthesis	0.27		0.17	LBR
Pyrimidine Deoxyribonucleotides De Novo Biosynthesis I	0.27		0.13	AK4,CMPK2,NME3
Adenosine Nucleotides Degradation II	0.25		0.13	LACC1,PNP
Parkinson's Signaling	0.25		0.13	CASP3,CYCS
Glutathione-mediated Detoxification	0.24		0.13	HPGDS,MGST3,PTGES
Glycogen Biosynthesis II (from UDP-D-Glucose)	0.23		0.14	GBE1
Superoxide Radicals Degradation	0.23		0.14	SOD2
Citrulline Biosynthesis	0.19		0.13	LOC102724788/PRODH
Ketolysis	0.19		0.13	ACAA2
Sphingosine and Sphingosine-1-phosphate Metabolism	0.19		0.13	SGPP1
1D-myo-inositol Hexakisphosphate Biosynthesis II (Mammalian)	0		0.06	INPP5B
Acetone Degradation I (to Methylglyoxal)	0		0.04	PTGR2
Adipogenesis pathway	0		0.1	ACVRL1,CEBPA,CEBPB,DGKD,HAT1,HDAC1,HDAC5,HIF1A,KDM1A,LPIN1,PPARG,SIN3B,TNF
Airway Inflammation in Asthma	0		0.11	CCL2,IFNGR1,IL12B
Apelin Liver Signaling Pathway	0		0.12	EDN1,FAS,TNF
Axonal Guidance Signaling	0		0.12	ABL1,ACTR2,ADAMTS10,AKT3,ARHGEF7,ARPC2,ARPC5,COPS5,CXCR4,DOCK1,GNA12,GNA13,GNB1,GNB2,GNG7,IGF1,ITGA5,ITGA6,ITGAL,ITGB2,ITGB5,L1CAM,LNPEP,MAP2K1,MAP2K2,MAPK3,MET,MICAL1,MMP12,MMP14,MMP25,NRP2,NTNG2,PAK4,PIK3R2,PIK3R4,PLCG1,PLXNA2,PLXNA3,PLXNC1,PMPCB,PRKACB,PRKAG2,PRKCH,PSMD14,PTK2,RAC2,RAF1,RALA,RASA1,RASSF5,RHOD,RND1,ROCK1,SEMA4A,VASP,VEGFB
B Cell Development	0		0.06	CD40,CD80,CD86,HLA-A,HLA-DMA,HLA-DOA,IGHM
Basal Cell Carcinoma Signaling	0		0.03	DVL2,TCF3
Bile Acid Biosynthesis, Neutral Pathway	0		0.1	CYP27A1
CDP-diacylglycerol Biosynthesis I	0		0.12	ABHD5,AGPAT1,AGPAT4
Calcium Transport I	0		0.1	ATP2A3
Cardiomyocyte Differentiation via BMP Receptors	0		0.09	ACVRL1,MEF2C
Cellular Effects of Sildenafil (Viagra)	0		0.08	ADCY7,ADCY9,CACNA1A,MYO10,PDE3B,PDE4A,PDE4B,PLCG1,PRKACB,PRKAG2,SLC4A11
Chondroitin Sulfate Biosynthesis	0		0.04	CHST3,HS6ST1
Chondroitin Sulfate Biosynthesis (Late Stages)	0		0.05	CHST3,HS6ST1
Chondroitin Sulfate Degradation (Metazoa)	0		0.08	CEMIP2
Circadian Rhythm Signaling	0		0.12	ADCY7,ADCY9,ATF4,CACNA1A,CREB3,CREB5,DBP,GNB1,GNB2,GNG7,GRINA,H3-3A/H3-3B,HCK,HIF1A,LYN,MAP2K1,MAP2K2,MAPK3,MDM2,NFIL3,NR3C1,PER3,PLCG1,PRKACB,PRKAG2,PRKCH,RAF1,RALA,SRC
Cleavage and Polyadenylation of Pre-mRNA	0		0.08	WDR33
Coagulation System	0		0.1	PLAUR,SERPINE1,THBD
Colanic Acid Building Blocks Biosynthesis	0		0.07	GMPPB
Coronavirus Replication Pathway	0		0.08	ARCN1,COPG1,ZCRB1
Cysteine Biosynthesis III (mammalia)	0		0.08	EEF1AKMT2,EHMT1
D-myo-inositol (1,3,4)-trisphosphate Biosynthesis	0		0.12	INPP5B,MINPP1
D-myo-inositol (1,4,5)-trisphosphate Degradation	0		0.06	INPP5B
DNA Double-Strand Break Repair by Non-Homologous End Joining	0		0.07	RAD50
Dermatan Sulfate Biosynthesis	0		0.04	CHST3,HS6ST1
Dermatan Sulfate Biosynthesis (Late Stages)	0		0.05	CHST3,HS6ST1
Dermatan Sulfate Degradation (Metazoa)	0		0.07	CEMIP2
Dolichyl-diphosphooligosaccharide Biosynthesis	0		0.1	DPM2
Dopamine Degradation	0		0.09	ALDH2,ALDH9A1
Ephrin A Signaling	0		0.11	PIK3R2,PIK3R4,PTK2,ROCK1,VAV1
Estrogen Biosynthesis	0		0.03	HSD17B8
Extrinsic Prothrombin Activation Pathway	0		0.08	THBD
GABA Receptor Signaling	0		0.11	ADCY7,ADCY9,ALDH9A1,CACNA1A,GABARAP,GNA12,GNA13,GNB1,GNB2,GNG7,GPHN,UBC,UBQLN1
Gap Junction Signaling	0		0.1	ADCY7,ADCY9,AKT3,CSNK1A1,CSNK1G2,CSNK1G3,MAP2K1,MAP2K2,MAPK3,PIK3R2,PIK3R4,PLCG1,PRKACB,PRKAG2,PRKCH,RAF1,RALA,SRC
Glutamate Receptor Signaling	0		0.08	GNB1,GNB2,GNG7,GRINA,HOMER3
Glutaryl-CoA Degradation	0		0.05	ACAA2
Glutathione Redox Reactions I	0		0.1	MGST3,PTGES
Hematopoiesis from Pluripotent Stem Cells	0		0.07	CSF3,FCER1G,IGHM,IL12B,IL1A,IL6
Histidine Degradation VI	0		0.06	MICAL1
Intrinsic Prothrombin Activation Pathway	0		0.03	THBD
Isoleucine Degradation I	0		0.11	ACAA2,DLD
Ketogenesis	0		0.09	ACAA2
Leucine Degradation I	0		0.11	ACADM
Lipid Antigen Presentation by CD1	0		0.03	B2M,FCER1G
Maturity Onset Diabetes of Young (MODY) Signaling	0		0.07	CACNA1A,GAPDH,INSR,KLF11,NFKB2
Melatonin Degradation I	0		0.05	B4GAT1,EXT2
Methionine Degradation I (to Homocysteine)	0		0.09	EEF1AKMT2,EHMT1
Mevalonate Pathway I	0		0.08	ACAA2
NAD Phosphorylation and Dephosphorylation	0		0.09	ACP2
NAD Salvage Pathway II	0		0.05	ACP2
NAD biosynthesis II (from tryptophan)	0		0.09	KYNU
Neuroprotective Role of THOP1 in Alzheimer's Disease	0		0.07	C1R,HLA-A,HLA-E,HLA-G,PRKACB,PRKAG2,YWHAE
Nicotine Degradation II	0		0.08	B4GAT1,EXT2,FMO5
Nicotine Degradation III	0		0.09	B4GAT1,EXT2,FMO5
Nucleotide Excision Repair Pathway	0		0.11	POLR2C,POLR2G,RAD23B,RPA1
Oleate Biosynthesis II (Animals)	0		0.09	FADS1
Oxidative Ethanol Degradation III	0		0.12	ACSL1,ALDH2,ALDH9A1
Phenylalanine Degradation IV (Mammalian, via Side Chain)	0		0.08	ALDH2
Phototransduction Pathway	0		0.08	GNB1,PRKACB,PRKAG2
Pregnenolone Biosynthesis	0		0.12	CYP27A1,MICAL1
Purine Nucleotides De Novo Biosynthesis II	0		0.09	ADSS1
Purine Nucleotides Degradation II (Aerobic)	0		0.11	LACC1,PNP
Putrescine Degradation III	0		0.12	ALDH2,ALDH9A1
Retinoate Biosynthesis I	0		0.03	DHRS3
Retinol Biosynthesis	0		0.08	DAGLB,DDHD2,DHRS3
Role of WNT/GSK-3β Signaling in the Pathogenesis of Influenza	0		0.1	CSNK1A1,CSNK1G2,CSNK1G3,DVL2,IFNAR1,TCF3
Role of p14/p19ARF in Tumor Suppression	0		0.1	MDM2,PIK3R2,PIK3R4
Serotonin Receptor Signaling	0		0.06	ADCY7,ADCY9
Sertoli Cell-Sertoli Cell Junction Signaling	0		0.12	AKT3,CLINT1,ITGA5,ITGA6,ITGAL,ITGB2,ITGB5,MAP2K1,MAP2K2,MAP3K1,MAP3K20,MAP3K8,MAPK3,NECTIN2,NOS2,PRKACB,PRKAG2,RAF1,RALA,SRC,TJAP1,TJP3,TNF
Superpathway of Cholesterol Biosynthesis	0		0.11	ACAA2,DHCR7,LBR
Superpathway of D-myo-inositol (1,4,5)-trisphosphate Metabolism	0		0.09	INPP5B,MINPP1
Superpathway of Geranylgeranyldiphosphate Biosynthesis I (via Mevalonate)	0		0.06	ACAA2
Superpathway of Melatonin Degradation	0		0.05	B4GAT1,EXT2
Systemic Lupus Erythematosus Signaling	0		0.09	AKT3,CD28,CD40,CD80,CD86,FCER1G,HLA-A,HLA-E,HLA-G,IGHM,IL1A,IL1B,IL1RN,IL36G,IL6,LSM12,LYN,MAPK3,PIK3R2,PIK3R4,PLCG1,PRPF38A,RALA,SNRNP27,SNRNP35,TLR9,TNF,ZCRB1
Telomere Extension by Telomerase	0		0.07	RAD50
The Visual Cycle	0		0.05	DHRS3
Thyroid Hormone Metabolism II (via Conjugation and/or Degradation)	0		0.09	B4GAT1,EXT2
Transcriptional Regulatory Network in Embryonic Stem Cells	0		0.11	H3-3A/H3-3B,L1CAM,SKIL,STAT3
Tryptophan Degradation III (Eukaryotic)	0		0.08	ACAA2,KYNU
Ubiquinol-10 Biosynthesis (Eukaryotic)	0		0.05	MICAL1
Valine Degradation I	0		0.1	DLD,HIBADH
nNOS Signaling in Neurons	0		0.07	CAPNS1,GRINA,PRKCH
nNOS Signaling in Skeletal Muscle Cells	0		0.05	CACNA1A,DAG1
γ-glutamyl Cycle	0		0.08	GGCT

## Sheet: IFNLPS_UPstream
Upstream Regulator	Expr Log Ratio	Molecule Type	Predicted Activation State	Activation z-score	Notes	Bias Term	Bias-corrected z-score	p-value of overlap	Target molecules in dataset	Mechanistic Network
BHLHE40		transcription regulator	Activated	10.79		0.15	9.15	0	AARS1,ADORA2B,AK4,AKR1A1,ATF3,B2M,BTG1,CASP1,CASP3,CASP4,CASP8,Ccl7,CCR7,CCRL2,CD274,CD38,CD69,CD74,CD80,CD82,CD86,CFB,CNP,CSF3,Cxcl9,CYBB,DCBLD2,EBI3,ERO1A,FAS,FPR1,GBE1,GBP2,GBP6,GFPT1,GLRX,GPR18,HCLS1,HIF1A,HK2,HSPA5,IER3,IFNAR1,IFNAR2,IL12RB1,IL17RA,IL18BP,IL2RG,IL6,INHBA,IRAK2,IRF5,JAK2,KCNA3,LAP3,LCP2,LDHA,LY75,LYN,MAFF,MARCO,MET,MMP14,MSR1,MXD1,NAMPT,NCF4,NLRP3,NOS2,NUB1,P4HA1,PARP9,PDE4B,…
KLF6	1.61	transcription regulator	Activated	9.84		0.14	8.35	0	ACVRL1,ADRM1,ALDOA,ANGPTL4,ARID5B,BCL3,BIRC3,CASP1,CASP4,Ccl2,CCL22,CCL5,CD274,CD38,CD82,CD83,CD86,CEBPB,CFB,CFLAR,CLCF1,CXCL3,CYBB,DCBLD2,DOCK4,EHD1,GADD45B,GAPDH,GPR132,HIF1A,HK2,HK3,HSPA5,ICAM1,IFNAR1,IFNAR2,IL12B,IL13RA1,IL15RA,IL17RA,IL1A,IL1B,IL6,IRAK2,IRF1,ITGA5,JAK2,JUNB,KDM6B,LCP2,LDHA,LYN,MMP12,MMP14,MVP,MYD88,NAMPT,NFKB2,NFKBIA,NINJ1,NLRP3,NOD2,OGFR,PDCD1LG2,PDE4B,PFKFB3,PFKL,PGAM1,PGK…
IFNG		cytokine	Activated	9.24		0.12	8.01	0	ABTB2,ADORA2B,AGPAT1,AREL1,BCL3,BTG1,C15orf48,CASP3,Ccl2,CCL2,CCL5,Ccl7,CD274,CD40,CD74,CD80,CD86,CHST3,CLEC4E,CLIC5,CMPK2,CXCL10,Cxcl9,CXCR4,CYRIA,DAXX,DUSP1,EBI3,EDN1,FAS,FECH,FMNL2,FPR2,GADD45B,GBP2,GBP3,HCAR2,HCK,HIF1A,HK2,HLA-A,HLA-DOA,HMGA1,ICAM1,IFI16,IFI35,IFIT1B,IFIT2,IFIT3,IFRD1,IGF1,IGFBP4,IL12B,IL13RA1,IL15,IL17RA,IL18BP,IL1A,IL1B,IL1RN,IL27,IL6,IRF1,ISG15,ISG20,ITGAL,LGALS9B,MARCKSL1…	IFNG,NR3C1,RELA,SOCS1,STAT1,STAT3,TNF
MYD88	1.61	other	Activated	7.12		0.14	6.1	0	ACOD1,ACSL1,AK3,APOBEC3B,ATP6V1E1,BCL3,CASP4,Ccl2,CCL5,CCRL2,CD200R1,CD38,CD86,CFLAR,CMPK2,CSF3,CXCL10,CXCL3,Cxcl9,DUSP1,FCER1G,FPR1,FPR2,ICAM1,IFIT1B,IFIT2,IL12B,IL1A,IL1B,IL1RN,IL27,IL6,IRF1,IRF7,ISG15,JAG1,KDM6B,MAFF,MARCO,MET,MMP14,NFKB2,NFKBIA,NOS2,OASL,PDE4B,PILRA,PSTPIP2,PTGS2,RELB,RSAD2,Saa3,SAMHD1,SCARB1,SERPINE1,SLC16A3,SLC7A2,SOCS3,TNF,TNFAIP3	IRF3,MYD88,RELA,STAT1,STAT3,TBK1,TNF
TICAM1	0.97	other	Activated	6.16		0.14	5.25	0	ACOD1,ACSL1,AK3,APOBEC3B,ATP6V1E1,BCL3,CASP4,Ccl2,CCL5,CCRL2,CD38,CD40,CD86,CFLAR,CMPK2,CXCL10,CXCL3,DUSP1,FPR1,FPR2,ICAM1,IFIT1B,IFIT2,IL12B,IL1A,IL1B,IL6,IRF1,ISG15,JAG1,MAFF,MET,NFKB2,NFKBIA,OASL,PDE4B,PILRA,PSTPIP2,PTGS2,RELB,RSAD2,SAMHD1,SERPINE1,SLC7A2,SOCS3,TNF,TNFAIP3	IFNB1,IRF1,IRF3,RELA,RIPK3,STAT1,STAT3,TICAM1,TNF
TLR4		transmembrane receptor	Activated	4.86		0.12	4.24	0	APOBEC3B,CCL5,CCRL2,CD200R1,CD40,CD86,CSF3,CXCL10,CXCL3,DUSP2,EDN1,HNRNPU,IL12B,IL1A,IL1B,IL27,IL6,IRF1,IRF7,KDM6B,MARCO,MCOLN2,MYD88,NFKBIA,NOS2,PPARG,PTGS2,SCARB1,SOCS3,STAT1,TICAM1,TNF,TRAF1,TREM2	BCL6,IL10,RELA,STAT1,STAT3,TLR4,TNF
NOD2	3.03	other	Activated	4.68		0.15	3.91	0	ACOD1,ACSL1,ARL5C,CD40,CLEC4E,CXCL10,GPR84,ICAM1,IL12B,IL27,IL6,LMO4,MARCKSL1,MCOLN2,NFKB2,NFKBIA,NOS2,NR1H3,PDE4B,PTGES,RALGDS,RASGRP3,SLC2A6,SOD2,TANK,TNF,TRAF1
RIPK2	2.7	kinase	Activated	4.46		0.15	3.73	0	ACOD1,ACSL1,ARL5C,CD40,CLEC4E,CXCL10,GPR84,ICAM1,IL6,LMO4,MARCKSL1,MCOLN2,NFKB2,NOS2,NR1H3,PDE4B,PTGES,RALGDS,RASGRP3,SLC2A6,SOD2,TANK,TNF,TRAF1
TNF	5.25	cytokine	Activated	4.3		0.14	3.58	0	CA2,Ccl2,CCL2,CCL5,CD40,CFLAR,CSF3,CXCL10,CXCL3,Cxcl9,FPR1,GBP2,IL12B,IL16,IL1A,IL1B,IL1RN,IL27,IL6,MMP12,NFKB2,NFKBIA,NOS2,PTGS2,RELB,SOD2,TNF	RELA,RIPK3,STAT1,STAT3,TNF
STAT1	3.11	transcription regulator	Activated	4.02		0.11	3.54	0	ACOD1,APOBEC3B,BCL2A1,C3,Ccl2,CCL5,CD40,CD86,CXCL10,Cxcl9,FAS,GBP2,GBP3,ICAM1,IFIT1B,IGF1,IL1A,IL1B,IL6,IRF1,ISG15,ITGA5,NOS2,NR1H3,PSME1,PSME2,PTGS1,RXRA,TLR9,TNF,TNFAIP3,TRAFD1
MEF2A	-0.64	transcription regulator	Activated	4.16		0.15	3.53	0	CD69,CXCL10,Cxcl9,GBP2,IFIT1B,IFIT2,IFIT3,IL12B,IL15,IL27,IRF1,IRF7,ISG20,MXD1,NLRC5,NOD1,NOS2,RSAD2
HIF1A	1.99	transcription regulator	Activated	3.91		0.11	3.47	0	ENO1,HK2,IL12B,IL15,IL1A,IL1B,IL6,MIF,NOS2,PFKFB3,PFKL,PKM,PTGS2,SERPINE1,SLC16A3,SLC2A1
STING1		other	Activated	3.8		0.15	3.22	0	C15orf48,CCL5,CXCL10,Cxcl9,GBP5,HDC,IFI16,IFIT1B,IL1B,IL6,ISG15,LCN2,NOS2,OASL,TNF,UPP1	IRF3,RELA,STAT1,STING1,TBK1
CDKN2A		transcription regulator	Activated	3.65		0.12	3.14	0	C3,Ccl2,CCL2,CCL22,CCL5,Ccl7,CCR7,CXCL10,Cxcl9,IL15,IL1A,IL1B,IL2RG,IL6,LTA,PTGS2,TNF,TNFRSF1B,XCR1	CDKN2A,RELA
IRF1	3.73	transcription regulator	Activated	3.65		0.15	3.09	0	ACOD1,CCL5,CXCL16,DNASE1L3,GBP2,IL12B,IL12RB1,IL17RA,IL1B,IL27,NOS2,PML,PTGS2,SAMHD1,TLR6,TLR9
TLR7		transmembrane receptor	Activated	3.55		0.15	3.01	0	BCL2A1,CXCL3,FCER1G,GPR84,IL12B,IL27,IL6,MCOLN2,NFKBIA,SOCS1,SOD2,TNF,TNFAIP3
IFNAR1	0.54	transmembrane receptor	Activated	3.23		0.06	3	0	ACOD1,CCL5,CLIC5,CXCL10,DUSP6,IFNGR1,IL1B,NOS2,OAS3,PARP12,RSAD2,SLFN12L,TAPBPL,TRIM21
IFNB1		cytokine	Activated	2.99		0.04	2.81	0	ACOD1,CASP1,CASP3,CASP8,CCL2,CCL5,CD274,CD40,CLEC4E,CMPK2,CXCL10,CXCL3,DAXX,GBP2,GBP6,IFI16,IFIT1B,IFIT2,IFIT3,IFNGR1,IL1B,IL27,IL6,IRF1,IRF7,IRGM,ISG15,NOD1,NOD2,NOS2,RNASE4,RSAD2,SERPINB2,SLFN13,SOCS1,STARD4,STAT1,STAT2,THBS1,TRIM21,TRIM6-TRIM34,USP18,ZDHHC14	IFNB1,IRF1,STAT1
HMGXB4		other	Activated	3.3		0.15	2.8	0	CD274,CFLAR,IER5,IL27,KLF6,NOS2,PIM1,RNF19B,RNF213,TGM2,TNFAIP2
SNCA		enzyme	Activated	2.22		-0.12	2.77	0	ADGRE5,B2M,CXCR4,CYBA,CYBB,DUSP1,EMP1,FBXO32,HLA-DMA,IFRD1,IL17RA,IL1A,IL1B,IL6,IRF1,IVNS1ABP,KLF11,MDM2,MICAL1,NCF4,NLRP3,NOS2,PGK1,PLAUR,PTGS2,SERPINE1,SOD2,TCP11L2,TNF,TRIM47,TSC22D3	PRKCD,RELA,SNCA,STAT1,STAT3,TNF
FCGR2B		transmembrane receptor	Activated	3.14		0.13	2.74	0	ACOD1,CD40,CLEC4E,CXCL10,GPR84,ICAM1,MARCKSL1,NOS2,SLC2A6,TNF
FCGR2A		transmembrane receptor	Activated	3.14		0.13	2.73	0	ACOD1,CD40,CLEC4E,CXCL10,GPR84,ICAM1,MARCKSL1,NOS2,SLC2A6,TNF
IRF3		transcription regulator	Activated	3.11		0.15	2.64	0	APOBEC3B,CCL2,CCL5,CXCL10,IFIT1B,IFIT2,ISG15,RSAD2,STAT1,TNF	IRF3,STAT1
TLR2		transmembrane receptor	Activated	2.97		0.1	2.53	0	Ccl2,CCL5,CSF3,CXCL3,Cxcl9,CYBB,DUSP1,GBP3,HNRNPU,IL12B,IL1A,IL1B,IL1RN,IL27,IL6,IRF1,MCOLN2,NOS2,PTGS2,TNF	GSK3B,IL10,RELA,STAT1,STAT3,TLR2,TNF
TLR9	1.92	transmembrane receptor	Activated	2.73		0.12	2.41	0	ATF3,Ccl2,CCL5,CSF3,IL12B,IL1A,IL6,TNF
MYC		transcription regulator	Activated	2.83		0.15	2.4	0	ENO1,HK2,IFI16,IFIT1B,IFIT3,IRF7,ISG15,LDHA,LYN,PFKL,PKM,Saa3,SLC16A3,SLC2A1,TPI1
CSF2		cytokine	Activated	2.75		0.12	2.37	0	Ccl2,CD40,CD80,CXCL10,IL12B,IL1B,IL6,NOS2,PPARG,SLC2A1,TNF	CSF2,RELA,STAT1,STAT3
CEBPB	1.97	transcription regulator	Activated	2.79		0.1	2.34	0	ALOX5AP,CLEC4E,CTSC,CXCL3,GLIPR2,HSP90AA1,IL1B,IL6,LCP2,LYN,NFE2L1,NUPR1,PLAUR,PSMA6,PTGS2,RAC2,SERP1,SERPINB2,TMEM50B,TNF
TLR3		transmembrane receptor	Activated	2.63		0.11	2.28	0	ATF3,CCL5,CXCL10,CXCL3,HNRNPU,IL12B,IL1B,IL27,IL6,TNF	IL10,IL6,IRF3,RELA,STAT1,STAT3,TLR3,TNF
PTGS2	8.71	enzyme	Activated	2.63		0.15	2.23	0	CCL2,CCL5,CXCL10,CXCL3,IL1B,IL6,TNF
CD40LG		cytokine	Activated	2.63		0.15	2.23	0	CD40,CD80,CD83,CD86,IL12B,IL1B,TNF
YAP1		transcription regulator	Activated	2.69		0.11	2.2	0	ADGB,CCL22,CCL5,CCR7,CCRL2,CD80,CXCL3,CXCR4,DNASE1L3,IGFBP4,IGHM,IL12B,IL1B,IL6,LY75,MMP25,NOS2,PDE3B,SERPINE1,ST6GAL1,THBS1,TNF
CD14		transmembrane receptor	Activated	2.58		0.15	2.19	0	Ccl2,CISH,IL6,MSR1,SOCS1,SOCS3,TNF	CD14,STAT3,TNF
TAFAZZIN		enzyme	Activated	2.61		0.11	2.09	0	ADGB,CCL22,CCL5,CCR7,CCRL2,CD80,CXCL3,CXCR4,DNASE1L3,IGFBP4,IGHM,IL12B,IL1B,IL6,LY75,MMP25,NOS2,PDE3B,SERPINE1,ST6GAL1,THBS1,TNF
GPR84	3.7	g-protein coupled receptor	Activated	2.45		0.15	2.08	0	Ccl2,IL12B,IL1B,IL6,NOS2,TNF
IFIH1		enzyme	Activated	2.43		0.15	2.06	0	CISH,FAS,IL6,PHLDA1,PTPRJ,TANK
EZH2		transcription regulator	Activated	2.43		0.15	2.06	0	Ccl2,CXCL10,IL12B,IL6,SOCS3,TNF,TRAF6	EZH2,NFKB1
SLC16A3	2.09	transporter	Activated	2.37		0.15	2.01	0	HK2,IL1B,IL6,NOS2,PFKFB3,TNF
PDK2	-1.56	kinase	Activated	2		0.02	1.97	0.02	IL1B,IL6,NOS2,TNF
PDK4		kinase	Activated	2		0.02	1.97	0.02	IL1B,IL6,NOS2,TNF
S100A8		other	Activated	2.21		0.11	1.97	0	Ccl2,CXCL10,IL1B,IL6,TNF
EGFR		kinase	Activated	2		0.03	1.94	0.03	IL1B,NOS2,RELA,TNF
MAPK7		kinase	Activated	2.24		0.15	1.9	0	CXCL10,Cxcl9,IL12B,IL6,NOD1
MST1R		kinase	Activated	2.24		0.15	1.9	0.01	CCL5,CXCL3,ICAM1,IL27,TNF
NGLY1		enzyme	Activated	2.24		0.15	1.9	0.02	ATG3,ATG9A,GABARAP,SQSTM1,TAX1BP1
KDM6B	2.88	enzyme	Activated	2.21		0.15	1.88	0	CCL5,CD40,GBP7,IL12B,IL6,ITGAL,OASL
IRF8		transcription regulator	Activated	2.11		0.08	1.87	0	CCL5,CXCL16,DAB2,IL12B,IL17RA,IL27,ISG15,PML,TLR9,TNF	IL6,IRF8,STAT3,TNF
CASP8	0.87	peptidase	Activated	2.2		0.15	1.87	0	CSF3,IL12B,IL1B,IL6,TNF	CASP8,N4BP1,RELA
RELA	1.06	transcription regulator	Activated	2.2		0.15	1.87	0	Ccl2,CFB,ICAM1,IL12B,IL1A,IL1B,IL6,RELA,TNF
PNPLA7	-1.17	enzyme	Activated	2.2		0.15	1.87	0	IL12B,IL6,NAMPT,NOS2,TNF
TNFRSF1A		transmembrane receptor	Activated	2		0.08	1.85	0	Ccl2,ITGB5,LCN2,SRC
IL15	2.37	cytokine	Activated	2.22		0.14	1.84	0	CCL2,CSF3,IL12B,IL15,IL6,NOS2,TIMP1,TNF	IL15,RELA
MAPKAPK3		kinase		1.98		0.09	1.82	0.02	CXCL3,IL6,TNF,ZFP36
IL18		cytokine	Activated	2.13		0.15	1.81	0	Ccl2,IL1A,IL1B,IL6,TNF
MAPK8		kinase		1.97		0.09	1.79	0	DUSP1,IL1B,IL6,TNF
FABP4		transporter	Activated	2		0.08	1.77	0	Ccl2,IL12B,IL1A,IL1B,IL6,NOS2,NR1H3,PTGS2,SOCS3,TNF	FABP4,PPARG,RELA,STAT1,STAT3
TIRAP		other		1.94		0.09	1.77	0	CXCL10,IL12B,IL6,PTGS2,TNF	STAT3,TIRAP,TNF
ACSL4		enzyme	Activated	2		0.15	1.7	0	Ccl2,CCL5,IL6,NOS2
BRD2	1.5	kinase	Activated	2		0.15	1.7	0	Ccl2,IL1B,IL6,TNF
CXCR4	-3.01	g-protein coupled receptor	Activated	2		0.15	1.7	0	CCL5,IL1B,IL6,TNF
PLA2G7	2.05	enzyme	Activated	2		0.15	1.7	0	IL1B,IL6,IRF5,TNF
VIPR1		g-protein coupled receptor	Activated	2		0.15	1.7	0	CD40,CXCL10,IRF1,NOS2	STAT1,VIPR1
ITGA5	2.09	transmembrane receptor	Activated	2		0.15	1.7	0	IL12B,IL1B,IL6,TNF
ITGB1		transmembrane receptor	Activated	2		0.15	1.7	0	IL12B,IL1B,IL6,TNF
ANGPTL2		other		2		0.15	1.69	0	IL12B,IL1B,IL6,TNF
SYK	1.08	kinase		1.98		0.15	1.68	0	CXCL10,Cxcl9,IL1B,TNF	IRF3,MYD88,RELA,STAT1,SYK,TICAM1
MAVS		other		1.98		0.15	1.68	0	CCL5,CXCL10,IL1B,IL6	IRF3,MAVS,STAT1
EIF2AK2		kinase		1.98		0.15	1.68	0	IFIT2,IL1B,ISG15,NOS2	EIF2AK2,STAT1
HYOU1		other		1.98		0.15	1.68	0	IL12B,IL6,NOS2,TNF
RIPK3	0.84	kinase		1.98		0.15	1.68	0	IL12B,IL1B,IL6,ROCK1,TNF	GSK3B,RELA,RIPK3
VCAN	3.29	other		1.97		0.15	1.67	0	EBI3,IL12B,IL1B,IL6
IRF7	4.84	transcription regulator		1.96		0.15	1.67	0.02	CXCL10,IFIT2,ISG15,STAT1
MAPKAPK2	1.35	kinase	Activated	2.01		0.13	1.66	0	CXCL3,IL6,MSR1,NFKBIA,NFKBIB,TNF,ZFP36	MAPKAPK2,RELA
HSP90B1		other		1.96		0.15	1.66	0	IL12B,IL6,NOS2,TNF
SAA1		transporter		1.96		0.15	1.66	0.03	IL12B,IL1B,IL1RN,TNF
DGKZ		kinase		1.95		0.15	1.66	0	IL12B,IL1B,IL6,TNF	DGKZ,IL6,RELA,STAT1,STAT3,TNF
NFKBIZ		transcription regulator		1.94		0.15	1.65	0	Ccl2,CSF3,IL6,LCN2
TLR6	1.17	transmembrane receptor		1.93		0.15	1.64	0	CCL5,IL12B,IL1B,IL6,TNF	STAT3,TLR6,TNF
CYBB	1.4	enzyme		1.91		0.15	1.51	0	Ccl2,CCL5,CXCL10,CXCL3,IL1B,IL6,PPARG,TNF	CYBB,IRF3,MYD88,RELA,STAT1,STAT3,TNF
GRN		growth factor		1.26		-0.06	1.49	0	B2M,C3,Ccl2,CCL2,CD300A,CD300LF,CD74,CD81,CX3CR1,CYBA,GAS6,HIF1A,IGF1,IL12B,IL1B,IL6,ITGB2,LIPA,MEF2C,MS4A6A,NCEH1,NOS2,NPC2,SLCO2B1,SPI1,TGFBR1,TNF,TREM2,TYROBP	CBL,GRN,TREM2
IRAK3	1.8	kinase		1.69		0.08	1.47	0	BCL2A1,GPR84,IL6,NFKBIA,SOCS1,SOD2,TNF,TNFAIP3
ITGAM		transmembrane receptor		1.72		0.15	1.46	0	IL12B,IL1B,IL6,TNF	ITGAM,PLG,RELA,STAT3
IL27	6.66	cytokine		1.66		0.1	1.41	0.01	ADGRE1,CCL2,CCL5,IL12B,IL1RN,SOCS3,TNF	IL27,RELA,STAT1,STAT3
LCN2	4.5	transporter		1.44		0.02	1.4	0	CCL22,CCL5,CXCL10,NOS2,TNF
APOE		transporter		1.37		0	1.37	0	CD80,CD86,IL12B,IL1A,IL1B,IL6,LIPA,LTBR,M6PR,MSR1,PTGES,PTGS2,SCARB1,TNF,TREM2,VCAN
CLIC4		ion channel		1.39		0.03	1.33	0	IL12B,IL1B,IL6,TNF
TBK1	1.02	kinase		1.56		0.11	1.3	0	CXCL10,IFI16,IL15,IL1B,IL6,IRF7,RSAD2,USP18	IRF3,RELA,STAT1,TBK1
IRAK4		kinase		1.25		-0.01	1.28	0	IL12B,IL1B,IL6,IRF7,NOS2,PPARG,SOCS1,TNF	IRAK4,RELA
PKM	0.96	kinase		1.36		0.05	1.26	0	CD40,CD86,IL1B,IL6,SLC2A1	PKM,RELA,STAT1,STAT3
NOS1		enzyme		1.43		0.09	1.23	0	IL1B,IL6,RELA,SOCS1,TNF	NOS1,RELA,SOCS1,STAT1
AEBP1		peptidase		1		-0.08	1.15	0.01	Ccl2,NOS2,NR1H3,PPARG
NFKB1		transcription regulator		1.28		0.08	1.05	0	CFB,CXCL3,IL12B,IL1B,IL6,MAP3K8,PTGS2,RELA,STAT1,TNF
STAT3	1.83	transcription regulator		1.23		0.06	1.01	0	CD80,CXCL10,IL1B,IL1RN,IL6,NOS2,PTGS2,PTPN2,SLAMF1,SOCS3,STAT3,TIMP1,TNF,TNFRSF1B,ZFP36	IFNG,IRF1,IRF8,NR3C1,RELA,STAT1,STAT3
PTEN		phosphatase		1.03		0.03	0.97	0.03	CEBPB,IL6,NOS2,TNF
C5		cytokine		1		0.06	0.88	0.03	CXCL3,IL12B,IL6,TNF
MAPK12		kinase		0.85		0.02	0.81	0.01	IL12B,IL1B,MAP3K8,TNF
MAPK13		kinase		0.85		0.02	0.81	0.01	IL12B,IL1B,MAP3K8,TNF
PTGER2		g-protein coupled receptor		1.25		0.13	0.67	0	ARFGEF1,CCNA2,CXCR4,FPR1,HDC,IL1B,IL36G,IL6,ITGAL,KIF18B,NUF2,PBK,PILRB,PIM1,PLK1,PTGS2,RACGAP1,THBS1,TNF
CAV1		transmembrane receptor		0.69		0.03	0.63	0	CD86,IL1B,IL6,NOS2,TNF	CAV1,RELA
IRF6		transcription regulator		0.28		-0.15	0.59	0.04	CD69,CD86,PPARG,SCARB1
PFKFB3	2.74	kinase		0.58		0.05	0.49	0	IL1B,IL6,NOS2,TNF
NCOA2		transcription regulator		0.42		-0.02	0.48	0	Ccl2,CCL5,CXCL10,Cxcl9,HCAR2,IFIT1B,IFIT2,IL1A,IL1B,IL6,ISG15,OASL,TNF	NCOA2,STAT1
IL6	8.77	cytokine		0.45		0	0.45	0	HPGD,IL12B,PTGES,PTGS2,TNF	IL6,RELA,STAT1,STAT3
PLAU		peptidase		0.3		0	0.3	0	Ccl2,HLA-DMA,IFNAR2,MMP12,OAS3,PHLDA1,PIM3,RELB,SLC2A1,SLFN13,SLPI
PLA2G6		enzyme		0.28		0.01	0.25	0.01	Ccl2,NOS2,PTGS2,RELA,TNF
mir-146		microrna		0.6		0.11	0.12	0	ACYP2,Ccl2,CCL5,CRTC2,EIF2AK3,GOSR1,IL18BP,IL1B,IL6,IRF7,ISG15,NOS2,PANK1,PNPT1,RNASEH1,SDHD,SLPI,SOCS1,SUSD6,TAP2,TNF
IL1B	7.27	cytokine		0.41		0.13	0.09	0	CCL2,CCL5,IGF1,IL1B,IL6,MMP12,TNF
ADIPOQ		other		0.13		0.02	0.04	0	ADIPOR1,BCL3,Ccl2,CCL2,CXCL10,CYBA,IL12B,IL6,MSR1,NCF1,NCF4,NR1H3,PTGS2,SOCS3,SPI1,TIMP1,TNF,TNFAIP3,TNIP3,TRAF1	ADIPOQ,RELA,STAT1,STAT3
IL4		cytokine		0.34		0.09	-0.01	0	Ccl2,CCL22,CHST3,CXCL10,DNASE1L3,IGF1,IL12B,IL1RN,KLF6,MRPL13,NOS2,PDCD1LG2,PPARG,RELA,TGM2,TNF	IL4,PPARG,RELA,SOCS3,STAT1,STAT3
INHBA	4.6	growth factor		-0.13		-0.06	-0.02	0.02	CCL2,CD28,IGF1,MAFB,SERPINB2
BACH1		transcription regulator		-0.45		-0.15	-0.11	0	CEBPB,DUSP1,IGF1,IL6,PPARG
CCR6		g-protein coupled receptor		0		0.15	-0.22	0	Ccl2,CXCL10,IL12B,MMP12,TNF
CX3CR1	-2.69	g-protein coupled receptor		-0.28		0	-0.28	0	IGF1,IL1A,IL6,MSR1,MYD88,NOS2
MAFB	-1.56	transcription regulator		-0.07		0.08	-0.36	0.02	ADGRE1,CCL2,CD28,CD38,FPR1,IGF1,IL18BP,MTSS1,RAB3IL1,SELENOP,SERPINB2,SLC7A8,SLC9A9
TRIM38		enzyme		-0.49		-0.05	-0.39	0	CXCL10,IL1B,IL6,TNF,TRAF6	IRF3,STAT1,TRIM38
PTPN6		phosphatase		-0.51		-0.05	-0.4	0	CXCL10,IL27,IL6,ISG15,TNF	IRF3,PTPN6,RELA,STAT1,TBK1
CAMP		other		-0.58		-0.08	-0.45	0	IL12B,IL6,MYD88,TNF	CAMP,IRAK4,IRF3,MYD88,RELA,STAT1,STAT3,TNF
MAPK14		kinase		-0.56		-0.01	-0.54	0	ATF3,CCL5,CD74,IL12B,SELENOW,SOCS3,TNF,TXN
PRKAA1		kinase		-0.67		-0.03	-0.6	0	ATF3,IL12B,IL6,SOCS3,TNF	PRKAA1,RELA,STAT1,STAT3
RPS6KA4		kinase		-0.73		-0.05	-0.63	0	DUSP1,IL12B,IL6,TNF
RPS6KA5		kinase		-0.73		-0.05	-0.63	0	DUSP1,IL12B,IL6,TNF
NOS2	11.24	enzyme		-0.76		-0.07	-0.63	0	Ccl2,Ccl7,CXCL3,IL1B,NOS2,TNF	NOS2,RELA
TGFB1		growth factor		-0.62		0.01	-0.66	0	CD200R1,CD86,HMGA1,ICAM1,IL1B,ITGA6,ITGB2,MMP12,NOS2
PELI1	2.45	enzyme		-0.81		-0.07	-0.68	0.01	CEBPB,IL12B,IL6,NOS2
TXN	1.69	enzyme		-0.93		-0.09	-0.75	0	IL1B,NFKBIA,RELA,TXN
CCR2		g-protein coupled receptor		-0.85		-0.02	-0.81	0.01	IGF1,IL1B,IL6,TNF
PIK3CG		kinase		-0.79		0.02	-0.83	0	Ccl2,IL12B,IL1B,IL6,NOS2,TNF	CEBPB,PIK3CG,RELA
LRP1	-1.08	transmembrane receptor		-1.08		-0.08	-0.92	0	Ccl2,IL1B,IL6,NOS2,TNF
mir-155		microrna		-1.14		-0.07	-0.95	0	CCL2,CEBPB,IL12B,IL1B,MYD88,NOS2,SERPINE1,SOCS1,SOCS3
SOCS3	6.9	phosphatase		-1.27		-0.09	-1.05	0	Ccl2,CXCL10,IL12B,IL1B,IL6,NOS2,SOCS3,TNF,TRAF6	IL4,PPARG,RELA,SOCS3,STAT1,STAT3
IKBKE		kinase		-1.34		-0.1	-1.11	0	Ccl2,IL6,IRF7,PTGS2,TNF	IKBKE,STAT3,TNF
ELP3		enzyme		-1.19		-0.03	-1.13	0	IL12B,IL1B,IL6,MRPL13
IL10		cytokine		-1.15		0.01	-1.18	0	Ccl2,CCL22,CD40,HIF1A,ICAM1,IL12B,IL1B,IL4R,IL6,MARCO,NOS2,SOCS3,TIMP1,TNF,VAV1,ZFP36	IL10,RELA,STAT1,STAT3
PRKCD		kinase		-1.34		-0.05	-1.23	0	Ccl2,IL12B,IL1B,IL6,TNF	PRKCD,RELA
SMAD4		transcription regulator		-1.34		-0.05	-1.23	0	Ccl2,ICAM1,IL1B,IRAK3,TNF
PTGDR		g-protein coupled receptor		-1.45		-0.05	-1.34	0	Ccl2,IFI16,IL1B,NOS2,TNF	PTGDR,STAT1
IRF2		transcription regulator		-1.39		0.01	-1.42	0.01	HK2,IL12B,IL1B,NOS2,PFKFB3,PTGS2
CD200		other		-1.52		-0.02	-1.48	0	IL1B,IL4R,IL6,NOS2,TNF	CD200,STAT3,TNF
GATA6		transcription regulator		-1.54		-0.01	-1.51	0	ATP6V0A1,ATP6V0C,C1R,COX5A,DCBLD2,DLD,DLST,ENGASE,IL1B,MARCO,NFIA,PGK1,PTGES,PTGS1,Saa3,SLPI
LGR4		transmembrane receptor		-1.94		-0.15	-1.65	0.01	CXCL10,IL1A,IL6,TNF
DLK1		other		-1.98		-0.15	-1.68	0	IRF1,IRF7,NOTCH1,RELB
USP18	5.01	peptidase		-1.98		-0.15	-1.68	0.02	Ccl2,CXCL10,IL15,IL6
A2M		transporter		-1.98		-0.15	-1.68	0	Ccl2,IL1B,IL6,TNF
TNFAIP3	3.8	enzyme		-2		-0.15	-1.69	0	IL1B,IL6,NLRP3,TNF
CCR5		g-protein coupled receptor	Inhibited	-2		-0.15	-1.7	0	IL1B,IL6,NOS2,TNF
HCAR2	5.02	g-protein coupled receptor	Inhibited	-2		-0.15	-1.7	0	IL12B,IL1B,IL6,TNF
L2HGDH		enzyme	Inhibited	-2		-0.15	-1.7	0	HIF1A,IL1B,LDHA,NOS2
SIRT1		transcription regulator	Inhibited	-2		-0.15	-1.7	0	BIRC3,IL1B,SOD2,TNF	RELA,SIRT1
SMURF1	0.63	enzyme	Inhibited	-2		-0.15	-1.7	0	CXCL10,Cxcl9,IRF1,NOS2	SMURF1,STAT1
TNFAIP8L2		other	Inhibited	-2		-0.15	-1.7	0	Ccl2,IL12B,IL1B,IL6
DNASE2	-1.06	enzyme	Inhibited	-2		-0.15	-1.7	0	CXCL10,IRF7,ISG15,TNF
PTPN11		phosphatase	Inhibited	-2.2		-0.15	-1.73	0	IFI16,IFIT1B,IFIT3,IL6,IRF7,ISG15,LYN,MMP12,Saa3,TNF
IRF4		transcription regulator		-1.96		-0.09	-1.8	0.02	CXCL3,IL12B,IL6,TNF
MERTK		kinase		-1.98		-0.09	-1.81	0.02	IL1B,IL6,NOS2,TNF
ZC3H12A	2.33	enzyme	Inhibited	-2.18		-0.15	-1.85	0	Ccl2,IL12B,IL1B,IL6,TNF
ATG7		enzyme	Inhibited	-2.21		-0.15	-1.87	0	IL1B,IL6,MARCO,MSR1,TNF
ZFP36	2.07	transcription regulator	Inhibited	-2.22		-0.15	-1.88	0	CXCL3,IER3,IL12B,IL1A,IL1B,IL6,MXD1,PTGS2,SOCS1,TNF,ZFP36	RELA,STAT1,STAT3,ZFP36
MMP14	3.42	peptidase		-1.98		-0.05	-1.88	0	CCL5,IL12B,IL6,Saa3
STK11		kinase	Inhibited	-2.24		-0.15	-1.9	0	Ccl2,CCL2,IL6,NOS2,PTGS2	RELA,STAT3,STK11,TNF
PTPN22	-1.09	phosphatase		-1.98		-0.02	-1.95	0.02	IL1B,IL6,NOS2,TNF
LRP5	-1.13	transmembrane receptor		-2		0	-2	0.01	IL1A,IL1B,IL6,TNF
LRP6	-1.01	transmembrane receptor		-2		0	-2	0.01	IL1A,IL1B,IL6,TNF
N4BP1	2.01	enzyme	Inhibited	-2.39		-0.15	-2.02	0	CCL5,CSF3,IL12B,IL1B,IL6,TNF	N4BP1,RELA
OGT	-0.61	enzyme	Inhibited	-2.39		-0.15	-2.03	0	Ccl2,CXCL3,IL1B,IL6,NOS2,TNF	NFKB1,OGT,RELA
ARRB2		other	Inhibited	-2.4		-0.15	-2.03	0	IFNAR1,IL1B,IL6,PTGS2,STAT1,TNF
BCL3	2.23	transcription regulator	Inhibited	-2.4		-0.15	-2.04	0.01	CXCL10,CXCL3,IL1A,IL1B,IL6,TNF
ABCG1		transporter	Inhibited	-2.41		-0.15	-2.05	0	Ccl2,CSF3,CXCL3,IL1B,IL6,TNF
TREM2	-1.67	transmembrane receptor		-1.73		0.09	-2.05	0	ATP6V0D2,B2M,CYCS,HIF1A,HLA-A,IL12B,IL1B,IL6,LIPA,MAMDC2,NFKBIA,PPARG,PTGS2,SULF2,TNF	CBL,TREM2
EIF4EBP3		other	Inhibited	-2.43		-0.15	-2.06	0	CCR7,IL12B,IL6,NOS2,PTGS2,TNF
SCD		enzyme	Inhibited	-2.45		-0.15	-2.08	0	Ccl2,CXCL10,IFIT1B,IL1B,IL6,NOS2	SCD,STAT1
NPC1		transporter	Inhibited	-2.5		-0.08	-2.11	0	ATF4,ATP6V0C,ATP6V1D,ATP6V1E1,B2M,CTSF,CTSH,CTSZ,CX3CR1,CYP27A1,HLA-A,LAMTOR5,MBP,MMP14,NPC2,PRDX1,SQSTM1,STAT3,TAP1,TGFBR1,TREM2,TYROBP
KLF2		transcription regulator	Inhibited	-2.4		-0.12	-2.12	0	Ccl2,CCL5,Ccl7,HIF1A,IL6,PTGS2
TP53		transcription regulator	Inhibited	-2.24		-0.05	-2.12	0	Ccl2,CXCL3,IL6,PTGS2,TNF,TSC22D3	IL6,STAT3,TNF,TP53
NODAL		growth factor	Inhibited	-2.33		-0.05	-2.18	0	CCL5,CCR7,CD40,CD80,CD86,CXCL10,IL12B,NOS2,TNF
TRAIP		enzyme	Inhibited	-2.59		-0.15	-2.19	0.01	CSF3,Cxcl9,IL1A,IL1B,IL27,IL6,TNF
ITGB2	0.56	transmembrane receptor	Inhibited	-2.59		-0.15	-2.19	0	BCL2A1,CXCL10,CXCL3,GADD45B,IL12B,IL6,TNIP3	ITGB2,RELA
CSF1		cytokine	Inhibited	-2		0.06	-2.28	0	Ccl2,CCL2,Ccl7,CCNB1,CD74,CDK4,CTSH,HIF1A,HLA-A,IL12B,IL1B,IL6,ITGA5,MMP12,PPARG,PTPRJ,SLC37A2,SPI1,SYNGR1,TLR1,TLR6,TLR9,TNF,TRIM14	CBL,CSF1
NFAT5		transcription regulator	Inhibited	-2.52		-0.06	-2.3	0	CD74,Cxcl9,DAXX,HLA-DMA,IFI16,IFIT1B,IFIT2,IFIT3,IRF1,IRGM,RSAD2,SLFN13,STAT1	IRF3,NFAT5,STAT1
ZBTB16		transcription regulator	Inhibited	-2.75		-0.15	-2.33	0	Ccl2,Ccl7,CXCL10,IL12B,IL1A,IL6,PTGS2,TNF
NFE2L2		transcription regulator	Inhibited	-2.43		-0.02	-2.37	0	Ccl2,CCL5,CXCL10,CXCL3,IL1A,IL1B,IL6,OGT,SCARB1	IRF3,MYD88,NFE2L2,RELA,STAT1
HMOX1		enzyme	Inhibited	-2.4		0	-2.4	0	CXCL10,IL12B,IL1B,IL6,NOS2,TNF
MAP3K8	1.41	kinase	Inhibited	-2.44		-0.01	-2.4	0	ADCY7,CLIC5,COLEC12,DNAJA2,DNAJC2,DUSP6,FAM107B,FLNB,GPR160,IER3,IER5,IFNGR1,IL12B,IL1B,IL6,KDM4A,NFAM1,P2RY1,SBK1,SESN1,TAPBPL,TICAM1,TNF,UBALD1,USP42
BCL6		transcription regulator	Inhibited	-2.79		-0.12	-2.47	0	Ccl2,Ccl7,CXCL3,IL12B,IL1A,IL1B,IL6,TNF
PPARA		ligand-dependent nuclear receptor	Inhibited	-2.61		-0.05	-2.47	0	Ccl2,IL12B,IL1B,IL6,NOS2,SCARB1,TNF
CCL2	6.69	cytokine	Inhibited	-2.65		-0.06	-2.49	0	IGF1,IL12B,INHBA,NCF1,SERPINE1,SLC11A1,TNF
ABCA1		transporter	Inhibited	-2.97		-0.15	-2.52	0	Ccl2,CSF3,CXCL3,IL12B,IL1B,IL6,NOS2,PTGS2,TNF	ABCA1,IL6,STAT1,STAT3,TNF
CLEC4A		transmembrane receptor	Inhibited	-2.56		0.04	-2.71	0	ABCA9,ADGRE1,CD80,CD83,CEBPA,FCGRT,HPGD,IL1A,IL1B,IL6,LIPA,MSR1,NOTCH1,RXRA,SCARB1,SLCO2B1,TGFBR1,TREM2,VCAN
EIF4EBP1		translation regulator	Inhibited	-3.42		-0.15	-2.9	0	CCL5,CCR7,CEBPB,CXCL10,IL12B,IL1RN,IL6,NFIL3,NOS2,PTGS2,SERPINB2,TNF	EIF4EBP1,RELA,STAT1,STAT3
EIF4EBP2		translation regulator	Inhibited	-3.42		-0.15	-2.9	0	CCL5,CCR7,CEBPB,CXCL10,IL12B,IL1RN,IL6,NFIL3,NOS2,PTGS2,SERPINB2,TNF	EIF4EBP2,RELA,STAT1,STAT3
DUSP1	2.22	phosphatase	Inhibited	-3.5		-0.14	-3	0	CD40,CD86,CXCL3,IER3,IL1A,IL1B,IL1RN,IL6,MXD1,PTGS2,SOCS1,TNF,ZFP36	DUSP1,STAT3,TNF
NR3C1	0.8	ligand-dependent nuclear receptor	Inhibited	-3.54		-0.15	-3	0	Ccl2,CCL5,CXCL10,Cxcl9,HCAR2,IFIT1B,IFIT2,IL1A,IL1B,IL6,ISG15,OASL,TNF	NR3C1,STAT1,STAT3,TNF
COP1		enzyme	Inhibited	-3.57		-0.15	-3.03	0	ACOD1,C3,CCL5,CD69,CEBPB,CXCL10,CXCL3,FPR1,FPR2,IFI16,IL12B,Saa3,SLFN12L
NR1H2		ligand-dependent nuclear receptor	Inhibited	-3.41		-0.11	-3.04	0	C3,Ccl2,CCL5,Ccl7,CSF3,CXCL10,IL1B,IL1RN,IL6,ITGAL,NFKBIA,NOS2,PTGS2
PPARG	-2.78	ligand-dependent nuclear receptor	Inhibited	-3.19		-0.03	-3.06	0	ACOD1,ASAP1,C3,Ccl2,CCL22,CCR7,CSF3,CXCL3,DHRS3,HIVEP2,IDH1,IL1B,IL6,LHPP,NOS2,NR1H3,PTGS2,RAB20,RGL1,RNF144B,SCARB1,SOCS1,TBC1D2,TNF	IFNB1,IRF1,PPARG,STAT1
PLCG2		enzyme	Inhibited	-3.18		0.02	-3.28	0	ACSL1,ACSL3,Ccl2,CCL2,Ccl7,CD74,CXCL10,Cxcl9,DAGLB,HLA-A,IFI16,IFIT1B,IFIT2,IFIT3,IL6,ISG15,MMP12,PLA2G4A,PLCG1,PTGS1,STAT1,STAT2,TNF,TREM2	IRF3,PLCG2,STAT1
SOCS1	6.41	other	Inhibited	-3.97		-0.15	-3.37	0	ACOD1,CD86,CISH,CXCL10,Cxcl9,GBP5,GBP6,IFI16,IFIT1B,IFIT2,IFIT3,IL12RB1,IL1B,IL6,IRGM,ISG15,NOS2,PTGS2,SOCS3,STAT1,TNF	RELA,SOCS1,STAT1
NR1H3	1.18	ligand-dependent nuclear receptor	Inhibited	-3.66		-0.02	-3.6	0	ARL4C,Ccl2,CCL2,CCL5,Ccl7,CCNA2,CCNB1,CD274,CD40,CDC25B,CDCA3,CDK1,CENPA,CFB,CLEC4E,CSF3,CTSC,CX3CR1,CXCL10,EBI3,ENPP4,FAM3C,FPR1,FPR2,GAS6,GPR132,HELLS,IL12RB1,IL1B,IL1RN,IL6,IRF7,ITGAL,KIF3C,LCP2,MID1IP1,MIF,NFKBIA,NOD1,NOS2,PLK1,PTGS2,SOCS1,TAP1,TLR1,TNF,UBC,UHRF1,VCAN,ZBP1
GFI1		transcription regulator	Inhibited	-4.79		-0.15	-4	0	BCL3,CASP1,CASP8,Ccl2,CD40,CFLAR,HSP90AB1,ICAM1,IL1A,IL1B,IL6,IRAK2,IRF1,LTA,LTBR,MAPK3,NFKB2,NFKBIA,RAF1,RELA,RELB,RIPK2,STAT1,TBK1,TNF,TRAF2,TRAF3	GFI1,RELA,STAT3,TNF
PTGER4		g-protein coupled receptor	Inhibited	-7.32		-0.06	-6.85	0	Ccl2,CCL2,Ccl7,CD40,CD69,CMPK2,CXCL10,Cxcl9,CXCR4,CYBB,CYRIA,DAXX,EDN1,GBP2,GBP4,GBP6,GPR85,HCAR2,HERC6,IFI16,IFI35,IFIT1B,IFIT2,IGF2BP2,IL12B,IL27,IL6,IRF1,IRF7,IRGM,ISG20,LPAR6,MAFB,MAFF,NOS2,PDCD4,PDK2,PTGS2,RASSF2,RNASEL,RNF144B,RNF213,RSAD2,S1PR1,SLAMF1,SLFN13,SLFN5,ST6GAL1,ST8SIA4,TAGAP,TBC1D4,TNF,TOR3A,TRIM21,USP18,XAF1,YPEL3,ZDHHC14
CITED2		transcription regulator	Inhibited	-9.29		-0.14	-7.97	0	ABTB2,ACOD1,AREL1,ARHGEF3,ARL4A,B2M,C15orf48,C3,Ccl2,CD274,CD69,CD80,CD86,CLIC5,CMPK2,CPEB4,CUL2,CXCL10,CXCL3,Cxcl9,CYBB,CYRIA,DAXX,DNASE1L3,DR1,FMNL2,FUT8,GADD45B,GBP2,GBP4,GBP5,GBP6,GNA13,HCAR2,HIF1A,HK3,HLA-A,ICAM1,IFI16,IFI35,IFIT1B,IFIT2,IFIT3,IFRD1,IL12B,IL13RA1,IL17RA,IL1A,IL1B,IL1RN,IL6,INPP5B,IRF1,ISG15,KLF6,KYNU,LCP2,LGALS9B,MAPK6,MARCHF5,MAX,MED13,MLKL,MTMR14,MXD1,NAMPT,NOS2,NUB1,OAS3,…	CITED2,RELA,STAT1
IL10RA	1.26	transmembrane receptor	Inhibited	-8.84		0	-8.88	0	ACOD1,ACSL1,ADD3,AKT3,ALDH2,ANKH,ASS1,BATF2,C3,CA2,CCL22,CCL5,CCR7,CD300LF,CD69,CELA1,CERS4,CFB,CLCN7,CLEC4E,Cxcl9,CYFIP2,DRAM1,EDN1,ERO1A,GAS6,GBP2,GBP5,GBP6,GNE,GPR18,GSAP,HCAR2,HK3,HLA-A,HPGD,HSPA8,IFI16,IL12B,IL12RB1,IL15RA,IL18BP,IL1A,IL1RN,IL2RG,INHBA,IRF1,IRF7,IRGM,LCN2,LMO4,MLKL,MMP25,NAMPT,NLRC5,NOD1,NOS2,NR1H3,PAM,PDCD1LG2,PMP22,PPT2,PROCR,PSMB8,REPS2,RGS18,RIPK3,RNF213,RSAD2,S1PR1,Saa3…
TREX1	2.85	enzyme						0	ACSL1,ADAR,CCL2,CD274,CD40,CD86,CLEC4E,CXCL10,DDX60,GBP4,GBP5,HERC6,IFIT1B,IFIT2,IFIT3,IL6,IRF1,IRF7,ISG15,LGALS9B,MYD88,N4BP1,NAMPT,OAS3,OASL,PML,RNF114,RSAD2,SAMHD1,SLFN5,STAT1,STAT2,TANK,TAP1,TAPBP,TNF,TNFAIP3,TRAF3,TRAFD1,TRIM14,TRIM21,TRIM25,TRIM56,UBA7,UBE2L6,USP18,XAF1,ZBP1,ZC3HAV1
LDLR		transporter						0	Ccl2,CCL2,CCL5,Ccl7,CCNA2,CCNB1,CD274,CD40,CDC25B,CDCA3,CDK1,CENPA,CFB,CLEC4E,CTSC,CX3CR1,DUSP1,EBI3,ENPP4,FAM3C,FPR1,FPR2,GAS6,GPR132,HELLS,IER3,IL12RB1,IL1B,IL1RN,IRF7,KIF3C,LCP2,MID1IP1,MIF,MMP14,MSR1,NOD1,NR1H3,PCYT2,PLK1,PPP1R15A,SCARB1,SOCS1,TAP1,TLR1,TNF,UBC,UHRF1,VCAN,ZBP1
AIRE		transcription regulator						0	ACOD1,CCRL2,CD40,CDC42EP2,CLEC4E,CXCL10,CXCL3,GBP3,GPR84,ICAM1,IFIT1B,IFIT2,IFIT3,IRF1,IRF7,MARCKSL1,MMP14,PDE4B,Saa3,SLC7A11,SOD2,TNF,TNFAIP3,TRAF1
MSR1	1.1	transmembrane receptor						0	ACOD1,CCL5,CXCL10,IL1B,IL6,NOS2,TNF	CSF2,MSR1,STAT3
SPP1		cytokine						0	Ccl2,CXCL3,IGF1,IL1A,IL1B,IL6,PTGS2,TNF
SOD1		enzyme						0	IFI16,IRF7,P2RX7,PTGS2,TNF,USP18
TNC		other						0	Ccl2,CXCL3,IL1A,IL1B,IL6,TNF
LYN	1.09	kinase						0	Ccl2,CCL5,IL6,TNF
IL12B	9.39	cytokine						0	Ccl2,IL12B,STAT1,TNF
MRC1		transmembrane receptor						0	ACOD1,CCL5,CXCL10,NOS2
TLR5		transmembrane receptor						0	CD40,CD86,IL12B,TNF
PSEN1	0.84	peptidase						0	IL1B,IRF7,MSR1,NOS2,PPARG,SCARB1,SOCS1,TNF
APP		other						0	C3,IL1B,IRF7,MSR1,NOS2,PPARG,SCARB1,SLC7A11,SOCS1,TNF
RGS10	-1.82	enzyme						0	CASP1,CCL2,Ccl7,CXCL10,IL10RA,IL1A,IL1B,IL6,IL6ST,ITGB2,LTA,TNF,TNFRSF1B,XCR1
BNIP3L		other						0	HK2,IL1B,PKM
CASP1	2.05	peptidase						0	IL1B,NOS2,TNF
CBL		transcription regulator						0	IL12B,IL1B,IL6
CCDC88A		other						0	IL1B,IL6,TNF
CES1		enzyme						0	Ccl2,IL1B,IL6
CLEC4D		other						0	IL12B,IL1B,IL6
CLEC6A		transmembrane receptor						0	IL12B,IL1B,IL6
CLEC7A		transmembrane receptor						0	IL1B,IL6,TNF	CLEC7A,STAT3,TNF
CNR1		g-protein coupled receptor						0	Ccl2,IL6,TNF
DUSP11		phosphatase						0	IL1B,IL6,TNF
EREG		growth factor						0	IL12B,IL6,TNF
ESR1		ligand-dependent nuclear receptor						0	IL1B,IL6,NOS2
FASN		enzyme						0	IL1B,IL6,TNF
G6PC3		phosphatase						0	CYBA,CYBB,NCF1
HIPK2		kinase						0	IL1B,IL6,TNF
HNRNPU	-0.36	transporter						0	IL1B,IL6,TNF
HSPD1		enzyme						0	IL1B,IL6,TNF	HSPD1,STAT3,TNF
IDO1		enzyme						0	IL12B,IL6,TNF
JAK2	2.89	kinase						0	IL1B,NOS2,TNF
KHSRP		enzyme						0	IL12B,IL1B,NOS2
LBP		transporter						0	CXCL10,IL1B,TNF
LTBR	0.44	transmembrane receptor						0	IL6,NOS2,TNF
MARCO	5.57	transmembrane receptor						0	IL1B,IL6,TNF
NDFIP1		other						0	IL1B,IL6,TNF
NR4A1		ligand-dependent nuclear receptor						0	IL1B,IL6,TNF
PCK1		kinase						0	IL1B,IL6,TNF
PLG		peptidase						0	IL6,MMP12,TNF	PLG,RELA,STAT1,STAT3
PPM1L		phosphatase						0	IL1B,IL6,TNF
RNF152		enzyme						0	IL1B,IL6,TNF
RUBCN	-0.51	other						0	IL1B,IL6,TNF
SCARB2		transmembrane receptor						0	Ccl2,IL6,TNF
SCIMP		other						0	IL12B,IL6,TNF
SEMA3E		other						0	IL6,NOS2,TNF	RELA,SEMA3E,STAT1,STAT3,TNF
SPATA2	0.61	other						0	IL1B,IL6,TNF
TRAF3	0.7	enzyme						0	IL12B,IL6,TNF	IL10,STAT3,TRAF3
TSC1		other						0	IL12B,IL6,TNF
USP19		peptidase						0	CXCL10,IL1B,TNF
mir-21		microrna						0	CD274,JAK2,STAT1
TYROBP	-0.47	transmembrane receptor						0	IL10RA,IL13RA1,IL1B,IL6,NPC2,PLEK,SFT2D2,SH2B3,TNF,TNFRSF1B
APOA1		transporter						0.01	IL1B,NOS2,TNF
ATF3	1.17	transcription regulator						0.01	IL12B,IL6,TNF
B3GNT2	1.46	enzyme						0.01	IL1B,IL6,TNF
CCRL2	4.2	g-protein coupled receptor						0.01	CD274,CD80,CD86
CEBPA	-1.96	transcription regulator						0.01	IL12B,SERPINE1,THBS1
GSK3B		kinase						0.01	IL12B,IL6,TNF	GSK3B,RELA
HCAR1		g-protein coupled receptor						0.01	IL1B,IL6,TNF
HIVEP1	1.25	transcription regulator						0.01	IL1B,IL6,TNF
HPX		transporter						0.01	CD86,IL6,NOS2
HSF1		transcription regulator						0.01	IL1B,IL6,TNF
JAK3		kinase						0.01	IL12B,IL6,TNF	GSK3B,JAK3,RELA,STAT1,STAT3
MCOLN2	1.14	ion channel						0.01	Ccl2,CCL5,CXCL3
NLRP12		other						0.01	IL6,NOS2,TNF	NLRP12,RELA
NR1H4		ligand-dependent nuclear receptor						0.01	IL1B,NOS2,TNF
PARK7		enzyme						0.01	IL12B,IL1B,TNF
PLAT		peptidase						0.01	IL1B,IL6,TNF
TOLLIP		other						0.01	IL6,RELB,TNF
TRIM8		enzyme						0.01	CCL5,IL6,TNF
WWP2		enzyme						0.01	CCL5,IL6,TNF
ZBTB20	-0.72	transcription regulator						0.01	IL6,NFKBIA,TNF	RELA,ZBTB20
LEP		growth factor						0.01	CXCL10,IL1B,IL6,NOS2,TNF
REL		transcription regulator						0.01	IL12B,IL1B,IL27,TNF
ABRAXAS2		other						0.01	CASP1,IL1B
ANXA2		other						0.01	IL6,TNF
APBA3		transporter						0.01	PGK1,SLC2A1
ARG2		enzyme						0.01	HIF1A,NOS2
ARL11	-1.63	other						0.01	IL6,TNF
C1QTNF1		other						0.01	IL6,TNF
C3	4.88	peptidase						0.01	C3,CASP4
CARD9		other						0.01	IL6,TNF
CC2D1A		transcription regulator						0.01	CCL5,IL6
CD300LD	-1.33	other						0.01	IL6,TNF
CLCF1	2.79	cytokine						0.01	IL12B,MSR1
CLEC4M		other						0.01	C3,CSF3
CSTB	0.58	peptidase						0.01	CASP4,IL1B
CUX1		transcription regulator						0.01	CCL5,CXCL10
EGR1		transcription regulator						0.01	SERPINE1,SOCS1
EIF2AK1		kinase						0.01	IL6,TNF
EIF2B5		translation regulator						0.01	IL1B,IL6
ENTPD1		enzyme						0.01	IL12B,TNF
ERN1		kinase						0.01	IL1B,IL6
FANCC		other						0.01	NOS2,TNF
FYN		kinase						0.01	IL1B,NLRP3
GNAI1		enzyme						0.01	IL6,TNF
GNAI3		enzyme						0.01	IL6,TNF
GRIN1		ion channel						0.01	IL1B,TNF
HCK	1.85	kinase						0.01	IL6,TNF
HRAS		enzyme						0.01	IL6,TNF
IL15RA	4.3	transmembrane receptor						0.01	IL6,TNF
IL1R2		transmembrane receptor						0.01	IL6,TNF
IL32		cytokine						0.01	CXCL3,TNF
KEAP1		transcription regulator						0.01	HIF1A,IL1B
LUM		other						0.01	IL6,TNF
LY96		transmembrane receptor						0.01	IL6,TNF
MEFV		other						0.01	CASP1,IL1B
MIF	1.07	cytokine						0.01	DUSP1,TNF
NFKBIB	2.5	transcription regulator						0.01	NFKBIA,TNF
NMI	2.19	transcription regulator						0.01	NOS2,PTGS2
NOD1	3.19	other						0.01	IL6,TNF
NQO1		enzyme						0.01	IL6,NOS2
OSMR		transmembrane receptor						0.01	JAK2,STAT3
PDE10A		enzyme						0.01	Ccl2,HIF1A
PDPK1		kinase						0.01	IL6,TNF
PML	1.86	transcription regulator						0.01	IL1B,TNF
PPIA		enzyme						0.01	IL1B,TNF
PRMT2		enzyme						0.01	IL6,TNF
PRNP		other						0.01	IL6,TNF
RELB	1.65	transcription regulator						0.01	IL6,TNF
RETN		other						0.01	CXCL3,TNF
RGCC		other						0.01	IL1B,NOS2
RORC		ligand-dependent nuclear receptor						0.01	IL1B,NLRP3
RTN4		other						0.01	IL6,RELA
S100A10		other						0.01	IL6,TNF
SAMHD1	2.6	enzyme						0.01	IL6,TNF
SERPINE1	3.86	other						0.01	IL6,NOS2
SIGLEC11		other						0.01	IL1B,NOS2
SKAP2	0.38	other						0.01	IL1B,IL6
SLC40A1		transporter						0.01	IL6,TNF
SMARCB1		transcription regulator						0.01	IL12B,IL1A
STAP2		other						0.01	IL6,TNF
THBD	-2.68	transmembrane receptor						0.01	IL6,TNF
TIA1		other						0.01	PTGS2,TNF
TRAF5		transporter						0.01	IL12B,IL6
TRPM2		ion channel						0.01	CXCL3,NOS2
TSC22D3	-1.65	transcription regulator						0.01	IL1B,TNF
ZC3H12C	2.56	other						0.01	IL12B,TNF
mir-24		microrna						0.01	IL6,TNF
mir-25		microrna						0.01	IL6,TNF
mir-30		microrna						0.01	IL6,TNF
AHR		ligand-dependent nuclear receptor						0.01	IL6,SERPINB2,TNF
CGAS		enzyme						0.01	CXCL10,IL1B,IL6
CXCR2		g-protein coupled receptor						0.01	Ccl2,CCL22,CXCL10
DICER1		enzyme						0.01	IL1B,PDCD4,SOCS3
FYB1	0.88	other						0.01	IL12B,IL6,TNF
IKBIP		other						0.01	IL1B,IL6,TNF
NR0B2		ligand-dependent nuclear receptor						0.01	CD80,CD86,NOS2
NRIP1		transcription regulator						0.01	IL1B,IL6,TNF
PARP1		enzyme						0.01	Ccl2,CXCL10,IL12B
PPP2CA	0.65	phosphatase						0.01	Cxcl9,IRF7,TNF
RPTOR		other						0.01	ADGRE1,CD86,TNF
TNFRSF18		transmembrane receptor						0.01	CCL2,IL6,TNF
TRAF6	0.57	enzyme						0.01	IL1B,IL6,TNF
VASP	1.64	other						0.01	NOS2,STAT1,TNF
CTSB		peptidase						0.03	IL1B,NOS2,TNF
GPR132	2.19	g-protein coupled receptor						0.03	IL1B,IL6,TNF
IKZF1		transcription regulator						0.03	CSF3,IL6,TNF
IL1A	7.39	cytokine						0.03	CA2,PTGS2,TNF
NLRP3	2.65	other						0.03	Ccl2,IL1B,MSR1
PDCD1		transmembrane receptor						0.03	IL1B,NLRP3,SCARB1
mir-27		microrna						0.03	IL1B,IL6,TNF
PPARD		ligand-dependent nuclear receptor						0.04	ALDH9A1,ECH1,GAS6,IL12B,THBS1
ADORA2B	2.97	g-protein coupled receptor						0.04	IL1B,TNF
AKT1		kinase						0.04	CCL5,CXCL10
BLVRA	-0.83	enzyme						0.04	CCL5,CXCL10
CD44		other						0.04	IL6,TNF
COQ7		enzyme						0.04	HIF1A,TNF
DUSP10		phosphatase						0.04	IL6,TNF
GAB1		other						0.04	IL1B,IL6
GAPLINC		other						0.04	CXCL10,IL6
GMFG	0.97	growth factor						0.04	IL6,TNF
HSD11B1		enzyme						0.04	IL12B,IL6
IFNGR1	-0.96	transmembrane receptor						0.04	Cxcl9,IL1B
MYOF		other						0.04	Ccl2,IL6
NEDD4L		enzyme						0.04	IL6,TNF
NLRC4		other						0.04	IL1B,NOS2
NLRX1		other						0.04	IL1B,IL6
OSM		cytokine						0.04	IL1B,TNF
PEBP1		other						0.04	IL6,TNF
PECAM1		other						0.04	IL6,TNF
PELI2	-1.84	enzyme						0.04	IL6,TNF
PIMREG	-3.45	other						0.04	IL4R,SOCS3
RNF122		enzyme						0.04	IL6,TNF
RPSA		translation regulator						0.04	IL6,TNF
SIRPA		phosphatase						0.04	IL6,TNF
SLC12A3		transporter						0.04	Ccl2,IL6
SMAD6		transcription regulator						0.04	IL6,NOS2
STAT2	2.64	transcription regulator						0.04	IRF1,SOCS1
TNFRSF1B	1.82	transmembrane receptor						0.04	ITGB5,SRC
TNKS		enzyme						0.04	IFIT1B,IL6
TNKS2		enzyme						0.04	IFIT1B,IL6
TRIM3		enzyme						0.04	IFIT1B,TNF
USP7		peptidase						0.04	IL6,TNF
XBP1		transcription regulator						0.04	IL6,TNF
C5AR1		g-protein coupled receptor						0.04	CD40,CD80,IL27
CD40	6.11	transmembrane receptor						0.04	IL12B,TLR9,TNF
CEBPE		transcription regulator						0.04	Ccl7,IL6,SERPINB2
PLA2G10		enzyme						0.04	IL6,PTGS2,TNF

## Sheet: IL4_CP
Ingenuity Canonical Pathways	-log(p-value)	zScore	Ratio	Molecules
Oxidative Phosphorylation	11.7	5.66	0.31	ATP5F1A,ATP5F1B,ATP5F1C,ATP5MC1,ATP5MC3,ATP5MG,ATP5PB,ATP5PO,COX5A,COX6A1,COX8A,CYB5B,CYC1,NDUFA10,NDUFA11,NDUFA12,NDUFA9,NDUFB10,NDUFB5,NDUFB6,NDUFB8,NDUFB9,NDUFS1,NDUFV1,NDUFV2,SDHA,SDHD,UQCR10,UQCR11,UQCRC1,UQCRC2,UQCRFS1,UQCRQ
Mitochondrial Dysfunction	10.7		0.25	ACO1,ACO2,ATP5F1A,ATP5F1B,ATP5F1C,ATP5MC1,ATP5MC3,ATP5MG,ATP5PB,ATP5PO,BCL2,CAT,COX5A,COX6A1,COX8A,CYB5B,CYC1,GSR,NDUFA10,NDUFA11,NDUFA12,NDUFA9,NDUFB10,NDUFB5,NDUFB6,NDUFB8,NDUFB9,NDUFS1,NDUFV1,NDUFV2,PDHA1,PRDX3,SDHA,SDHD,TXN2,UQCR10,UQCR11,UQCRC1,UQCRC2,UQCRFS1,UQCRQ
STAT3 Pathway	7.58	0.43	0.23	BCL2,CISH,CSF2RB,FLT1,IGF1,IL10RA,IL11RA,IL13RA1,IL17RA,IL1R1,IL1RL2,IL20RB,IL27RA,IL31RA,IL6R,IL6ST,JAK2,KDR,MAP3K12,MAP3K9,MAPK1,MYC,PIAS3,PTPN6,RAF1,RAP2A,SOCS1,SOCS2,SOCS5,TGFBR2,TNFRSF11A
Hepatic Fibrosis Signaling Pathway	5.94	-0.29	0.15	ATF4,BCL2,CACNB1,CCDC88A,CCL2,CDKN1B,COL18A1,CSNK1D,CYBB,EDN1,FLT1,FNBP1,FOXO4,FTH1,FZD7,IKBKE,IL17RA,IL18,IL1R1,IL1RAP,IL1RL2,IRAK2,IRAK3,ITGA1,ITGA4,ITGA6,ITGA8,ITGAX,ITGB3,ITGB8,JAK2,KDR,KLF9,LRP5,MAPK1,MMP13,MYC,PDGFA,PIK3CG,PLCG2,PPARG,PRKACB,PRKCD,PRKCI,RAC3,RAF1,RAP2A,RELB,RHOD,RHOH,RND3,SDHA,SDHD,SMAD2,SMAD3,TCF4,TFRC,TGFBR2,TLR4
TCA Cycle II (Eukaryotic)	5.88	3.16	0.48	ACO1,ACO2,CS,DLD,DLST,IDH3A,MDH2,SDHA,SDHD,SUCLG1
Glucocorticoid Receptor Signaling	5.77		0.14	ATP5F1A,ATP5F1B,ATP5F1C,ATP5MC1,ATP5PB,BCL2,CCL2,CSF2RB,CYC1,FCGR1A,GTF2H1,HLA-DMA,HLA-DMB,HLA-DQA1,HSP90AB1,HSP90B1,HSPA4,HSPA9,IGF1,IKBKE,IL10RA,IL11RA,IL13RA1,IL17RA,IL1R1,IL1RL2,IL20RB,IL27RA,IL31RA,IL6R,IL6ST,JAK2,KRT80,MAPK1,MMP13,MYC,NDUFA10,NDUFA11,NDUFA12,NDUFA9,NDUFB10,NDUFB5,NDUFB6,NDUFB8,NDUFB9,NDUFS1,NDUFV1,NDUFV2,NFATC2,PIK3CG,PLA2G5,POLR2E,POLR2G,PPARG,PPP3CC,PPP3R1,PRKACB,RAF1,RAP…
Granzyme A Signaling	5.41	-2.83	0.26	APEX1,FN1,H1-0,MBP,NDUFA10,NDUFA11,NDUFA12,NDUFA9,NDUFB10,NDUFB5,NDUFB6,NDUFB8,NDUFB9,NDUFS1,NDUFV1,NDUFV2,NME1,SET
Sirtuin Signaling Pathway	5.26	-2.65	0.16	APEX1,ATG16L2,ATG3,ATP5F1A,ATP5F1B,ATP5F1C,ATP5MC1,ATP5PB,CDH1,CYC1,DUSP6,FOXO4,H1-0,LDHA,MAPK1,MAPK7,MYC,NDRG1,NDUFA10,NDUFA11,NDUFA12,NDUFA9,NDUFB10,NDUFB5,NDUFB6,NDUFB8,NDUFB9,NDUFS1,NDUFV1,NDUFV2,PDHA1,PPARG,RELB,SDHA,SDHD,SLC25A5,SOD1,TIMM10,TIMM8A,TOMM70,TP53BP1,UQCRC2,UQCRFS1,XPC
PI3K/AKT Signaling	5.06	1.29	0.17	BCL2,CDKN1B,CSF2RB,EIF4E,HSP90AB1,HSP90B1,IKBKE,IL10RA,IL11RA,IL13RA1,IL17RA,IL1R1,IL1RL2,IL20RB,IL27RA,IL31RA,IL6R,IL6ST,INPP5D,INPPL1,ITGA1,ITGA4,ITGA6,ITGA8,ITGAX,ITGB3,ITGB8,JAK2,MAP3K5,MAPK1,PIK3CG,RAF1,RAP2A,RELB
Neutrophil Extracellular Trap Signaling Pathway	4.95	3.61	0.15	ATP5F1A,ATP5F1B,ATP5F1C,ATP5MC1,ATP5PB,CASP6,CCR1,CD14,CLEC7A,COL18A1,CYBB,CYC1,FYN,HCK,LYN,MAPK1,NDUFA10,NDUFA11,NDUFA12,NDUFA9,NDUFB10,NDUFB5,NDUFB6,NDUFB8,NDUFB9,NDUFS1,NDUFV1,NDUFV2,PIK3CG,PLA2G5,PLCG2,PLCL2,PPP3CC,PPP3R1,PRKCD,PRKCI,PYCARD,RAC3,RAF1,RIPK3,SDHA,SDHD,SLC25A5,STIM1,TIMM10,TIMM8A,TLR2,TLR4,TLR8,TOMM70,UQCRC2,UQCRFS1
Estrogen Receptor Signaling	4.89	3	0.14	ATF4,ATP5F1A,ATP5F1B,ATP5F1C,ATP5MC1,ATP5PB,BCL2,CACNB1,CYC1,EIF2B1,EIF2B2,EIF4E,FOXO4,GNA15,GNB1,GNB4,GNG2,HSP90AB1,HSP90B1,IGF1,JAK2,LIMK2,MAPK1,MED12L,MED13L,MED15,MMP12,MMP13,MMP19,MYC,NDUFA10,NDUFA11,NDUFA12,NDUFA9,NDUFB10,NDUFB5,NDUFB6,NDUFB8,NDUFB9,NDUFS1,NDUFV1,NDUFV2,PIK3CG,PLCG2,PLCL2,PRKACB,PRKCD,PRKCI,RAF1,RAP2A,RELB,SDHA,SDHD,UQCRC2,UQCRFS1
Iron homeostasis signaling pathway	4.84		0.2	ACO1,ACO2,ATP6V0A1,ATP6V0D2,ATP6V0E1,ATP6V1B2,ATP6V1H,CIAO2A,FTH1,HFE,HMOX2,HSCB,HSPA9,IL6R,JAK2,MAPK1,NUBP2,PCBP1,PDGFA,SLC11A1,SLC25A37,SLC40A1,SMAD2,SMAD3,TFRC
Cardiac Hypertrophy Signaling (Enhanced)	4.66	0.8	0.13	ADRA1A,APEX1,ATP2A2,CACNB1,CAMK2A,CSF2RB,CYBB,EDN1,EIF2B1,EIF2B2,EIF4E,FZD7,GDPD1,GNA15,GNB1,GNB4,GNG2,HDAC6,HDAC9,IGF1,IKBKE,IL10RA,IL11RA,IL13RA1,IL15,IL17RA,IL18,IL1R1,IL1RL2,IL20RB,IL27RA,IL31RA,IL6R,IL6ST,ITGA1,ITGA4,ITGA6,ITGA8,ITGAX,ITGB3,ITGB8,JAK2,MAP3K12,MAP3K5,MAP3K9,MAPK1,MAPK7,MAPKAPK3,MKNK1,MYC,NFATC2,PDE12,PDE7B,PIK3CG,PLCG2,PLCL2,PPP3CC,PPP3R1,PRKACB,PRKCD,PRKCI,RAF1,RAP2A,RELB,RY…
Macrophage Alternative Activation Signaling Pathway	4.64	3.65	0.18	ADORA2B,ARG1,ATF4,CCL17,CCL22,CD36,Chil3/Chil4,CLEC10A,FCGR2B,HLA-DMA,HLA-DMB,HLA-DQA1,IL10RA,IL13RA1,IL18,IRF4,JAK2,KLF4,MAPK1,MRC1,MYC,PIK3CG,PPARG,RELB,Retnla,RPS6KA1,RPS6KC1,SOCS1,TLR4,ZC3H12A
Role of Tissue Factor in Cancer	4.32		0.2	ARRB2,EIF4E,F10,FYN,GNA15,HBEGF,HCK,ITGA6,ITGB3,JAK2,LIMK2,LYN,MAPK1,MMP13,P4HB,PDIA6,PIK3CG,PLAUR,PTK2B,RAP2A,RPS6KA1,RPS6KA3
RAC Signaling	3.93	-0.26	0.18	BAIAP2,CD44,CYBB,CYFIP2,ITGA1,ITGA4,ITGA6,ITGA8,ITGAX,ITGB3,ITGB8,LIMK2,MAPK1,MCF2L,PI4KA,PIK3CG,PIP5K1C,PRKCI,PTK2B,RAC3,RAF1,RAP2A,RELB,TIAM1
Role of Macrophages, Fibroblasts and Endothelial Cells in Rheumatoid Arthritis	3.93		0.14	ATF4,CAMK2A,CCL2,CSNK1D,DKK2,FCGR1A,FN1,FZD7,IKBKE,IL15,IL16,IL17RA,IL18,IL1R1,IL1RAP,IL1RL2,IL6R,IL6ST,IRAK2,IRAK3,JAK2,LRP5,MAPK1,MMP13,MYC,NFATC2,PDGFA,PIK3CG,PLCG2,PLCL2,PPP3CC,PPP3R1,PRKCD,PRKCI,RAF1,RAP2A,SOCS1,TCF4,TLR2,TLR4,TLR8,TLR9,TRAF5
TREM1 Signaling	3.88	0.26	0.22	CCL2,FCGR2B,IL18,ITGAX,JAK2,MAPK1,NLRC3,NLRC4,NLRP10,NOD2,PLCG2,RELB,TLR2,TLR4,TLR8,TLR9
Pathogen Induced Cytokine Storm Signaling Pathway	3.76	1.81	0.14	ADRA1A,BHLHE40,CCL17,Ccl2,CCL2,CCL22,CCL24,Ccl7,Ccl8,CCR1,CDH1,CLEC7A,COL18A1,CSF2RB,CXCL10,CXCL16,FTH1,HLA-DMA,HLA-DMB,HLA-DQA1,IL15,IL18,IL1R1,IL1RAP,IL1RL2,IL6R,IL6ST,IRF9,JAK2,MAPK1,MAPK7,MYC,NLRC3,NLRC4,NLRP10,NOD2,PYCARD,RAB27A,RIPK3,RYR1,TLR2,TLR4,TLR8,TLR9
Growth Hormone Signaling	3.46	0.28	0.22	IGF1,JAK2,MAPK1,PIK3CG,PLCG2,PRKCD,PRKCI,PTPN6,RPS6KA1,RPS6KA3,RPS6KC1,SOCS1,SOCS2,SOCS5
Macrophage Classical Activation Signaling Pathway	3.46	-2.35	0.16	ACO2,CD14,CXCL10,CYBB,DLAT,DLD,HLA-DMA,HLA-DMB,HLA-DQA1,IL13RA1,IL15,IL18,IRF8,IRF9,JAK2,MERTK,NDUFS1,PDHA1,PDHB,PPARG,SDHA,SDHD,SOCS1,TLR4,TLR9,UQCRC2
HIF1α Signaling	3.38	0.38	0.15	APEX1,CAMK1,CAMK1D,CAMK2A,CYBB,EDN1,EIF4E,FLT1,HK3,HSPA4,HSPA9,IGF1,IL6R,KDR,LDHA,MAPK1,MKNK1,MMP12,MMP13,MMP19,PIK3CG,PLCG2,PPP3CC,PPP3R1,PRKCD,PRKCI,RAC3,RAF1,RAN,RAP2A
IL-8 Signaling	3.38	-1.35	0.15	ARRB2,BCL2,CDH1,CYBB,FLT1,FNBP1,GNA15,GNB1,GNB4,GNG2,HBEGF,IKBKE,IRAK2,IRAK3,ITGAX,ITGB3,KDR,LIMK2,MAPK1,PIK3CG,PLD2,PRKCD,PRKCI,PTK2B,RAC3,RAF1,RAP2A,RHOD,RHOH,RND3
Role of IL-17F in Allergic Inflammatory Airway Diseases	3.35	1.13	0.25	ATF4,CCL2,CXCL10,IGF1,IL17RA,MAPK1,MMP13,RAF1,RELB,RPS6KA1,RPS6KA3
Unfolded protein response	3.32	1.73	0.19	ATF4,BCL2,CALR,CD82,DNAJA1,DNAJA3,DNAJB11,DNAJC3,HSP90B1,HSPA4,HSPA9,HSPH1,MAP3K5,P4HB,PDIA6,PPARG,VCP
Acetyl-CoA Biosynthesis I (Pyruvate Dehydrogenase Complex)	3.31	2	0.67	DLAT,DLD,PDHA1,PDHB
Neuregulin Signaling	3.3	0.3	0.18	CDKN1B,ERRFI1,HBEGF,HSP90AB1,HSP90B1,ITGA1,ITGA4,ITGA6,ITGA8,ITGAX,ITGB3,ITGB8,MAPK1,MATK,MYC,PLCG2,PRKCD,PRKCI,RAF1,RAP2A
p38 MAPK Signaling	3.28	0.5	0.18	ATF1,ATF4,IL18,IL1R1,IL1RAP,IL1RL2,IRAK2,IRAK3,MAP3K5,MAP4K1,MAPKAPK3,MKNK1,MYC,PLA2G5,RPS6KA1,RPS6KA3,RPS6KC1,TGFBR2,TIFA
PTEN Signaling	3.27	0.73	0.16	BCL2,CDKN1B,CSNK2B,FLT1,FOXO4,IKBKE,INPP5D,INPPL1,ITGA1,ITGA4,ITGA6,ITGA8,ITGAX,ITGB3,ITGB8,KDR,MAPK1,PIK3CG,RAC3,RAF1,RAP2A,RELB,TGFBR2,TNFRSF11A
Gαq Signaling	3.22	-0.85	0.16	ADRA1A,CSK,FNBP1,GNA15,GNB1,GNB4,GNG2,HTR2A,IKBKE,MAPK1,NFATC2,PIK3CG,PLCG2,PLD2,PPP3CC,PPP3R1,PRKCD,PRKCI,PTK2B,RAC3,RAF1,RELB,RHOD,RHOH,RND3
Insulin Secretion Signaling Pathway	3.19	3.77	0.14	ATF4,BET1L,CACNB1,CAMK2A,CLCN3,DLAT,DLD,EIF2B1,EIF2B2,EIF2S1,EIF4A3,EIF4E,FYN,GNA15,HCK,JAK2,LYN,MAPK1,PDHA1,PDHB,PIK3CG,PLCG2,PLCL2,PRKACB,PRKCD,PRKCI,RYR1,SEC61A1,SEC61B,SPCS2,SRP19,SRP72,SSR2,SSR3,SSR4
Phagosome Formation	3.19	0.37	0.12	ADORA2B,ADRA1A,AP1S2,BCL10,CCR1,CD14,CD36,CLEC4D,CLEC7A,CLIP1,CNR2,CX3CR1,ELMO1,ELMO2,F2RL2,FCGR1A,FCGR2B,FFAR4,FN1,FYN,FZD7,GPR34,HCK,HTR2A,ITGA1,ITGA4,ITGA6,ITGA8,ITGAX,ITGB3,ITGB8,KISS1R,LAT,LIMK2,LTB4R,LYN,MALT1,MAPK1,MAPK7,MRC1,P2RY1,P2RY13,PI4KA,PIK3CG,PIP5K1C,PLA2G5,PLCG2,PLD2,PRKCD,PRKCI,PTAFR,PTGER2,PTGIR,PTK2B,RAC3,RAF1,RAP2A,RASGRP1,S1PR1,SPHK1,TLR2,TLR4,TLR8,TLR9,VAV1,WAS,WASF2
Production of Nitric Oxide and Reactive Oxygen Species in Macrophages	3.06	-1.22	0.15	APOC2,APOE,CAT,CYBB,FNBP1,IKBKE,IRF8,JAK2,LYZ,MAP3K12,MAP3K5,MAP3K9,MAPK1,PIK3CG,PLCG2,PPP1R14B,PRKCD,PRKCI,PTPN6,RAC3,RBP4,RELB,RHOD,RHOH,RND3,TLR2,TLR4
Role of Hypercytokinemia/hyperchemokinemia in the Pathogenesis of Influenza	3.06	-1.39	0.21	CCL2,CXCL10,IFIT2,IFIT3,IL18,IRF9,OAS2,OAS3,PYCARD,RSAD2,S1PR1,TLR4,TLR9
ERK/MAPK Signaling	3.04	-0.43	0.15	ATF1,ATF4,DUSP4,DUSP6,EIF4E,FYN,ITGA1,ITGA4,ITGA6,ITGA8,ITGAX,ITGB3,ITGB8,MAPK1,MKNK1,MYC,PIK3CG,PLA2G5,PLCG2,PPARG,PPP1R14B,PRKACB,PRKCD,PRKCI,PTK2B,RAC3,RAF1,RAP2A,RPS6KA1
Signaling by Rho Family GTPases	3.04	-0.65	0.14	ARHGEF2,BAIAP2,CDH1,CLIP1,CYBB,FNBP1,GNA15,GNB1,GNB4,GNG2,ITGA1,ITGA4,ITGA6,ITGA8,ITGAX,ITGB3,ITGB8,LIMK2,MAP3K12,MAP3K9,MAPK1,MSN,PI4KA,PIK3CG,PIP5K1C,PRKCI,PTK2B,RAC3,RAF1,RELB,RHOD,RHOH,RND3,SEPTIN9,WAS
Opioid Signaling Pathway	2.95	0	0.14	AP2M1,AP2S1,ARRB2,ATF4,CACNB1,CAMK1,CAMK1D,CAMK2A,CDKN1B,FYN,GNA15,GNB1,GNB4,GNG2,HCK,LYN,MAPK1,MAPK7,MYC,PIK3CG,PLD2,PPP3CC,PPP3R1,PRKACB,PRKCD,PRKCI,RAC3,RAF1,RAP2A,RGS11,RPS6KA1,RPS6KA3,RYR1,SIGMAR1,TCF4
Leukocyte Extravasation Signaling	2.95	0	0.15	ABL1,ACTN1,ARHGAP12,ARHGAP6,ARHGAP8/PRR5-ARHGAP8,CD44,CLDN11,CYBB,F11R,ITGA4,MAPK1,MMP12,MMP13,MMP19,MSN,PECAM1,PIK3CG,PLCG2,PRKCD,PRKCI,PTK2B,RASGRP1,RASSF5,RHOH,SIPA1,VAV1,WAS
Osteoarthritis Pathway	2.89	0.89	0.14	ADIPOQ,ANXA2,ANXA5,ATF4,CASP6,FN1,FZD7,IL1R1,IL1RAP,IL1RL2,ITGA1,ITGA4,ITGA6,ITGA8,ITGAX,ITGB3,ITGB8,JAG1,MMP12,MMP13,PPARG,RBP4,RELB,SMAD2,SMAD3,SPHK1,TCF4,TGFBR2,TLR2,TLR4
Role of PKR in Interferon Induction and Antiviral Response	2.87	-2.32	0.16	CYC1,DNAJC3,EIF2S1,FCGR1A,HSP90AB1,HSP90B1,HSPA4,HSPA9,IKBKE,IL18,IRF9,MAPK1,NLRP1,NLRP10,PDGFA,PYCARD,RELB,TARBP2,TLR4,TLR9
Colorectal Cancer Metastasis Signaling	2.73	0.39	0.13	CDH1,FNBP1,FZD7,GNA15,GNB1,GNB4,GNG2,IL6R,IL6ST,JAK2,LRP5,MAPK1,MMP12,MMP13,MMP19,MYC,PIK3CG,PRKACB,PTGER2,RAC3,RALGDS,RAP2A,RELB,RHOD,RHOH,RND3,SMAD2,SMAD3,TCF4,TGFBR2,TLR2,TLR4,TLR8,TLR9
Molecular Mechanisms of Cancer	2.69		0.12	ABL1,ARHGEF2,BAK1,BCL2,CAMK2A,CASP6,CDH1,CDK17,CDKN1B,FNBP1,FYN,FZD7,GNA15,GNB1,GNB4,GNG2,HDAC6,HDAC9,HHAT,ITGA1,ITGA4,ITGA6,ITGA8,ITGAX,ITGB3,ITGB8,JAK2,LRP5,MAP3K5,MAPK1,MYC,PA2G4,PIK3CG,PRKACB,PRKCD,PRKCI,RAC3,RAF1,RALGDS,RAP2A,RASA1,RASGRP1,RELB,RHOD,RHOH,RND3,SMAD2,SMAD3,SYNGAP1,TCF4,TGFBR2
tRNA Charging	2.66	3	0.24	AARS1,CARS1,EPRS1,IARS1,KARS1,LARS1,RARS1,TARS1,YARS1
IL-13 Signaling Pathway	2.66	1	0.17	ARG1,CD36,FOSL2,FYN,HBEGF,HCK,IL13RA1,IL17RA,JAK2,LYN,MAPK1,PDGFA,PIK3CG,PRKCD,Retnla,SOCS1
GM-CSF Signaling	2.62	-0.3	0.19	BCL2A1,CAMK2A,CISH,CSF2RB,HCK,JAK2,LYN,MAPK1,PIK3CG,PPP3CC,PPP3R1,RAF1,RAP2A
Role Of Osteoclasts In Rheumatoid Arthritis Signaling Pathway	2.53	0.34	0.13	ADAM8,ADAM9,ATF4,BCL2,CDH1,COL18A1,FCGR1A,FCGR2B,FNBP1,FOXO4,IKBKE,IL18,IL1R1,IL1RAP,IL1RL2,ITGB3,MAP3K5,MAPK1,MITF,MMP12,MMP13,MMP19,PIK3CG,PLCG2,PPP3CC,PPP3R1,PTK2B,RAC3,RAF1,RAP2A,RHOD,RHOH,RND3,TLR4,TNFRSF11A,TRAF5
Immunogenic Cell Death Signaling Pathway	2.52	2.67	0.18	ATF4,BAK1,BCAP31,BCL2,CALR,CXCL10,HSP90AB1,HSP90B1,HSPA4,HSPA9,PGAM5,PYCARD,RIPK3,TLR4
Actin Cytoskeleton Signaling	2.52	0	0.13	ACTN1,ARHGAP24,BAIAP2,CD14,CSK,CYFIP2,FGD3,FN1,ITGA1,ITGA4,ITGA6,ITGA8,ITGAX,ITGB3,ITGB8,LIMK2,MAPK1,MATK,MSN,PDGFA,PIK3CG,PIP5K1C,RAC3,RAF1,RAP2A,SSH2,TIAM1,VAV1,WAS,WASF2
Role Of Chondrocytes In Rheumatoid Arthritis Signaling Pathway	2.5	2.24	0.15	CCL2,FN1,IL17RA,IL18,IL1R1,IL1RAP,IL1RL2,IL6R,IL6ST,JAK2,MAPK1,MMP12,MMP13,MMP19,PGAM5,PPP3CC,PPP3R1,PYCARD,RIPK3,TLR2
RANK Signaling in Osteoclasts	2.49	-0.83	0.17	IKBKE,MAP3K12,MAP3K5,MAP3K9,MAPK1,MITF,NFATC2,PIK3CG,PPP3CC,PPP3R1,PTK2B,RAF1,RELB,TNFRSF11A,TRAF5
Tumor Microenvironment Pathway	2.47	3.13	0.14	ARG1,BCL2,CCL2,CD274,CD44,FN1,FOXO4,IGF1,IL6R,ITGB3,JAK2,MAPK1,MMP12,MMP13,MMP19,MYC,PDCD1LG2,PDGFA,PIK3CG,RAF1,RAP2A,RELB,SLC16A1,TIAM1
Endoplasmic Reticulum Stress Pathway	2.47	0.82	0.3	ATF4,CALR,DNAJC3,EIF2S1,HSP90B1,MAP3K5
Inflammasome pathway	2.47	-0.82	0.3	IL18,NLRC4,NLRP1,NOD2,PYCARD,TLR4
Role of Pattern Recognition Receptors in Recognition of Bacteria and Viruses	2.46	-0.83	0.15	CLEC6A,CLEC7A,EIF2S1,IL15,IL18,MAPK1,NLRC4,NOD2,OAS2,OAS3,PIK3CG,PLCG2,PRKCD,PRKCI,RELB,RIPK2,TLR2,TLR4,TLR8,TLR9
T Cell Receptor Signaling	2.43	-0.56	0.13	BCL10,CD4,CDKN1B,CSK,DUSP6,FYB1,FYN,HLA-DMA,HLA-DMB,HLA-DQA1,ICOSLG/LOC102723996,IKBKE,LAT,MALT1,MAPK1,NFATC2,PIK3CG,PLCG2,PPP3CC,PPP3R1,PTK2B,PTPN6,PTPRC,RAF1,RAP2A,RASA1,RASGRP1,RELB,TCF4,VAV1
Natural Killer Cell Signaling	2.39	-1.22	0.14	COL18A1,FYN,HSPA4,HSPA9,IL15,IL18,JAK2,LAT,LIMK2,MAP3K12,MAP3K5,MAP3K9,MAPK1,NFATC2,PIK3CG,PLCG2,PTK2B,PTPN6,RAC3,RAF1,RAP2A,RASSF5,RELB,VAV1,WAS
Actin Nucleation by ARP-WASP Complex	2.39	-1.41	0.17	BAIAP2,FNBP1,ITGA1,ITGA4,ITGA6,ITGA8,ITGAX,ITGB3,ITGB8,RAC3,RAP2A,RHOD,RHOH,RND3,WAS
Huntington's Disease Signaling	2.35	0	0.13	ATF4,ATP5F1A,ATP5F1B,ATP5F1C,ATP5MC1,ATP5PB,BET1L,CASP6,GNA15,GNB1,GNB4,GNG2,HDAC6,HDAC9,HIP1,HSPA4,HSPA9,IGF1,MAPK1,PIK3CG,POLR2E,POLR2G,PRKCD,PRKCI,PSMA3,PSMA4,PSMB5,PSMC5,PSMD14,PSMD6,PSME3,RASA1,SDHA,SDHD
TEC Kinase Signaling	2.35	-1.21	0.13	FNBP1,FYN,GNA15,GNB1,GNB4,GNG2,HCK,ITGA1,ITGA4,ITGA6,ITGA8,ITGAX,ITGB3,ITGB8,JAK2,LYN,PIK3CG,PLCG2,PRKCD,PRKCI,PTK2B,RAC3,RELB,RHOD,RHOH,RND3,TLR4,VAV1,WAS
Cardiac Hypertrophy Signaling	2.35	-1.89	0.13	ADRA1A,CACNB1,EIF2B1,EIF2B2,EIF4E,FNBP1,GNA15,GNB1,GNB4,GNG2,IGF1,IL6R,MAP3K12,MAP3K5,MAP3K9,MAPK1,MAPKAPK3,PIK3CG,PLCG2,PLCL2,PPP3CC,PPP3R1,PRKACB,RAC3,RAF1,RAP2A,RHOD,RHOH,RND3,RPS6KA1,TGFBR2
Ephrin Receptor Signaling	2.34	-0.47	0.14	ABL1,ATF4,FYN,GNA15,GNB1,GNB4,GNG2,ITGA1,ITGA4,ITGA6,ITGA8,ITGAX,ITGB3,ITGB8,ITSN1,JAK2,LIMK2,MAPK1,PDGFA,PIK3CG,RAC3,RAF1,RAP2A,RASA1,SH2D3C,WAS
Polyamine Regulation in Colon Cancer	2.32	0.3	0.19	ARG1,CSNK2B,EIF5A,MAPK1,MYC,PPARG,RAF1,SMOX,SRM,STIM1,TCF4
Systemic Lupus Erythematosus In B Cell Signaling Pathway	2.31	0.16	0.12	BCL10,BCL2,CSK,FCGR2B,FOXO4,FYN,HCK,IFIT2,IFIT3,IL15,IL18,IL6R,IL6ST,INPP5D,INPPL1,IRF9,JAK2,LILRB3,LYN,MALT1,MAPK1,MYC,NFATC2,PIK3AP1,PIK3CG,PLCG2,PPP3CC,PPP3R1,PRKCD,PRKCI,PTPN6,RAC3,RAF1,RAP2A,RASGRP1,RELB,TLR8,TLR9,TRAF5,VAV1
Prostanoid Biosynthesis	2.27	1	0.4	HPGDS,PTGES2,PTGS1,TBXAS1
Fcγ Receptor-mediated Phagocytosis in Macrophages and Monocytes	2.26	-1.81	0.16	FCGR1A,FYB1,FYN,HCK,INPP5D,LYN,MAPK1,PIK3CG,PLD2,PRKCD,PRKCI,PTK2B,RAC3,VAV1,WAS
Superpathway of D-myo-inositol (1,4,5)-trisphosphate Metabolism	2.25	0.82	0.27	BPNT1,IMPA1,INPP5A,INPP5D,INPPL1,IPMK
PI3K Signaling in B Lymphocytes	2.24	-0.58	0.13	ABL1,ATF1,ATF4,ATF5,BCL10,CAMK2A,CD180,FCGR2B,FYN,IKBKE,INPP5D,LYN,MALT1,MAPK1,NFATC2,PIK3AP1,PIK3CG,PLCG2,PLCL2,PLEKHA3,PPP3CC,PPP3R1,PRKCI,PTPRC,RAF1,RAP2A,RELB,TLR4,VAV1
D-myo-inositol (1,4,5)-trisphosphate Degradation	2.21	0.45	0.31	BPNT1,IMPA1,INPP5A,INPP5D,INPPL1
PDGF Signaling	2.18	-0.53	0.16	ABL1,CSNK2B,INPP5D,INPPL1,JAK2,MAPK1,MYC,PDGFA,PIK3CG,PLCG2,RAF1,RAP2A,RASA1,SPHK1
Th1 Pathway	2.17	-0.26	0.15	CD274,CD4,HLA-DMA,HLA-DMB,HLA-DQA1,ICOSLG/LOC102723996,IL10RA,IL18,IL27RA,IL6R,JAK2,NFATC2,NFIL3,NOTCH2,PIK3CG,SOCS1,VAV1
RHOGDI Signaling	2.17	-0.5	0.13	ARHGAP12,ARHGAP6,ARHGAP8/PRR5-ARHGAP8,ARHGEF2,CD44,CDH1,FNBP1,GNA15,GNB1,GNB4,GNG2,ITGA1,ITGA4,ITGA6,ITGA8,ITGAX,ITGB3,ITGB8,LIMK2,MSN,PI4KA,PIP5K1C,RAC3,RHOD,RHOH,RND3,WASF2
IL-10 Signaling	2.17	-0.89	0.14	ATF4,BCL2,BHLHE40,CCR1,FCGR2B,HLA-DMA,HLA-DMB,HLA-DQA1,IKBKE,IL10RA,IL18,IL1R1,IL1RAP,IL1RL2,IL6R,IL6ST,INPP5D,MAPK1,RELB,TLR4
VEGF Signaling	2.13	-0.3	0.16	ACTN1,BCL2,EIF1AX,EIF2B1,EIF2B2,EIF2S1,FLT1,KDR,MAPK1,PIK3CG,PLCG2,PTK2B,PTPN6,RAF1,RAP2A
Purine Nucleotides De Novo Biosynthesis II	2.1	2	0.36	ADSL,ATIC,GMPS,PPAT
BAG2 Signaling Pathway	2.1	0	0.17	ANXA2,HSPA4,HSPA9,MAPK1,MYC,PSMA3,PSMA4,PSMB5,PSMC5,PSMD14,PSMD6,PSME3,RELB
Coronavirus Pathogenesis Pathway	2.09	1.09	0.13	ABL1,ADAM9,ATF4,BCL2,CCL2,EIF4E,HDAC6,HDAC9,IL17RA,IRF9,MAPK1,OAS2,OAS3,PA2G4,PTGES2,PYCARD,RELB,RIPK3,RPS2,RPS27L,SIGMAR1,SMAD3,TGFBR2,TOMM70
1D-myo-inositol Hexakisphosphate Biosynthesis II (Mammalian)	2.09	0.45	0.29	INPP5A,INPP5D,INPPL1,IPMK,ITPK1
Regulation of Actin-based Motility by Rho	2.01	-0.63	0.15	BAIAP2,FNBP1,ITGA1,ITGA4,ITGA6,ITGA8,ITGAX,ITGB3,ITGB8,PI4KA,PIP5K1C,RAC3,RHOD,RHOH,RND3,WAS
Necroptosis Signaling Pathway	1.99	0.69	0.14	CAMK2A,CYBB,IRF9,MERTK,PELI1,PGAM5,PLA2G5,PPP3CC,PPP3R1,PYCARD,PYGL,RIPK3,SLC25A13,SLC25A5,TIMM10,TIMM8A,TLR4,TNIP1,TOMM70
Neuroinflammation Signaling Pathway	1.98	0	0.12	ATF4,BCL2,CCL2,CD200R1,CX3CR1,CXCL10,CYBB,HLA-DMA,HLA-DMB,HLA-DQA1,IKBKE,IL18,IL1R1,IL6R,IRAK2,IRAK3,JAK2,KLK3,MAPK1,MAPK7,NFATC2,PIK3CG,PLA2G5,PLCG2,PPP3CC,PPP3R1,PYCARD,RAC3,RELB,TGFBR2,TLR2,TLR4,TLR8,TLR9
Axonal Guidance Signaling	1.92		0.11	ABL1,ABLIM1,ADAM8,ADAM9,BAIAP2,ECE2,EIF4E,FYN,FZD7,GNA15,GNB1,GNB4,GNG2,IGF1,ITGA1,ITGA4,ITGA6,ITGA8,ITGAX,ITGB3,ITGB8,ITSN1,LIMK2,MAPK1,MKNK1,MMP12,MMP13,NFATC2,PDGFA,PIK3CG,PLCG2,PLCL2,PLXNA2,PLXNB2,PLXNB3,PLXND1,PPP3CC,PPP3R1,PRKACB,PRKCD,PRKCI,PSMD14,RAC3,RAF1,RAP2A,RASA1,RASSF5,RHOD,SEMA4D,SLIT1,WAS
Interferon Signaling	1.91	-0.82	0.21	BAK1,BCL2,IFIT3,IFITM3,IRF9,JAK2,SOCS1
Th1 and Th2 Activation Pathway	1.91		0.13	CCR1,CD274,CD4,HLA-DMA,HLA-DMB,HLA-DQA1,ICOSLG/LOC102723996,IL10RA,IL18,IL27RA,IL6R,JAG1,JAK2,NFATC2,NFIL3,NOTCH2,PIK3CG,S1PR1,SOCS1,TGFBR2,VAV1
Chemokine Signaling	1.88	-1.15	0.16	CAMK1,CAMK1D,CAMK2A,CCL2,CCL24,LIMK2,MAPK1,PIK3CG,PLCG2,PTK2B,RAF1,RAP2A
Caveolar-mediated Endocytosis Signaling	1.88		0.16	ABL1,COPB2,COPZ1,FYN,ITGA1,ITGA4,ITGA6,ITGA8,ITGAX,ITGB3,ITGB8,ITSN1
Semaphorin Signaling in Neurons	1.86		0.17	FNBP1,FYN,LIMK2,MAPK1,PLXNA2,RAC3,RHOD,RHOH,RND3,SEMA4D
NRF2-mediated Oxidative Stress Response	1.85	0.26	0.12	ATF4,CAT,DNAJA1,DNAJA3,DNAJB11,DNAJC3,FTH1,GSR,GSTM3,GSTO1,HSP90AB1,HSP90B1,JUND,MAP3K5,MAPK1,MAPK7,PIK3CG,PPIB,PRKCD,PRKCI,RAF1,RAP2A,SOD1,USP14,VCP
Regulation of eIF4 and p70S6K Signaling	1.85	-1.34	0.13	EIF1AX,EIF2B1,EIF2B2,EIF2S1,EIF3B,EIF3J,EIF4A3,EIF4E,ITGA1,ITGA4,ITGA6,ITGA8,ITGAX,ITGB3,ITGB8,MAPK1,MKNK1,PIK3CG,RAF1,RAP2A,RPS2,RPS27L
Pyroptosis Signaling Pathway	1.84	0.83	0.15	IL18,IL1R1,IRF2,MAPK1,NLRC4,NLRP1,NLRP10,PRKACB,PYCARD,TLR2,TLR4,TLR8,TLR9
Integrin Signaling	1.82	-0.63	0.12	ABL1,ACTN1,BCAR3,FNBP1,FYN,ITGA1,ITGA4,ITGA6,ITGA8,ITGAX,ITGB3,ITGB8,MAPK1,PIK3CG,PLCG2,RAC3,RAF1,RAP2A,RHOD,RHOH,RND3,TNK2,TSPAN5,WAS,ZYX
IL-3 Signaling	1.8	1.15	0.16	CSF2RB,INPP5D,JAK2,MAPK1,PIK3CG,PPP3CC,PPP3R1,PRKCD,PRKCI,PTPN6,RAF1,RAP2A
Pancreatic Adenocarcinoma Signaling	1.79	0.71	0.14	ABL1,BCL2,CDKN1B,HBEGF,HDAC6,HDAC9,JAK2,MAPK1,PA2G4,PIK3CG,PLD2,RAF1,RALGDS,RELB,SMAD2,SMAD3,TGFBR2
fMLP Signaling in Neutrophils	1.79	-0.83	0.14	CYBB,GNA15,GNB1,GNB4,GNG2,MAPK1,NFATC2,PIK3CG,PPP3CC,PPP3R1,PRKCD,PRKCI,RAC3,RAF1,RAP2A,RELB,WAS
Granulocyte Adhesion and Diapedesis	1.79		0.13	CCL17,Ccl2,CCL2,CCL22,CCL24,Ccl7,Ccl8,CCR1,CLDN11,CXCL10,CXCL16,IL18,IL1R1,IL1RAP,IL1RL2,ITGA4,MMP12,MMP13,MMP19,MSN,PECAM1
B Cell Receptor Signaling	1.78	-1.13	0.12	ABL1,ATF4,BCL10,BCL2A1,CAMK2A,CSK,FCGR2B,IKBKE,INPP5D,INPPL1,LYN,MALT1,MAP3K12,MAP3K5,MAP3K9,MAPK1,NFATC2,PIK3AP1,PIK3CG,PLCG2,POU2F2,PPP3CC,PPP3R1,PTK2B,PTPN6,PTPRC,RAF1,RAP2A,RASSF5,RELB,VAV1
IL-15 Production	1.77	0.26	0.14	ABL1,CLK4,CSK,FLT1,FYN,HCK,IL15,JAK2,KDR,LYN,MATK,MERTK,PRKCI,PTK2B,RELB,TNK2
Hepatic Fibrosis / Hepatic Stellate Cell Activation	1.77		0.13	BCL2,CCL2,CD14,COL18A1,ECE1,EDN1,FLT1,FN1,IGF1,IGFBP4,IL10RA,IL1R1,IL1RAP,IL1RL2,IL6R,KDR,MMP13,PDGFA,RELB,SMAD2,SMAD3,TGFBR2,TLR4
Aldosterone Signaling in Epithelial Cells	1.76	0.33	0.13	DNAJA1,DNAJB11,DNAJC2,DNAJC3,HSCB,HSP90AB1,HSP90B1,HSPA4,HSPA9,HSPD1,HSPH1,MAPK1,PI4KA,PIK3CG,PIP5K1C,PLCG2,PLCL2,PRKCD,PRKCI,RAF1,TRAP1
1D-myo-inositol Hexakisphosphate Biosynthesis V (from Ins(1,3,4)P3)	1.76		0.67	IPMK,ITPK1
Inosine-5'-phosphate Biosynthesis II	1.76		0.67	ADSL,ATIC
Serine Biosynthesis	1.76		0.67	PHGDH,PSAT1
Glioma Invasiveness Signaling	1.71	0	0.16	CD44,FNBP1,ITGB3,MAPK1,PIK3CG,PLAUR,RAC3,RAP2A,RHOD,RHOH,RND3
MSP-RON Signaling In Macrophages Pathway	1.71	0	0.14	ARG1,ATF4,HLA-DMA,HLA-DMB,HLA-DQA1,IKBKE,JAK2,KLK3,MAPK1,NFKBIZ,PIK3CG,RAP2A,RELB,SOCS1,TLR4
NGF Signaling	1.7	-0.77	0.14	ATF4,IKBKE,MAP3K12,MAP3K5,MAP3K9,MAPK1,MAPK7,PIK3CG,PLCG2,PRKCD,RAF1,RAP2A,RELB,RPS6KA1,RPS6KA3,RPS6KC1
Ketolysis	1.7		0.38	HADHA,HADHB,OXCT1
Valine Degradation I	1.69	2.24	0.24	AUH,DLD,HADHA,HADHB,HIBADH
Role of JAK1, JAK2 and TYK2 in Interferon Signaling	1.69	0	0.24	JAK2,PTPN6,RAF1,RELB,SOCS1
P2Y Purigenic Receptor Signaling Pathway	1.69	0	0.13	ATF4,GNB1,GNB4,GNG2,ITGB3,MAPK1,MYC,P2RY1,PIK3CG,PLCG2,PLCL2,PRKACB,PRKCD,PRKCI,RAF1,RAP2A,RELB
Regulation of IL-2 Expression in Activated and Anergic T Lymphocytes	1.69	-0.24	0.13	BCL10,FYN,IKBKE,LAT,MALT1,MAPK1,NFATC2,PLCG2,PPP3CC,PPP3R1,RAF1,RAP2A,RELB,SMAD2,SMAD3,TGFBR2,VAV1
iNOS Signaling	1.66	-0.38	0.18	CD14,IKBKE,IRAK2,IRAK3,JAK2,MAPK1,RELB,TLR4
Noradrenaline and Adrenaline Degradation	1.65	1.63	0.21	ADHFE1,ALDH1A2,ALDH1B1,DHRS9,IL4I1,SMOX
Fc Epsilon RI Signaling	1.65	0.26	0.14	FYN,INPP5D,INPPL1,LAT,LYN,MAPK1,PIK3CG,PLA2G5,PLCG2,PRKCD,PRKCI,RAC3,RAF1,RAP2A,VAV1
Prolactin Signaling	1.65	-0.28	0.14	FYN,JAK2,MAPK1,MYC,PIK3CG,PLCG2,PRKCD,PRKCI,RAF1,RAP2A,SOCS1,SOCS2,SOCS5
Prostate Cancer Signaling	1.65		0.14	ABL1,ATF4,BCL2,CDKN1B,HDAC6,HDAC9,HSP90AB1,HSP90B1,KLK3,MAPK1,PA2G4,PIK3CG,RAF1,RAP2A,RELB
JAK/STAT Signaling	1.64	-0.9	0.15	CISH,JAK2,MAPK1,PIAS3,PIK3CG,PTPN6,RAF1,RAP2A,RELB,SOCS1,SOCS2,SOCS5
Role of JAK family kinases in IL-6-type Cytokine Signaling	1.63	2.11	0.15	HSP90AB1,HSP90B1,IL11RA,IL27RA,IL6R,IL6ST,JAK2,MAPK1,MYC,PIAS3,SOCS1
Apoptosis Signaling	1.63	1.15	0.14	BAK1,BCL2,BCL2A1,CASP6,CYC1,IKBKE,LMNA,MAP3K5,MAPK1,PLCG2,RAF1,RAP2A,RELB,RPS6KA1
Acute Phase Response Signaling	1.63	-0.73	0.12	FN1,HMOX2,IKBKE,IL18,IL1R1,IL1RAP,IL6R,IL6ST,JAK2,MAP3K5,MAPK1,PIK3CG,RAF1,RAP2A,RBP4,RELB,SOCS1,SOCS2,SOCS5,TCF4,VWF
α-Adrenergic Signaling	1.63	-1	0.14	ADRA1A,GNA15,GNB1,GNB4,GNG2,MAPK1,PLCG2,PRKACB,PRKCD,PRKCI,PYGL,RAF1,RAP2A,SLC8A1
PKCθ Signaling in T Lymphocytes	1.6	0	0.12	BCL10,CACNB1,CAMK2A,CD4,FYN,HLA-DMA,HLA-DMB,HLA-DQA1,IKBKE,LAT,MALT1,MAP3K12,MAP3K5,MAP3K9,MAPK1,NFATC2,PIK3CG,PLCG2,PPP3CC,PPP3R1,RAC3,RAP2A,RELB,VAV1
HGF Signaling	1.6	-0.9	0.13	ITGA1,ITGA4,ITGA6,ITGA8,ITGAX,ITGB3,ITGB8,MAP3K12,MAP3K5,MAP3K9,MAPK1,PIK3CG,PLCG2,PRKCD,PRKCI,RAF1,RAP2A
Role of NFAT in Cardiac Hypertrophy	1.59	-1.09	0.12	CACNB1,CAMK1,CAMK1D,CAMK2A,GNB1,GNB4,GNG2,HDAC6,HDAC9,IGF1,IL6R,IL6ST,MAPK1,PIK3CG,PLCG2,PLCL2,PPP3CC,PPP3R1,PRKACB,PRKCD,PRKCI,RAF1,RAP2A,SLC8A1,TGFBR2
Glioma Signaling	1.58	0	0.13	ABL1,CAMK1,CAMK1D,CAMK2A,HDAC6,HDAC9,IGF1,MAPK1,PA2G4,PDGFA,PIK3CG,PLCG2,PRKCD,PRKCI,RAF1,RAP2A
PD-1, PD-L1 cancer immunotherapy pathway	1.56	-1.39	0.14	CBLB,CD274,CDKN1B,CSK,CSNK2B,HLA-DMA,HLA-DMB,HLA-DQA1,JAK2,LAT,PDCD1LG2,PIK3CG,RASGRP1,SMAD3
IL-6 Signaling	1.55	-0.53	0.13	CD14,CSNK2B,IKBKE,IL18,IL1R1,IL1RAP,IL1RL2,IL6R,IL6ST,JAK2,MAPK1,PIK3CG,RAF1,RAP2A,RELB,SOCS1
Small Cell Lung Cancer Signaling	1.54	0.45	0.14	ABL1,BCL2,CDKN1B,CYC1,HDAC6,HDAC9,IKBKE,MYC,PA2G4,PIAS3,PIK3CG,RELB,TRAF5
Melanocyte Development and Pigmentation Signaling	1.54	0.28	0.14	ATF4,BCL2,MAPK1,MITF,PIK3CG,PLCG2,PRKACB,PTPN6,RAF1,RAP2A,RPS6KA1,RPS6KA3,RPS6KC1
Protein Kinase A Signaling	1.54	-0.85	0.11	APEX1,ATF1,ATF4,CAMK2A,DUSP4,DUSP6,EBI3,GDPD1,GNB1,GNB4,GNG2,H1-0,HHAT,MAPK1,NFATC2,PDE12,PDE7B,PGP,PLCG2,PLCL2,PPP1R14B,PPP3CC,PPP3R1,PRKACB,PRKCD,PRKCI,PTK2B,PTPN18,PTPN3,PTPN6,PTPRC,PTPRE,PYGL,RAF1,RELB,RYR1,SMAD3,TCF4,TGFBR2,TNNI2
IGF-1 Signaling	1.53	-0.83	0.14	CSNK2B,IGF1,IGFBP4,JAK2,MAPK1,PIK3CG,PRKACB,PRKCI,RAF1,RAP2A,RASA1,SOCS1,SOCS2,SOCS5
LPS-stimulated MAPK Signaling	1.52	0	0.14	ATF1,CD14,IKBKE,MAP3K5,MAPK1,PIK3CG,PRKCD,PRKCI,RAF1,RAP2A,RELB,TLR4
Sphingosine-1-phosphate Signaling	1.52	-1.39	0.13	CASP6,FNBP1,MAPK1,NAAA,PDGFA,PIK3CG,PLCG2,PLCL2,PTK2B,RAC3,RHOD,RHOH,RND3,S1PR1,SPHK1
MIF-mediated Glucocorticoid Regulation	1.51	1.34	0.19	CD14,CD74,MAPK1,PLA2G5,RELB,TLR4
PAK Signaling	1.49	-1.41	0.13	ARHGAP10,ITGA1,ITGA4,ITGA6,ITGA8,ITGAX,ITGB3,ITGB8,LIMK2,MAPK1,PDGFA,PIK3CG,PTK2B,RAF1,RAP2A
2-ketoglutarate Dehydrogenase Complex	1.48		0.5	DLD,DLST
Melatonin Degradation II	1.48		0.5	IL4I1,SMOX
LXR/RXR Activation	1.47	-0.83	0.13	ABCG1,APOC2,APOE,CCL2,CD14,CD36,IL18,IL1R1,IL1RAP,IL1RL2,LYZ,RBP4,RELB,TLR4
Chronic Myeloid Leukemia Signaling	1.47		0.13	ABL1,CDKN1B,HDAC6,HDAC9,IKBKE,MAPK1,MYC,PA2G4,PIK3CG,RAF1,RAP2A,RELB,SMAD3,TGFBR2
NF-κB Activation by Viruses	1.44	-0.63	0.14	CD4,IKBKE,ITGA6,ITGB3,MAPK1,PIK3CG,PRKCD,PRKCI,RAF1,RAP2A,RELB
PPARα/RXRα Activation	1.44	-0.73	0.12	ADIPOQ,ADIPOR1,CD36,GNA15,HSP90AB1,HSP90B1,IKBKE,IL1R1,IL1RAP,IL1RL2,JAK2,MAPK1,PLCG2,PLCL2,PRKACB,RAF1,RAP2A,RELB,SMAD2,SMAD3,TGFBR2
Virus Entry via Endocytic Pathways	1.43		0.13	ABL1,AP1S2,AP2M1,AP2S1,FYN,ITGB3,ITGB8,ITSN1,PIK3CG,PLCG2,PRKCD,PRKCI,RAC3,RAP2A,TFRC
Putrescine Degradation III	1.41	1	0.24	ALDH1A2,ALDH1B1,IL4I1,SMOX
D-myo-inositol (1,3,4)-trisphosphate Biosynthesis	1.41	0	0.24	INPP5A,INPP5D,INPPL1,IPMK
Eicosanoid Signaling	1.41		0.15	DPEP2,HPGDS,LTB4R,PLA2G5,PTGER2,PTGES2,PTGIR,PTGS1,TBXAS1
Ephrin B Signaling	1.38	1.13	0.15	CAP1,GNA15,GNB1,GNB4,GNG2,ITSN1,ITSN2,MAPK1,RAC3,VAV1
Pulmonary Healing Signaling Pathway	1.38	0.43	0.12	CDH1,FYN,FZD7,HBEGF,HCK,JAG1,KDR,LYN,MAPK1,MMP12,MMP13,MMP19,MYC,NOTCH2,PECAM1,PRKCD,PRKCI,RAF1,RAP2A,TCF4,TLR2,TLR4
PPAR Signaling	1.38	-0.58	0.13	HSP90AB1,HSP90B1,IKBKE,IL18,IL1R1,IL1RAP,IL1RL2,MAPK1,PDGFA,PPARG,RAF1,RAP2A,RELB
CXCR4 Signaling	1.38	-1.07	0.12	CD4,ELMO1,ELMO2,FNBP1,GNA15,GNB1,GNB4,GNG2,LYN,MAPK1,PIK3CG,PRKCD,PRKCI,RAC3,RAF1,RAP2A,RHOD,RHOH,RND3
IL-7 Signaling Pathway	1.35	0.71	0.14	BAK1,BCL2,CDKN1B,FOXO4,FYN,LYN,MAPK1,MYC,PIK3CG,SOCS1
FAK Signaling	1.35	0	0.1	ADORA2B,ADRA1A,BCAR3,CCR1,CDH1,CNR2,COL18A1,CSF2RB,CSK,CX3CR1,F2RL2,FFAR4,FLT1,FYN,FZD7,GPR34,HTR2A,IL10RA,IL11RA,IL13RA1,IL17RA,IL1R1,IL1RL2,IL20RB,IL27RA,IL31RA,IL6R,IL6ST,ITGA1,ITGA4,ITGA6,ITGA8,ITGAX,ITGB3,ITGB8,KDR,KISS1R,LTB4R,MAPK1,MAPK7,MYC,P2RY1,P2RY13,PIK3CG,PLCG2,PTAFR,PTGER2,PTGIR,RAF1,RAP2A,RASA1,S1PR1,SOCS1,SOCS2,SOCS5,TCF4,TGFBR2,WAS
IL-12 Signaling and Production in Macrophages	1.35		0.13	APOC2,APOE,IKBKE,IL18,IRF8,LYZ,MAPK1,PIK3CG,PPARG,PRKCD,PRKCI,RBP4,RELB,TLR2,TLR4
Isoleucine Degradation I	1.33	2	0.22	AUH,DLD,HADHA,HADHB
Thrombopoietin Signaling	1.33	0.33	0.15	JAK2,MAPK1,MYC,PIK3CG,PLCG2,PRKCD,PRKCI,RAF1,RAP2A
Clathrin-mediated Endocytosis Signaling	1.32		0.11	AP1S2,AP2M1,AP2S1,APOC2,APOE,ARRB2,CSNK2B,HIP1,IGF1,ITGB3,ITGB8,LYZ,MYO1E,PDGFA,PIK3CG,PIP5K1C,PPP3CC,PPP3R1,RBP4,SH3BP4,SH3KBP1,TFRC
VDR/RXR Activation	1.31	-2.24	0.14	CD14,CDKN1B,CXCL10,HR,KLF4,LRP5,PDGFA,PRKCD,PRKCI,PSMC5
MSP-RON Signaling In Cancer Cells Pathway	1.3	0.77	0.12	ATF4,CSF2RB,ITGA6,KLK3,MAPK1,MYC,PIK3CG,PLAUR,PTK2B,RAF1,RAP2A,RELB,RPS6KA3,SMAD2,TCF4,TRIM24
Circadian Rhythm Signaling	1.3		0.11	ATF4,BHLHE40,CACNB1,CAMK2A,CSNK1D,EIF4E,FYN,GNA15,GNB1,GNB4,GNG2,HCK,KLK3,LYN,MAPK1,MKNK1,MYC,NFIL3,PER3,PLCG2,PLCL2,PRKACB,PRKCD,PRKCI,RAF1,RAP2A,RYR1
Semaphorin Neuronal Repulsive Signaling Pathway	1.29	0.53	0.12	CD44,FYN,ITGA1,ITGA4,ITGA6,ITGA8,ITGAX,ITGB3,ITGB8,LIMK2,PIK3CG,PIP5K1C,PLCG2,PLXNA2,PLXND1,PRKACB,SEMA4D
CD28 Signaling in T Helper Cells	1.28	-0.77	0.12	BCL10,CD4,CSK,FYN,HLA-DMA,HLA-DMB,HLA-DQA1,IKBKE,LAT,MALT1,NFATC2,PIK3CG,PPP3CC,PPP3R1,PTPN6,PTPRC,RELB,VAV1,WAS
Toll-like Receptor Signaling	1.28	-1.41	0.14	CD14,IL18,IRAK2,IRAK3,MAPK1,RELB,TLR2,TLR4,TLR8,TLR9
Myo-inositol Biosynthesis	1.28		0.4	IMPA1,ISYNA1
Superpathway of Serine and Glycine Biosynthesis I	1.28		0.4	PHGDH,PSAT1
ICOS-ICOSL Signaling in T Helper Cells	1.27	-0.26	0.12	CAMK2A,CD4,CSK,HLA-DMA,HLA-DMB,HLA-DQA1,ICOSLG/LOC102723996,IKBKE,INPP5D,LAT,NFATC2,PIK3CG,PLEKHA3,PPP3CC,PPP3R1,PTPRC,RELB,VAV1
IL-1 Signaling	1.26	-0.38	0.13	GNA15,GNB1,GNB4,GNG2,IKBKE,IL1R1,IL1RAP,IRAK2,IRAK3,MAPK1,PRKACB,RELB
Tryptophan Degradation X (Mammalian, via Tryptamine)	1.25	1	0.21	ALDH1A2,ALDH1B1,IL4I1,SMOX
Senescence Pathway	1.25	0	0.11	BHLHE40,CACNB1,CAT,CBX7,CDKN1B,DLAT,DLD,EIF4E,FOXO4,IKBKE,ITSN2,MAPK1,MAPK7,MAPKAPK3,NFATC2,PCGF2,PDHA1,PDHB,PHF1,PIK3CG,PPP3CC,PPP3R1,RAF1,RAP2A,RASSF5,SMAD2,SMAD3,TGFBR2,TLR2,YPEL3
Synaptic Long Term Potentiation	1.25	-0.26	0.12	ATF4,CAMK2A,GNA15,MAPK1,PLCG2,PLCL2,PPP1R14B,PPP3CC,PPP3R1,PRKACB,PRKCD,PRKCI,RAF1,RAP2A,RPS6KA1
PEDF Signaling	1.24	-1.9	0.13	BCL2,IKBKE,MAPK1,PIK3CG,PPARG,RAF1,RAP2A,RELB,TCF12,TCF4,WASF2
GNRH Signaling	1.23	0.24	0.11	ATF4,CACNB1,CAMK2A,GNA15,GNB1,GNB4,GNG2,HBEGF,MAP3K12,MAP3K5,MAP3K9,MAPK1,MAPK7,PRKACB,PRKCD,PRKCI,PTK2B,RAF1,RAP2A,RELB
Role of Osteoblasts, Osteoclasts and Chondrocytes in Rheumatoid Arthritis	1.22		0.11	BCL2,CSNK1D,DKK2,FZD7,IGF1,IKBKE,IL18,IL1R1,IL1RAP,IL1RL2,ITGB3,LRP5,MAP3K5,MAPK1,MMP13,NFATC2,PIK3CG,PPP3CC,PPP3R1,PTK2B,TCF4,TNFRSF11A,TRAF5
Paxillin Signaling	1.21	-1.13	0.13	ACTN1,CSK,ITGA1,ITGA4,ITGA6,ITGA8,ITGAX,ITGB3,ITGB8,MAPK1,PIK3CG,PTK2B,RAP2A
CNTF Signaling	1.2	0	0.15	IL6ST,JAK2,MAPK1,PIK3CG,RAF1,RAP2A,RPS6KA1,RPS6KA3
G-Protein Coupled Receptor Signaling	1.19	-0.4	0.1	ADORA2B,ADRA1A,AMOT,APEX1,ARRB2,ATF4,CAMK2A,CCR1,CNR2,CX3CR1,DUSP4,DUSP6,F2RL2,FFAR4,FOXO4,FYN,FZD7,GDPD1,GNA15,GNB1,GNB4,GNG2,GPR34,HTR2A,IKBKE,KISS1R,LTB4R,MAP3K12,MAP3K5,MAP3K9,MAPK1,MAPK7,MKNK1,NFATC2,P2RY1,P2RY13,PDE12,PDE7B,PIK3CG,PLCG2,PPP3CC,PPP3R1,PREX1,PRKACB,PTAFR,PTGER2,PTGIR,PTK2B,RAC3,RAF1,RAP2A,RASA1,RASGRP1,RELB,RPS6KA1,S1PR1,SYNGAP1
cAMP-mediated signaling	1.18	0.21	0.11	ADORA2B,APEX1,ATF4,CAMK1,CAMK1D,CAMK2A,CNR2,DUSP4,DUSP6,GDPD1,LTB4R,MAPK1,P2RY13,PDE12,PDE7B,PPP3CC,PPP3R1,PRKACB,PTGER2,PTGIR,RAF1,RPS6KA1,S1PR1
Macropinocytosis Signaling	1.18	-0.45	0.13	CD14,ITGB3,ITGB8,MRC1,PDGFA,PIK3CG,PLCG2,PRKCD,PRKCI,RAP2A
Regulation of Cellular Mechanics by Calpain Protease	1.18	-1	0.13	ACTN1,CDKN1B,ITGA1,ITGA4,ITGA6,ITGA8,ITGAX,ITGB3,ITGB8,MAPK1,RAP2A
Multiple Sclerosis Signaling Pathway	1.18	-1.28	0.11	DUSP6,HLA-DMA,HLA-DMB,HLA-DQA1,IL15,IL17RA,IL18,IRF4,MAPK1,MBP,MGAT1,NFATC2,NLRP1,PARP8,PPARG,PYCARD,RNF213,SLC8A1,TLR2,TLR4,TLR8,TLR9
Antigen Presentation Pathway	1.18		0.16	CALR,CD74,HLA-DMA,HLA-DMB,HLA-DQA1,PSMB5
CDC42 Signaling	1.17	-1.26	0.11	BAIAP2,CLIP1,FGD3,HLA-DMA,HLA-DMB,HLA-DQA1,ITGA1,ITGA4,ITGA6,ITGA8,ITGAX,ITGB3,ITGB8,LIMK2,MAPK1,PRKCI,RAF1,RASA1,TNK2,VAV1,WAS
RAR Activation	1.17		0.11	ALDH1A2,CSF2RB,CSK,CSNK2B,DHRS9,GTF2H1,JAK2,MAP3K5,MAPK1,PIK3CG,PRKACB,PRKCD,PRKCI,PSMC5,RBP4,RELB,SMAD2,SMAD3,SORBS3,TNIP1,TRIM24
Agranulocyte Adhesion and Diapedesis	1.17		0.11	CCL17,Ccl2,CCL2,CCL22,CCL24,Ccl7,Ccl8,CCR1,CLDN11,CXCL10,CXCL16,FN1,IL18,IL1R1,ITGA4,MMP12,MMP13,MMP19,MSN,PECAM1
Thrombin Signaling	1.16	-1.21	0.11	ARHGEF2,CAMK1,CAMK1D,CAMK2A,F2RL2,FNBP1,GNA15,GNB1,GNB4,GNG2,MAPK1,PIK3CG,PLCG2,PLCL2,PRKCD,PRKCI,RAC3,RAF1,RAP2A,RELB,RHOD,RHOH,RND3
NF-κB Signaling	1.14	-0.63	0.11	BCL10,CSNK2B,FLT1,IL18,IL1R1,IRAK3,KDR,MALT1,PELI1,PIK3CG,PLCG2,PRKACB,RAF1,RAP2A,RELB,TGFBR2,TLR2,TLR4,TLR8,TLR9,TNFRSF11A,TNIP1,TRAF5
IL-17A Signaling in Fibroblasts	1.14		0.16	CCL2,IKBKE,IL17RA,MAPK1,NFKBIZ,RELB
Mevalonate Pathway I	1.12		0.23	HADHA,HADHB,MVD
Renin-Angiotensin Signaling	1.11	-0.58	0.12	CCL2,JAK2,MAPK1,PIK3CG,PLCG2,PRKACB,PRKCD,PRKCI,PTGER2,PTK2B,PTPN6,RAF1,RAP2A,RELB
Asparagine Biosynthesis I	1.11		1	ASNS
Atherosclerosis Signaling	1.1		0.12	APOC2,APOE,CCL2,CD36,COL18A1,IL18,ITGA4,LYZ,MMP13,PDGFA,PLA2G5,RBP4,RELB
MIF Regulation of Innate Immunity	1.09	1.34	0.15	CD14,CD74,MAPK1,PLA2G5,RELB,TLR4
VEGF Family Ligand-Receptor Interactions	1.09	0	0.13	FLT1,KDR,MAPK1,PIK3CG,PLA2G5,PLCG2,PRKCD,PRKCI,RAF1,RAP2A
Insulin Receptor Signaling	1.06	2.32	0.12	EIF2B1,EIF2B2,EIF4E,FOXO4,FYN,INPP5D,INPPL1,JAK2,MAPK1,PIK3CG,PPP1R14B,PRKACB,PRKCI,RAF1,RAP2A
Sperm Motility	1.06	-0.38	0.11	ABL1,CLK4,CSK,FLT1,FYN,GNA15,GNB1,GNB4,GNG2,HCK,JAK2,KDR,LYN,MATK,MERTK,PLA2G5,PLCG2,PLCL2,PRKACB,PRKCD,PRKCI,PTK2B,SLC16A10,TNK2
Cholecystokinin/Gastrin-mediated Signaling	1.06	-1.15	0.12	FNBP1,IL18,MAPK1,MAPK7,PRKCD,PRKCI,PTK2B,RAC3,RAF1,RAP2A,RHOD,RHOH,RND3
Sertoli Cell-Sertoli Cell Junction Signaling	1.06		0.11	ACTN1,CDH1,CLDN11,CLINT1,F11R,ITGA1,ITGA4,ITGA6,ITGA8,ITGAX,ITGB3,ITGB8,MAP3K12,MAP3K5,MAP3K9,MAPK1,PRKACB,RAF1,RAP2A,WAS,YBX3
G Beta Gamma Signaling	1.05	-0.28	0.12	CACNB1,GNA15,GNB1,GNB4,GNG2,HBEGF,MAPK1,PIK3CG,PLCG2,PRKACB,PRKCD,PRKCI,RAF1,RAP2A
Endothelin-1 Signaling	1.04	0.24	0.11	CASP6,ECE1,ECE2,EDN1,GNA15,MAPK1,MAPK7,MYC,PIK3CG,PLA2G5,PLCG2,PLCL2,PLD2,PRKCD,PRKCI,PTGER2,PTGS1,RAF1,RAP2A
Germ Cell-Sertoli Cell Junction Signaling	1.04		0.11	ACTN1,CDH1,CLINT1,FNBP1,ITGA6,LIMK2,MAP3K12,MAP3K5,MAP3K9,MAPK1,PIK3CG,RAC3,RAP2A,RHOD,RHOH,RND3,TGFBR2,ZYX
Pulmonary Fibrosis Idiopathic Signaling Pathway	1.01	0.18	0.1	BCL2,CDH1,COL18A1,EDN1,FN1,FOXO4,FZD7,IL11RA,IL13RA1,IL17RA,IL6ST,JAG1,JAK2,MAPK1,MMP12,MMP13,MMP19,NOTCH2,PDGFA,PIK3CG,PTK2B,RAF1,RAP2A,RELB,RPS6KA1,RPS6KA3,RPS6KC1,SMAD2,SMAD3,TCF4,TGFBR2
Superoxide Radicals Degradation	1.01		0.29	CAT,SOD1
Dopamine Degradation	1	1	0.17	ALDH1A2,ALDH1B1,IL4I1,SMOX
Pyrimidine Deoxyribonucleotides De Novo Biosynthesis I	1	1	0.17	AK8,CMPK2,DUT,NME1
Inhibition of Angiogenesis by TSP1	1	0.45	0.16	CD36,FYN,KDR,MAPK1,TGFBR2
MSP-RON Signaling Pathway	1		0.14	CCL2,CSF2RB,JAK2,KLK3,PIK3CG,TLR2,TLR4
Role of MAPK Signaling in Promoting the Pathogenesis of Influenza	1	1.15	0.12	ATP6V0A1,ATP6V0D2,ATP6V0E1,ATP6V1B2,ATP6V1H,BCL2,MAP3K5,MAPK1,PLA2G5,RAF1,RAP2A,RPS6KA3
Phospholipase C Signaling	0.99	-0.19	0.1	ARHGEF2,ATF4,FCGR2B,FNBP1,FYN,GNB1,GNB4,GNG2,HDAC6,HDAC9,ITGA1,ITGA4,ITGA6,ITGA8,ITGAX,ITGB3,ITGB8,LAT,LYN,MAPK1,NFATC2,PEBP1,PLA2G5,PLCG2,PLD2,PPP3CC,PPP3R1,PRKCD,PRKCI,RAC3,RAF1,RALGDS,RAP2A,RELB,RHOD,RHOH,RND3,RPS6KA3
Type II Diabetes Mellitus Signaling	0.99	0.63	0.11	ADIPOQ,ADIPOR1,CACNB1,CD36,IKBKE,MAP3K5,MAPK1,PIK3CG,PPARG,PRKCD,PRKCI,RELB,SLC27A6,SOCS1,SOCS2,SOCS5
LPS/IL-1 Mediated Inhibition of RXR Function	0.99	1.26	0.11	ABCC3,ABCG1,ALAS1,ALDH18A1,ALDH1A2,ALDH1B1,APOC2,APOE,CAT,CD14,GSTM3,GSTO1,IL18,IL1R1,IL1RAP,IL1RL2,IL4I1,PPARGC1B,SLC27A6,SMOX,TLR4
Androgen Signaling	0.99	0.38	0.11	CACNB1,CALR,GNA15,GNB1,GNB4,GNG2,GTF2H1,HSPA4,MAPK1,POLR2E,POLR2G,PRKACB,PRKCD,PRKCI,RELB,SMAD3,TAF10
Telomerase Signaling	0.97	1.26	0.12	ABL1,DKC1,HDAC6,HDAC9,HSP90AB1,HSP90B1,MAPK1,MYC,PIK3CG,RAF1,RAP2A,TEP1
mTOR Signaling	0.97	0	0.1	ARHGAP8/PRR5-ARHGAP8,EIF3B,EIF3J,EIF4A3,EIF4E,FNBP1,MAPK1,PIK3CG,PLD2,PRKCD,PRKCI,RAC3,RAP2A,RHOD,RHOH,RND3,RPS2,RPS27L,RPS6KA1,RPS6KA3,RPS6KC1
Oncostatin M Signaling	0.97	0.82	0.14	IL6ST,JAK2,MAPK1,MMP13,RAF1,RAP2A
G Protein Signaling Mediated by Tubby	0.96	0.28	0.11	ABL1,FYB1,GNA15,GNB1,GNB4,GNG2,JAK2,LAT,MERTK,MYC,PLCG2,THRB,VAV1
Glutathione-mediated Detoxification	0.95	0	0.17	ANPEP,GSTM3,GSTO1,HPGDS
Salvage Pathways of Pyrimidine Ribonucleotides	0.94	0.9	0.12	AK8,CMPK2,CSNK1D,FAM20B,LIMK2,MAP3K9,MAPK1,MAPK7,NME1,PRKCD,UCK2
FAT10 Signaling Pathway	0.93		0.13	PSMA3,PSMA4,PSMB5,PSMC5,PSMD14,PSMD6,PSME3
Th2 Pathway	0.92	-0.33	0.11	CCR1,CD4,HLA-DMA,HLA-DMB,HLA-DQA1,ICOSLG/LOC102723996,JAG1,JAK2,NFATC2,NOTCH2,PIK3CG,S1PR1,TGFBR2,VAV1
Bladder Cancer Signaling	0.91	0	0.11	ABL1,CDH1,HDAC6,HDAC9,MAPK1,MMP12,MMP13,MMP19,MYC,PA2G4,RAF1,RAP2A
Induction of Apoptosis by HIV1	0.9	0	0.13	BAK1,BCL2,CYC1,IKBKE,MAP3K5,RELB,SLC25A13,SLC25A5
Melatonin Signaling	0.9	-0.38	0.13	CAMK2A,MAPK1,PLCG2,PLCL2,PRKACB,PRKCD,PRKCI,RAF1
Citrulline Biosynthesis	0.9		0.25	ALDH18A1,ARG1
Xenobiotic Metabolism Signaling	0.9		0.1	ABCC3,ALDH18A1,ALDH1A2,ALDH1B1,CAMK1,CAMK1D,CAMK2A,CAT,GSTM3,GSTO1,HSP90AB1,HSP90B1,IL4I1,MAP3K12,MAP3K5,MAP3K9,MAPK1,MAPK7,PIK3CG,PRKCD,PRKCI,RAF1,RAP2A,RELB,SMOX
Apelin Cardiomyocyte Signaling Pathway	0.89	-0.3	0.12	ATP2A2,CAT,MAPK1,MAPK7,PIK3CG,PLCG2,PLCL2,PRKCD,PRKCI,SLC8A1,SLC9A6
Nucleotide Excision Repair Pathway	0.87		0.14	GTF2H1,POLR2E,POLR2G,RAD23B,XPC
CD27 Signaling in Lymphocytes	0.87	-0.45	0.13	CYC1,IKBKE,MAP3K12,MAP3K5,MAP3K9,RELB,TRAF5
CCR3 Signaling in Eosinophils	0.86	0.71	0.11	CCL24,GNA15,GNB1,GNB4,GNG2,LIMK2,MAPK1,PIK3CG,PLA2G5,PRKCD,PRKCI,RAF1,RAP2A
3-phosphoinositide Biosynthesis	0.86	1.73	0.1	DUSP4,DUSP6,FIG4,INPP5D,INPPL1,IPMK,ITPK1,PGAM5,PI4K2A,PI4KA,PIK3CG,PIP5K1C,PPP1R14B,PPP3CC,PPP3R1,PTPN6,PTPRC,RASA1,SET,SSH2
D-myo-inositol (1,4,5)-Trisphosphate Biosynthesis	0.85	1	0.15	PI4K2A,PI4KA,PIP5K1C,PLCG2
Glioblastoma Multiforme Signaling	0.85	0	0.1	CDKN1B,FNBP1,FZD7,IGF1,MAPK1,MYC,PDGFA,PIK3CG,PLCG2,PLCL2,PRKCD,RAC3,RAF1,RAP2A,RHOD,RHOH,RND3
CLEAR Signaling Pathway	0.85	-0.19	0.1	ATF4,ATP6V0A1,ATP6V0D2,ATP6V0E1,ATP6V1B2,ATP6V1H,CLN3,FLT1,GLMP,IGF1,KDR,MAPK1,MAPK7,MITF,NRBF2,PPP3CC,PPP3R1,PRKCD,PRKCI,RAP2A,SGSH,TGFBR2,TLR2,TLR4,TLR8,TLR9,TNFRSF11A
Superpathway of Geranylgeranyldiphosphate Biosynthesis I (via Mevalonate)	0.85		0.18	HADHA,HADHB,MVD
MicroRNA Biogenesis Signaling Pathway	0.84	0.94	0.1	ABL1,EXOSC2,HSP90AB1,HSP90B1,IGF1,MAPK1,MYC,PIK3CG,POLR2E,POLR2G,RAN,RAP2A,SMAD2,SMAD3,TARBP2,TUT4,TUT7,ZC3H12A
Serotonin Receptor Signaling	0.83		0.14	HTR2A,IL4I1,QDPR,SLC18A1,SMOX
Serotonin Degradation	0.83	1.63	0.13	ADHFE1,ALDH1A2,ALDH1B1,DHRS9,IL4I1,SMOX
CTLA4 Signaling in Cytotoxic T Lymphocytes	0.83	0.45	0.1	AP1S2,AP2M1,AP2S1,BCL10,CBLB,FYB1,FYN,HCK,HLA-DMA,HLA-DMB,HLA-DQA1,LAT,LYN,MALT1,MAPK1,NFATC2,PIK3CG,PLCG2,PLD2,RAC3,RAP2A,VAV1
Cardiolipin Biosynthesis II	0.82		0.5	PTPMT1
Glycine Degradation (Creatine Biosynthesis)	0.82		0.5	GATM
PRPP Biosynthesis I	0.82		0.5	PRPS1
Putrescine Biosynthesis III	0.82		0.5	AZIN2
S-methyl-5-thio-α-D-ribose 1-phosphate Degradation	0.82		0.5	MRI1
Spermidine Biosynthesis I	0.82		0.5	SRM
Nitric Oxide Signaling in the Cardiovascular System	0.82	0.63	0.11	ATP2A2,CACNB1,FLT1,HSP90AB1,HSP90B1,KDR,MAPK1,PIK3CG,PRKACB,PRKCD,PRKCI,SLC7A1
Cell Cycle: G1/S Checkpoint Regulation	0.82	-0.38	0.12	ABL1,CDKN1B,GNL3,HDAC6,HDAC9,MYC,PA2G4,SMAD3
Oxytocin In Brain Signaling Pathway	0.82	-0.47	0.1	ATF4,CACNB1,GNB1,GNB4,GNG2,MAPK1,MAPK7,NLRP1,NLRP10,PIK3CG,PLA2G5,PRKCD,PRKCI,PTGS1,PYCARD,RAF1,RAP2A,TLR4
Heme Biosynthesis II	0.82		0.22	ALAS1,CPOX
Pathogenesis of Multiple Sclerosis	0.82		0.22	CCR1,CXCL10
S100 Family Signaling Pathway	0.81	0.93	0.09	ADORA2B,ADRA1A,ANXA2,ATF4,ATP2A2,ATP5F1A,ATP5F1B,ATP5F1C,ATP5PO,BCL2,CACNB1,CAMK2A,CCR1,CD36,CDH1,CNR2,CX3CR1,CYBB,F2RL2,FCGR1A,FCGR2B,FFAR4,FZD7,GPR34,HBEGF,HTR2A,IL10RA,IL18,IRAK2,IRAK3,KISS1R,KLK3,LTB4R,MAPK1,MAPK7,MMP12,MMP13,MMP19,P2RY1,P2RY13,PIK3CG,PLA2G5,PLCG2,PLCL2,PRKACB,PRKCD,PRKCI,PTAFR,PTGER2,PTGIR,RAC3,RAF1,S1PR1,SMAD2,SMAD3,TCF4,TLR4
Xenobiotic Metabolism PXR Signaling Pathway	0.81	-1	0.1	ABCC3,ALDH18A1,ALDH1A2,ALDH1B1,CAMK2A,CAT,GSTM3,GSTO1,HSP90AB1,HSP90B1,IL4I1,PPP1R14B,PRKACB,PRKCD,PRKCI,SMOX
Role of IL-17A in Arthritis	0.81		0.12	CCL2,IL17RA,MAPK1,MMP13,PIK3CG,RELB,RPS6KA1
Ethanol Degradation II	0.81	2	0.15	ADHFE1,ALDH1A2,ALDH1B1,DHRS9
Phosphatidylglycerol Biosynthesis II (Non-plastidic)	0.81	0	0.15	AGPAT3,CDS1,LPCAT2,PTPMT1
SPINK1 Pancreatic Cancer Pathway	0.8	0	0.13	CPD,KLK3,MMP12,SMAD2,SMAD3,TGFBR2
Netrin Signaling	0.8	-0.71	0.12	ABLIM1,CACNB1,NFATC2,PPP3CC,PPP3R1,PRKACB,RAC3,RYR1
Type I Diabetes Mellitus Signaling	0.79	-0.63	0.1	BCL2,CYC1,HLA-DMA,HLA-DMB,HLA-DQA1,HSPD1,IKBKE,IL1R1,IL1RAP,JAK2,MAP3K5,MAPK1,RELB,SOCS1,SOCS2,SOCS5
FLT3 Signaling in Hematopoietic Progenitor Cells	0.79	0.33	0.11	ATF4,EIF4E,INPP5D,MAPK1,PIK3CG,RAF1,RAP2A,RPS6KA1,RPS6KA3
Superpathway of Inositol Phosphate Compounds	0.79	1.21	0.1	DUSP4,DUSP6,FIG4,INPP5A,INPP5D,INPPL1,IPMK,ITPK1,PGAM5,PI4K2A,PI4KA,PIK3CG,PIP5K1C,PLCG2,PPP1R14B,PPP3CC,PPP3R1,PTPN6,PTPRC,RASA1,SET,SSH2
Endocannabinoid Developing Neuron Pathway	0.78	-0.3	0.11	ATF4,CDKN1B,CNR2,GNB1,GNB4,GNG2,MAPK1,MAPK7,PIK3CG,PRKACB,RAC3,RAF1,RAP2A
Gαs Signaling	0.78	1.26	0.11	ADORA2B,ATF4,GNA15,GNB1,GNB4,GNG2,HCK,MAPK1,PRKACB,PTGER2,PTGIR,RYR1
Sumoylation Pathway	0.78	0.33	0.11	CDH1,DNMT3A,FNBP1,MAP3K5,RAC3,RAN,RHOD,RHOH,RND3,SERBP1,TDG
T Cell Exhaustion Signaling Pathway	0.77	-0.77	0.1	CD274,HLA-DMA,HLA-DMB,HLA-DQA1,IL10RA,IL6R,IRF4,IRF9,JAK2,KDR,MAPK1,NFATC2,PDCD1LG2,PIK3CG,PLCG2,PTPN6,RAP2A,SMAD2,SMAD3,TGFBR2
Role of MAPK Signaling in Inhibiting the Pathogenesis of Influenza	0.77	0.71	0.12	CCL2,CXCL10,MAP3K5,MAPK1,PLA2G5,RAF1,RPS6KA3,TLR4
Gαi Signaling	0.77	0	0.11	CNR2,GNA15,GNB1,GNB4,GNG2,LTB4R,MAPK1,P2RY13,PRKACB,RAF1,RALGDS,RAP2A,S1PR1
Superpathway of Cholesterol Biosynthesis	0.77	2	0.14	DHCR7,HADHA,HADHB,MVD
Antioxidant Action of Vitamin C	0.76	0	0.11	CSF2RB,GSTO1,IKBKE,JAK2,MAPK1,NXN,PLA2G5,PLCG2,PLCL2,PLD2,RELB
Hepatic Cholestasis	0.75		0.1	ABCB4,ABCC3,CD14,IKBKE,IL15,IL18,IL1R1,IL1RAP,IL1RL2,IRAK2,IRAK3,MAP4K2,PRKACB,PRKCD,PRKCI,RELB,TLR4
Calcium Transport I	0.74		0.2	ANXA5,ATP2A2
UVB-Induced MAPK Signaling	0.74	1.63	0.12	EIF4E,MAPK1,PIK3CG,PRKCD,PRKCI,RPS6KA3
IL-17 Signaling	0.74	1.29	0.1	CCL17,CCL2,CCL22,Chil3/Chil4,HSP90AB1,HSP90B1,IL15,IL17RA,IL18,JAK2,MAPK1,MMP13,PIK3CG,RAP2A,TRAF5
Melanoma Signaling	0.74	-1	0.12	CDH1,MAPK1,MITF,PIK3CG,RAF1,RAP2A
Ethanol Degradation IV	0.74		0.16	ALDH1A2,ALDH1B1,CAT
Glutaryl-CoA Degradation	0.74		0.16	HADHA,HADHB,TBXAS1
Ovarian Cancer Signaling	0.73	-0.82	0.1	ABL1,BCL2,CD44,EDN1,FZD7,HDAC6,HDAC9,MAPK1,PA2G4,PIK3CG,PRKACB,PTGS1,RAF1,RAP2A,TCF4
IL-2 Signaling	0.7	-1.63	0.12	CSNK2B,MAPK1,PIK3CG,PTK2B,RAF1,RAP2A,SOCS1
ERK5 Signaling	0.7	0.71	0.11	ATF4,IL6ST,MAPK7,MYC,RAP2A,RPS6KA1,RPS6KA3,RPS6KC1
Xenobiotic Metabolism AHR Signaling Pathway	0.7	0.38	0.11	ALDH18A1,ALDH1A2,ALDH1B1,GSTM3,GSTO1,HSP90AB1,HSP90B1,RELB
Antiproliferative Role of Somatostatin Receptor 2	0.7	-0.38	0.11	CDKN1B,GNB1,GNB4,GNG2,MAPK1,PIK3CG,PTPN6,RAP2A
Human Embryonic Stem Cell Pluripotency	0.69	1.89	0.1	FZD7,HSP90AB1,HSP90B1,JAK2,KLF4,KLK3,MAPK1,MYC,PDGFA,PIK3CG,PRKCD,PRKCI,RAF1,RAP2A,SMAD2,SMAD3,SPHK1,TGFBR2
HER-2 Signaling in Breast Cancer	0.69	-0.65	0.1	CASP6,CDKN1B,COX5A,COX6A1,COX8A,FYN,HBEGF,HCK,IKBKE,ITGB3,ITGB8,LYN,MAPK1,MYC,PIK3CG,PRKCD,PRKCI,RAF1,RAP2A,RELB,SMAD3
Role of JAK2 in Hormone-like Cytokine Signaling	0.69	1.63	0.12	BCL2,IGF1,JAK2,PTPN6,SOCS1,SOCS2
Role of MAPK Signaling in the Pathogenesis of Influenza	0.68		0.11	BCL2,CCL2,CXCL10,MAP3K5,MAPK1,PLA2G5,RAF1,RAP2A
Ketogenesis	0.68		0.18	HADHA,HADHB
ID1 Signaling Pathway	0.68	-0.94	0.1	BCL2,BHLHE40,CDKN1B,FN1,FYN,GSPT1,HCK,IL6R,LYN,MAPK1,MYC,PIK3CG,PLXNB2,RAF1,RAP2A,SMAD2,SMAD3,TGFBR2
RHOA Signaling	0.67	0.58	0.1	ARHGAP12,ARHGAP6,ARHGAP8/PRR5-ARHGAP8,BAIAP2,IGF1,LIMK2,MSN,PI4KA,PIP5K1C,PTK2B,RND3,SEPTIN9
Ferroptosis Signaling Pathway	0.67	0	0.1	AIFM2,ATF4,CARS1,CYBB,FTH1,MACROH2A1,MAPK1,PEBP1,RAF1,RAP2A,SLC1A5,TFRC
Gα12/13 Signaling	0.67	-2.31	0.1	CDH1,F2RL2,IKBKE,MAP3K5,MAPK1,MAPK7,PIK3CG,PTK2B,RAF1,RAP2A,RASA1,RELB,VAV1
Dendritic Cell Maturation	0.66	-1.09	0.09	ATF4,COL18A1,FCGR1A,FCGR2B,HLA-DMA,HLA-DMB,HLA-DQA1,IKBKE,IL15,IL18,IL1RL2,IRF8,JAK2,MAPK1,PIK3CG,PLCG2,PLCL2,RELB,TLR2,TLR4,TLR9
5-aminoimidazole Ribonucleotide Biosynthesis I	0.66		0.33	PPAT
Anandamide Degradation	0.66		0.33	NAAA
Ascorbate Recycling (Cytosolic)	0.66		0.33	GSTO1
Hypusine Biosynthesis	0.66		0.33	EIF5A
GDNF Family Ligand-Receptor Interactions	0.66	-0.38	0.11	DOK2,GFRA2,MAPK1,PIK3CG,PLCG2,RAF1,RAP2A,RASA1
Th17 Activation Pathway	0.65	-1.26	0.1	HSP90AB1,HSP90B1,IL1R1,IL6R,IRAK2,IRAK3,IRF4,JAK2,NFATC2,PTGER2,RELB
April Mediated Signaling	0.64	0	0.12	IKBKE,MAPK1,NFATC2,RELB,TRAF5
Thyroid Cancer Signaling	0.64	0	0.11	CDH1,IGF1,KLK3,MAPK1,MYC,PIK3CG,RAP2A,TCF4
Neurotrophin/TRK Signaling	0.64	-0.71	0.11	ATF4,KLK3,MAP3K5,MAPK1,PIK3CG,RAF1,RAP2A,RPS6KA1
Pyridoxal 5'-phosphate Salvage Pathway	0.63	0.38	0.11	CSNK1D,FAM20B,LIMK2,MAP3K9,MAPK1,MAPK7,PRKCD
WNT/Ca+ pathway	0.63	0	0.11	ATF4,CAMK2A,FZD7,NFATC2,PLCG2,PLCL2,RELB
Role of JAK1 and JAK3 in γc Cytokine Signaling	0.63		0.11	IL15,JAK2,MAPK1,PIK3CG,PTK2B,RAP2A,SOCS1
Neuropathic Pain Signaling In Dorsal Horn Neurons	0.63	-0.63	0.1	CAMK1,CAMK1D,CAMK2A,MAPK1,PIK3CG,PLCG2,PLCL2,PRKACB,PRKCD,PRKCI
UDP-N-acetyl-D-galactosamine Biosynthesis II	0.62		0.17	GNPNAT1,HK3
B Cell Activating Factor Signaling	0.61	0	0.12	IKBKE,MAPK1,NFATC2,RELB,TRAF5
ERBB4 Signaling	0.61	-0.38	0.11	MAPK1,PIK3CG,PLCG2,PRKCD,PRKCI,RAF1,RAP2A
Lymphotoxin β Receptor Signaling	0.61	0	0.11	CYC1,IKBKE,MAPK1,PIK3CG,RELB,TRAF5
Activation of IRF by Cytosolic Pattern Recognition Receptors	0.61	-0.45	0.11	IFIT2,IKBKE,IRF9,PIN1,PPIB,RELB
Methionine Degradation I (to Homocysteine)	0.61		0.14	AHCYL1,AHCYL2,PRMT3
Vitamin-C Transport	0.61		0.14	GSTO1,LRRC8B,NXN
IL-4 Signaling	0.6	1.34	0.09	ARG1,ARHGAP8/PRR5-ARHGAP8,ATF4,CCL22,COL18A1,HLA-DMA,HLA-DMB,HLA-DQA1,IL13RA1,IRF4,MAPK1,MMP12,NFATC2,NFIL3,PIK3CG,PTPN6,RAP2A,Retnla,RPS6KA1,SOCS1
AMPK Signaling	0.6	-0.58	0.09	ADIPOQ,ADRA1A,AK2,AK3,AK8,ATF4,FOXO4,GNA15,GNB1,GNB4,GNG2,MAPK1,PFKFB4,PFKP,PIK3CG,PPAT,PRKACB,RAB27A,RAB39A,STIM1,TBC1D1
Fatty Acid β-oxidation I	0.59	2	0.12	AUH,HADHA,HADHB,SLC27A6
CD40 Signaling	0.59	0.45	0.11	ATF1,IKBKE,MAPK1,PIK3CG,PTGS1,RELB,TRAF5
Apelin Endothelial Signaling Pathway	0.59	0	0.1	CCL2,GNA15,GNB1,GNB4,GNG2,MAPK1,PIK3CG,PRKCD,PRKCI,RAF1,RAP2A,RELB,SMAD3
nNOS Signaling in Neurons	0.59		0.11	CAMK2A,PPP3CC,PPP3R1,PRKCD,PRKCI
Systemic Lupus Erythematosus In T Cell Signaling Pathway	0.58	-0.63	0.09	ATF4,CASP6,CD44,FNBP1,HLA-DMA,HLA-DMB,HLA-DQA1,ICOSLG/LOC102723996,IRF4,LAT,MAPK1,MSN,NFATC2,PIK3CG,PPP3CC,PPP3R1,RAC3,RAP2A,RHOD,RHOH,RND3,STIM1,VAV1
D-myo-inositol (1,4,5,6)-Tetrakisphosphate Biosynthesis	0.58	1.67	0.09	DUSP4,DUSP6,FIG4,INPP5D,INPPL1,IPMK,ITPK1,PGAM5,PPP1R14B,PPP3CC,PPP3R1,PTPN6,PTPRC,RASA1,SET,SSH2
D-myo-inositol (3,4,5,6)-tetrakisphosphate Biosynthesis	0.58	1.67	0.09	DUSP4,DUSP6,FIG4,INPP5D,INPPL1,IPMK,ITPK1,PGAM5,PPP1R14B,PPP3CC,PPP3R1,PTPN6,PTPRC,RASA1,SET,SSH2
Adrenomedullin signaling pathway	0.58	-1.5	0.09	BCL2,CFH,CSK,GNA15,IL18,MAPK1,MAPK7,MATK,PIK3CG,PLCG2,PLCL2,PPARG,PRKACB,PTK2B,RAF1,RAP2A,RELB
Calcium Signaling	0.58	-0.53	0.09	ATF4,ATP2A2,CACNB1,CALR,CAMK1,CAMK1D,CAMK2A,HDAC6,HDAC9,MAPK1,NFATC2,PPP3CC,PPP3R1,PRKACB,RAP2A,RYR1,SLC8A1,TNNI2
Histamine Degradation	0.57		0.15	ALDH1A2,ALDH1B1
Phenylalanine Degradation IV (Mammalian, via Side Chain)	0.57		0.15	IL4I1,SMOX
Autophagy	0.56	-0.23	0.09	ATF4,ATG3,BCL2,CDKN1B,IGF1,MAPK1,MYC,NOD2,NRBF2,PI4K2A,PIK3CG,PPP3CC,PPP3R1,PRKACB,RAF1,RIPK2,SLC1A5,TLR4,VPS39
4-1BB Signaling in T Lymphocytes	0.56		0.12	IKBKE,MAP3K5,MAPK1,RELB
IL-9 Signaling	0.56		0.12	CISH,PIK3CG,RELB,SOCS2
Aryl Hydrocarbon Receptor Signaling	0.56	-0.38	0.09	ALDH18A1,ALDH1A2,ALDH1B1,CDKN1B,GSTM3,GSTO1,HSP90AB1,HSP90B1,MAPK1,MYC,NCOA7,NFIC,RELB
eNOS Signaling	0.56	-1	0.09	AQP3,FLT1,HSP90AB1,HSP90B1,HSPA4,HSPA9,KDR,PIK3CG,PLCG2,PRKACB,PRKCD,PRKCI,SLC7A1
Arginine Degradation I (Arginase Pathway)	0.56		0.25	ARG1
Branched-chain α-keto acid Dehydrogenase Complex	0.56		0.25	DLD
Heme Biosynthesis from Uroporphyrinogen-III I	0.56		0.25	CPOX
Heme Degradation	0.56		0.25	HMOX2
Phenylalanine Degradation I (Aerobic)	0.56		0.25	QDPR
Proline Biosynthesis I	0.56		0.25	ALDH18A1
Protein Citrullination	0.56		0.25	PADI2
Spermine and Spermidine Degradation I	0.56		0.25	SMOX
Xenobiotic Metabolism General Signaling Pathway	0.55	-0.58	0.1	GSTM3,GSTO1,MAP3K12,MAP3K5,MAP3K9,MAPK1,MAPK7,PIK3CG,PRKCD,PRKCI,RAF1,RAP2A
Non-Small Cell Lung Cancer Signaling	0.55	-1	0.1	ABL1,HDAC6,HDAC9,MAPK1,PA2G4,PIK3CG,RAF1,RAP2A,RASSF5
GADD45 Signaling	0.54	0	0.11	MAPK1,MYC,RELB,SMAD2,SMAD3,TGFBR2
Apelin Adipocyte Signaling Pathway	0.54	-0.38	0.1	CAT,CYBB,GPX3,MAPK1,MAPK7,PRKACB,RAC3,SOD1
Cysteine Biosynthesis III (mammalia)	0.54		0.13	AHCYL1,AHCYL2,PRMT3
PFKFB4 Signaling Pathway	0.54	1.34	0.11	ATF4,HK3,MAPK1,PFKFB4,PRKACB
HMGB1 Signaling	0.53	-1.26	0.09	CCL2,FNBP1,IL15,IL18,IL1R1,MAPK1,PIK3CG,RAC3,RAP2A,RELB,RHOD,RHOH,RND3,TLR4
NUR77 Signaling in T Lymphocytes	0.52	1	0.09	BCL2,HDAC9,HLA-DMA,HLA-DMB,HLA-DQA1,MAPK1,MAPK7,PPP3CC,PPP3R1,PRKCD,PRKCI,RPS6KA3
Choline Biosynthesis III	0.52		0.14	CHPT1,PLD2
Fatty Acid α-oxidation	0.52		0.14	ALDH1A2,ALDH1B1
Superpathway of Citrulline Metabolism	0.52		0.14	ALDH18A1,ARG1
Calcium-induced T Lymphocyte Apoptosis	0.52	1.26	0.1	ATP2A2,CD4,HLA-DMA,HLA-DMB,HLA-DQA1,NFATC2,PPP3CC,PPP3R1,PRKCD,PRKCI
Dopamine Receptor Signaling	0.51		0.1	IL4I1,NCS1,PPP1R14B,PRKACB,QDPR,SLC18A1,SMOX
Superpathway of Methionine Degradation	0.51	2	0.11	AHCYL1,AHCYL2,DLD,PRMT3
Pyrimidine Ribonucleotides Interconversion	0.51		0.11	AK8,CMPK2,NME1,NTPCR
CDP-diacylglycerol Biosynthesis I	0.51		0.12	AGPAT3,CDS1,LPCAT2
Endometrial Cancer Signaling	0.5	-0.82	0.1	CDH1,MAPK1,MYC,PIK3CG,RAF1,RAP2A
Endocannabinoid Neuronal Synapse Pathway	0.5	0	0.09	CACNB1,CNR2,GNA15,GNB1,GNB4,GNG2,MAPK1,MAPK7,PLCG2,PLCL2,PPP3CC,PPP3R1,PRKACB
Parkinson's Signaling	0.48		0.13	MAPK1,SNCAIP
EIF2 Signaling	0.48	-0.63	0.09	ATF4,ATF5,BCL2,EIF1AX,EIF2B1,EIF2B2,EIF2S1,EIF3B,EIF3J,EIF4A3,EIF4E,MAPK1,MYC,PIK3CG,RAF1,RAP2A,RPS2,RPS27L
IL-17A Signaling in Gastric Cells	0.48		0.12	CXCL10,IL17RA,MAPK1
Tryptophan Degradation III (Eukaryotic)	0.48		0.12	HADHA,HADHB,TBXAS1
2-oxobutanoate Degradation I	0.48		0.2	DLD
Arsenate Detoxification I (Glutaredoxin)	0.48		0.2	GSTO1
CMP-N-acetylneuraminate Biosynthesis I (Eukaryotes)	0.48		0.2	NANS
Galactose Degradation I (Leloir Pathway)	0.48		0.2	GALM
Glutathione Redox Reactions II	0.48		0.2	GSR
Pyruvate Fermentation to Lactate	0.48		0.2	LDHA
Tetrapyrrole Biosynthesis II	0.48		0.2	ALAS1
Urea Cycle	0.48		0.2	ARG1
UVA-Induced MAPK Signaling	0.47	-0.71	0.09	MAPK1,PARP8,PIK3CG,PLCG2,PLCL2,RAP2A,RPS6KA1,RPS6KA3,RPS6KC1
SPINK1 General Cancer Pathway	0.47	-0.82	0.1	IL6R,JAK2,MAPK1,PIK3CG,RAF1,RAP2A
Hypoxia Signaling in the Cardiovascular System	0.46		0.1	ATF4,CSNK1D,EDN1,HSP90AB1,HSP90B1,LDHA,P4HB
GP6 Signaling Pathway	0.46	0.33	0.09	COL18A1,FYB1,FYN,ITGB3,LAT,LYN,PIK3CG,PLCG2,PRKCD,PRKCI,VAV1
UVC-Induced MAPK Signaling	0.45	0.45	0.1	MAPK1,PRKCD,PRKCI,RAF1,RAP2A
FAT10 Cancer Signaling Pathway	0.45	-1	0.1	IKBKE,RELB,SMAD2,SMAD3,TGFBR2
TNFR1 Signaling	0.45	-1	0.1	CASP6,IKBKE,MADD,MAP4K2,RELB
Cancer Drug Resistance By Drug Efflux	0.45	-1.34	0.1	FOXO4,MAPK1,PIK3CG,RAF1,RAP2A
ERB2-ERBB3 Signaling	0.45	-0.45	0.1	CDKN1B,MAPK1,MYC,PIK3CG,RAF1,RAP2A
Angiopoietin Signaling	0.45	0.45	0.09	DOK2,IKBKE,PIK3CG,RAP2A,RASA1,RELB,TNIP1
3-phosphoinositide Degradation	0.45	0.9	0.09	DUSP4,DUSP6,FIG4,INPP5D,INPPL1,ITPK1,PGAM5,PPP1R14B,PPP3CC,PPP3R1,PTPMT1,PTPN6,PTPRC,RASA1,SET,SSH2
CREB Signaling in Neurons	0.44	0	0.08	ADORA2B,ADRA1A,ATF4,CACNB1,CAMK2A,CCR1,CNR2,CX3CR1,F2RL2,FFAR4,FLT1,FZD7,GNA15,GNB1,GNB4,GNG2,GPR34,HTR2A,IGF1,KDR,KISS1R,LTB4R,MAPK1,P2RY1,P2RY13,PIK3CG,PLCG2,PLCL2,POLR2E,POLR2G,PRKACB,PRKCD,PRKCI,PTAFR,PTGER2,PTGIR,RAF1,RAP2A,RPS6KA1,S1PR1,TGFBR2,TNFRSF11A
Pyrimidine Ribonucleotides De Novo Biosynthesis	0.44		0.1	AK8,CMPK2,NME1,NTPCR
CSDE1 Signaling Pathway	0.43	1.34	0.1	CCL2,FN1,HNRNPC,MYC,SYNCRIP
Mouse Embryonic Stem Cell Pluripotency	0.43	0.33	0.09	FZD7,IL6ST,JAK2,MAPK1,MYC,PIK3CG,RAF1,RAP2A,TCF4
Estrogen-Dependent Breast Cancer Signaling	0.43	0.45	0.09	ATF4,HSD17B12,IGF1,MAPK1,PIK3CG,RAP2A,RELB
Phagosome Maturation	0.43		0.09	ATP6V0A1,ATP6V0D2,ATP6V0E1,ATP6V1B2,ATP6V1H,BET1L,CALR,CTSZ,CYBB,DYNLL1,DYNLT1,RAC3,VPS39
14-3-3-mediated Signaling	0.42	-0.9	0.09	CDKN1B,MAP3K5,MAPK1,PIK3CG,PLCG2,PLCL2,PRKCD,PRKCI,RAF1,RAP2A,RPS6KA1
Arginine Degradation VI (Arginase 2 Pathway)	0.41		0.17	ARG1
Aspartate Degradation II	0.41		0.17	MDH2
Ceramide Degradation	0.41		0.17	NAAA
GDP-mannose Biosynthesis	0.41		0.17	GMPPB
Glycine Cleavage Complex	0.41		0.17	DLD
Pentose Phosphate Pathway (Non-oxidative Branch)	0.41		0.17	RPIA
Selenocysteine Biosynthesis II (Archaea and Eukaryotes)	0.41		0.17	SEPHS2
Trehalose Degradation II (Trehalase)	0.41		0.17	HK3
UDP-N-acetyl-D-glucosamine Biosynthesis II	0.41		0.17	GNPNAT1
D-myo-inositol-5-phosphate Metabolism	0.41	1	0.09	DUSP4,DUSP6,FIG4,INPP5D,INPPL1,ITPK1,PGAM5,PLCG2,PPP1R14B,PPP3CC,PPP3R1,PTPN6,PTPRC,RASA1,SET,SSH2
Role Of Osteoblasts In Rheumatoid Arthritis Signaling Pathway	0.41	1.41	0.08	BCL2,CSNK1D,CTSZ,DKK2,FZD7,IGF1,IL15,IL18,IL6R,IL6ST,JAK2,LRP5,MAPK1,MMP12,MMP13,MMP19,PIK3CG,TCF4
NAD Signaling Pathway	0.4	0.63	0.09	ETFA,H1-0,HSPD1,IGF1,LDHA,PARP8,PIK3CG,POLR2E,POLR2G,RYR1,TPCN2,TRPM2
Reelin Signaling in Neurons	0.4	0	0.09	APOE,ARHGEF2,CAMK2A,CNR2,FYN,HCK,LYN,MAP3K9,MAP4K1,MAPK1,PAFAH1B2,PIK3CG
[truncated: 197 more rows]

## Sheet: IL4_UPstream
Upstream Regulator	Expr Log Ratio	Molecule Type	Predicted Activation State	Activation z-score	Notes	Bias Term	Bias-corrected z-score	p-value of overlap	Target molecules in dataset	Mechanistic Network
[truncated: 123 more rows]
